# Supplementary material for: Understanding and modifying starch metabolism to limit yield losses in field-grown cassava
Source: Plant Physiol. 2026 Jun 4;201(3):kiag341. doi: 10.1093/plphys/kiag341 (PMC13368610; doi:10.1093/plphys/kiag341)
Supplement: kiag341_Supplementary_Data [file kiag341_supplementary_data.zip]

Archive with 8 entries (8 files):
- David_et_al_Supplementary_Material_Revised_AmericanEnglish.pdf
- DAVID_Supplementary_Dataset S1.xlsx
- DAVID_Supplementary_Dataset S2.xlsx
- DAVID_Supplementary_Dataset S3.xlsx
- DAVID_Supplementary_Dataset S4.xlsx
- DAVID_Supplementary_Dataset S5.xlsx
- DAVID_Supplementary_Dataset S6.xlsx
- DAVID_Supplementary_Dataset S7.fas
