# Supplementary material for: Understanding and modifying starch metabolism to limit yield losses in field-grown cassava
Source: Plant Physiol. 2026 Jun 4;201(3):kiag341. doi: 10.1093/plphys/kiag341 (PMC13368610; doi:10.1093/plphys/kiag341)
Supplement: kiag341_Supplementary_Data [file kiag341_supplementary_data.zip › DAVID_Supplementary_Dataset S1.xlsx]

## Sheet: SD1A
Supplementary Dataset S1A: Photosynthetic rates and nonstructural carbohydrates (NCSs) in leaves and internodes. Photosynthetic rates, as provided in Fig. 1A.
Plant	Leaf	Measurement site	Measurement 1 [µmol CO2 m-2 s-1]	Measurement 2 [µmol CO2 m-2 s-1]	Mean [µmol CO2 m-2 s-1]	Leaf mean [µmol CO2 m-2 s-1]	Overall mean [µmol CO2 m-2 s-1]	Standard deviation (SD) [µmol CO2 m-2 s-1]	Standard error (SE) [µmol CO2 m-2 s-1]
1	4	1	4.91	4.92	4.915	4.75667	4.98667	0.249349	0.143962
1	4	2	4.72	4.65	4.685
1	4	3	4.69	4.65	4.67
2	4	1	5.5	5.44	5.47	4.95167
2	4	2	5.29	5.36	5.325
2	4	3	4.04	4.08	4.06
3	4	1	5.25	5.34	5.295	5.25167
3	4	2	4.68	4.72	4.7
3	4	3	5.75	5.77	5.76
1	7	1	4.52	4.51	4.515	4.65	4.56611	0.611829	0.353239
1	7	2	4.74	4.8	4.77
1	7	3	4.67	4.66	4.665
2	7	1	3.26	3.15	3.205	3.91667
2	7	2	4.94	4.94	4.94
2	7	3	3.59	3.62	3.605
3	7	1	4.89	4.9	4.895	5.13167
3	7	2	5.27	5.26	5.265
3	7	3	5.22	5.25	5.235
1	10	1	4.64	4.65	4.645	4.81667	3.96778	1.13013	0.652481
1	10	2	5.12	5.2	5.16
1	10	3	4.67	4.62	4.645
2	10	1	2.62	2.53	2.575	2.685
2	10	2	2.03	2.01	2.02
2	10	3	3.48	3.44	3.46
3	10	1	4.34	4.27	4.305	4.40167
3	10	2	4.24	4.32	4.28
3	10	3	4.63	4.61	4.62
1	13	1	3.49	3.41	3.45	3.49333	3.49111	0.55167	0.318507
1	13	2	3.97	3.99	3.98
1	13	3	3.08	3.02	3.05
2	13	1	2.74	2.7	2.72	2.93833
2	13	2	3.06	3.06	3.06
2	13	3	3.03	3.04	3.035
3	13	1	3.94	4.01	3.975	4.04167
3	13	2	4.73	4.75	4.74
3	13	3	3.41	3.41	3.41
1	16	1	3.05	2.99	3.02	3.375	2.57278	1.10168	0.636054
1	16	2	2.47	2.5	2.485
1	16	3	4.65	4.59	4.62
2	16	1	1.3	1.28	1.29	1.31667
2	16	2	1.21	1.17	1.19
2	16	3	1.53	1.41	1.47
3	16	1	3.29	3.08	3.185	3.02667
3	16	2	2.68	3.18	2.93
3	16	3	2.98	2.95	2.965
1	20	1	2.34	2.37	2.355	2.33667	1.37028	0.972133	0.561261
1	20	2	2.47	2.41	2.44
1	20	3	2.2	2.23	2.215
2	20	1	0.256	0.197	0.2265	0.3925
2	20	2	0.602	0.515	0.5585
2	20	3	ND	ND	ND
3	20	1	1.32	1.39	1.355	1.38167
3	20	2	1.42	1.28	1.35
3	20	3	1.41	1.47	1.44

## Sheet: SD1B
Supplementary Dataset S1B: Nonstructural carbohydrates (NCSs) in leaves and internodes. NSC levels, as provided in Fig. 1A.
Starch content [mg g-1 FW]									Glucose content [mg g-1 FW]									Fructose content [mg g-1 FW]									Sucrose content [mg g-1 FW]
Leaf	replicate 1	replicate 2	replicate 3	replicate 4	replicate 5	Mean_Starch	SD	SE	Leaf	replicate 1	replicate 2	replicate 3	replicate 4	replicate 5	Mean_Glucose	SD	SE	Leaf	replicate 1	replicate 2	replicate 3	replicate 4	replicate 5	Mean_Fructose	SD	SE	Leaf	replicate 1	replicate 2	replicate 3	replicate 4	replicate 5	Mean_Sucrose	SD	SE
1	ND	ND	0.0502969	0.0848793	0.291826	0.142334	0.130613	0.0754095	1	ND	ND	1.02712	1.45337	0.867298	1.11593	0.302963	0.174915	1	ND	ND	0.244433	0.484084	0.246777	0.325098	0.137691	0.0794961	1	ND	ND	5.38409	4.22961	4.1282	4.58063	0.697661	0.402795
4	6.86618	18.9832	13.6591	15.7172	13.6028	13.7657	4.43486	1.98333	4	2.6143	1.95131	1.72053	2.74854	1.48571	2.10408	0.554186	0.24784	4	0.883933	1.41187	1.17779	1.49494	0.828993	1.1595	0.300713	0.134483	4	11.3137	11.8783	12.4651	12.1247	11.6531	11.887	0.439934	0.196744
7	3.73871	14.0551	13.0431	6.47563	5.7487	8.61226	4.63072	2.07092	7	1.16286	1.59283	1.80723	1.53534	1.72883	1.56542	0.249443	0.111554	7	0.686879	1.29951	1.40969	1.12197	0.771749	1.05796	0.318505	0.14244	7	10.1196	11.9373	12.5843	9.85567	ND	11.1242	1.34306	0.67153
10	0.785549	4.01195	9.16109	2.09389	1.45427	3.50135	3.38528	1.51394	10	0.808495	1.12197	1.11891	1.25468	0.667525	0.994316	0.245423	0.109757	10	0.705758	0.922114	1.0798	0.962441	0.424789	0.81898	0.258577	0.115639	10	8.17214	9.73835	10.409	8.75867	7.86366	8.98836	1.06824	0.477731
13	3.25592	8.03944	18.8643	7.99716	2.57775	8.14692	6.51603	2.91406	13	0.634798	0.69398	0.995372	1.12663	0.728737	0.835903	0.21332	0.0953995	13	0.5909	0.71983	1.00171	1.06023	0.568339	0.788203	0.229962	0.102842	13	8.62768	9.11391	9.92347	8.86226	7.22263	8.74999	0.983601	0.43988
16	7.69406	11.4537	20.1027	5.18476	3.36311	9.55967	6.62874	2.96446	16	0.409846	0.496091	0.54366	0.727947	0.612366	0.557982	0.120235	0.0537707	16	0.527545	0.596728	0.622162	0.701146	0.450441	0.579604	0.0952235	0.0425853	16	8.41639	8.07064	8.27204	7.47745	7.33824	7.91495	0.481456	0.215314
19	9.59598	17.6772	11.0025	8.85633	5.472	10.5208	4.48782	2.00701	19	0.297745	0.712035	0.674068	0.864	ND	0.636962	0.240574	0.120287	19	0.345577	0.733855	0.743014	0.864201	ND	0.671662	0.22536	0.11268	19	7.81104	7.81887	6.63264	7.82217	ND	7.52118	0.592381	0.29619
21	9.19276	ND	ND	4.88501	7.09057	7.05612	2.15408	1.24366	21	ND	0.147167	ND	1.01098	0.523802	0.560649	0.433082	0.25004	21	ND	0.132357	ND	0.913856	0.404854	0.483689	0.396669	0.229017	21	ND	0.778758	ND	ND	5.80702	3.29289	3.55552	2.51413
Starch content [mg g-1 FW]									Glucose content [mg g-1 FW]									Fructose content [mg g-1 FW]									Sucrose content [mg g-1 FW]
Internode	replicate 1	replicate 2	replicate 3	replicate 4	replicate 5	Mean_Starch	SD	SE	Internode	replicate 1	replicate 2	replicate 3	replicate 4	replicate 5	Mean_Glucose	SD	SE	Internode	replicate 1	replicate 2	replicate 3	replicate 4	replicate 5	Mean_Fructose	SD	SE	Internode	replicate 1	replicate 2	replicate 3	replicate 4	replicate 5	Mean_Sucrose	SD	SE
1	1.41037	0.972958	5.07371	2.38047	ND	2.45938	1.83946	0.919728	1	12.2427	ND	12.8063	15.7838	14.9064	13.9348	1.68318	0.841589	1	6.42722	ND	5.54361	6.66308	8.68861	6.83063	1.32908	0.664538	1	3.72649	4.23978	4.10621	3.48804	12.7766	5.66742	3.98536	1.99268
5	1.06526	1.03464	2.8829	1.99966	1.04074	1.60464	0.825197	0.369039	5	10.6808	4.86855	9.15437	11.8076	12.4648	9.79522	3.02668	1.35357	5	8.51152	7.42611	7.63647	8.18569	8.08422	7.9688	0.435853	0.194919	5	4.18214	3.45077	5.02333	4.15097	4.49246	4.25993	0.572172	0.255883
10	13.4657	10.906	3.58945	7.72151	5.42856	8.22223	4.00669	1.79184	10	8.48372	3.96586	6.03748	8.59341	8.65354	7.1468	2.09161	0.935396	10	7.10958	6.16454	3.50984	5.82526	5.74218	5.67028	1.32406	0.592138	10	7.9679	6.85327	ND	8.8369	7.37958	7.75941	0.850452	0.380334
15	43.4652	27.3421	34.8897	ND	34.4924	35.0473	6.59705	3.29852	15	5.43502	2.94086	3.8787	6.77017	6.98397	5.20174	1.77149	0.792236	15	4.45312	5.00261	3.0752	2.05038	4.53745	3.82375	1.22478	0.547739	15	8.45178	8.08717	7.34625	ND	7.91386	7.94977	0.460586	0.20598
20	72.3377	36.0761	18.9317	41.7034	46.0639	43.0225	19.3584	8.65733	20	3.10851	3.90287	3.43565	3.65454	3.74024	3.56836	0.307383	0.137466	20	2.33487	3.14385	3.03392	2.22211	3.0693	2.76081	0.443876	0.198507	20	8.13292	7.23371	8.7006	6.67483	6.63403	7.47522	0.913877	0.408698
25	82.9142	ND	37.9408	72.2692	ND	64.3747	23.503	13.5695	25	1.64865	2.28001	2.82517	2.13376	2.13376	2.20427	0.42128	0.188402	25	1.29505	1.71759	1.72698	1.04348	3.0693	1.77048	0.782015	0.349728	25	6.84512	5.80634	6.66716	6.36432	4.43119	6.02282	0.973156	0.435208
30	93.0014	ND	38.3946	ND	90.3836	73.9265	30.7994	17.782	30	1.91245	1.70173	ND	1.94104	1.94104	1.87406	0.115677	0.0578387	30	1.13128	1.32421	ND	1.05782	0.787209	1.07513	0.222405	0.111203	30	7.01252	5.35169	ND	5.93531	5.73197	6.00787	0.712104	0.356052

## Sheet: SD1C
Supplementary Dataset S1C: Non-Structural Carbohydrates (NSC) levels in storage roots and internode 25 in response to pruning. Data underlying Fig. 1B. Note that the values for the unpruned internode 25 are the same as those shown in Fig. 1A (compare Supplementary Dataset S1B).
I 25, all measurements in mg g-1 FW
Unpruned									10 DAP
	replicate 1	replicate 2	replicate 3	replicate 4	replicate 5	Mean	SD	SE		replicate 1	replicate 2	replicate 3	replicate 4	replicate 5	Mean	SD	SE
starch	82.9142	ND	37.9408	72.2692	ND	64.3747	23.503	13.5695	starch	16.2384	52.2113	58.5523	16.7667	35.2258	35.7989	19.572	8.75285
glucose	1.64865	2.28001	2.82517	2.13376	2.13376	2.20427	0.42128	0.188402	glucose	2.89458	2.84097	2.28355	2.07735	3.15923	2.65113	0.452166	0.202215
fructose	1.29505	1.71759	1.72698	1.04348	3.0693	1.77048	0.782015	0.349728	fructose	1.41672	1.79703	1.41262	1.4128	2.49179	1.70619	0.469437	0.209939
sucrose	6.84512	5.80634	6.66716	6.36432	4.43119	6.02282	0.973156	0.435208	sucrose	7.40862	5.53012	6.63363	4.09682	6.46058	6.02595	1.26859	0.567333
	Mean Starch	Mean Glucose	Mean Fructose	Mean Sucrose	SE Starch	SE Glucose	SE Fructose	SE Sucrose			Unpruned vs 10 DAP, p-values of unpaired t-test
Unpruned	64.3747	2.20427	1.77048	6.02282	13.5695	0.188402	0.349728	0.435208			Starch	glucose	fructose	sucrose
10 DAP	35.7989	2.65113	1.70619	6.02595	8.75285	0.202215	0.209939	0.567333			0.111224	0.144572	0.87867	0.996615
											44.3898	% decrease in starch content
Storage root, all measurements in mg g-1 FW
Unpruned									10 DAP
	replicate 1	replicate 2	replicate 3	replicate 4	replicate 5	Mean	SD	SE		replicate 1	replicate 2	replicate 3	replicate 4	replicate 5	Mean	SD	SE
starch	76.964	80.2626	70.4393	65.3448	82.0246	75.007	6.98066	3.12185	starch	25.7419	46.5661	50.0548	21.1816	53.6768	39.4442	14.8925	6.66013
glucose	1.06693	2.42075	0.576775	2.17136	2.36757	1.72068	0.843738	0.377331	glucose	2.15079	2.8471	3.09873	2.01079	4.38954	2.89939	0.950397	0.425031
fructose	1.01448	2.3053	1.16203	1.80536	2.41585	1.7406	0.640515	0.286447	fructose	1.84211	2.74557	2.85907	1.6355	4.5933	2.73511	1.16993	0.523209
sucrose	19.5313	25.2932	22.8552	22.0242	17.5418	21.4491	3.00123	1.34219	sucrose	22.3038	24.9331	29.0622	19.6457	22.6904	23.727	3.52407	1.57601
	Mean Starch	Mean Glucose	Mean Fructose	Mean Sucrose	SE Starch	SE Glucose	SE Fructose	SE Sucrose			Unpruned vs 10 DAP, p-values of unpaired t-test
Unpruned	75.007	1.72068	1.7406	21.4491	3.12185	0.377331	0.286447	1.34219			Starch	glucose	fructose	sucrose
10 DAP	39.4442	2.89939	2.73511	23.727	6.66013	0.425031	0.523209	1.57601			0.00129658	0.0717926	0.134019	0.303172
											**
											47.4126	% decrease in starch content
											*0.01 < p-value < 0.05
											**0.001 < p-value < 0.01
											***p-value < 0.001
