# Supplementary material for: Understanding and modifying starch metabolism to limit yield losses in field-grown cassava
Source: Plant Physiol. 2026 Jun 4;201(3):kiag341. doi: 10.1093/plphys/kiag341 (PMC13368610; doi:10.1093/plphys/kiag341)
Supplement: kiag341_Supplementary_Data [file kiag341_supplementary_data.zip › DAVID_Supplementary_Dataset S2.xlsx]

## Sheet: SD2A
Supplementary Dataset S2A: Transcriptomic and proteomic profiling of pruned cassava plants. Transcriptomic responses of selected starch metabolism-related genes upon pruning. P values < 0.001 (marked with a star in Fig. 2) are highlighted in red.
Cassava annotation	Function	Assigned category	Cassava locus	Best hit Arabidopsis	Arabidopsis annotation	Log2(Fold change transcriptomics 2 DAP)	Log2(Fold change transcriptomics 6 DAP)	Log2(Fold change transcriptomics 10 DAP)	p (t-test: Controls vs 2DAP)	p (t-test: Controls vs 6 DAP)	p (t-test: Controls vs 10 DAP)
AMY3B	Alpha-amylase 3	Starch degradation	Manes.01G189800	AT1G69830	AMY3	-1.54315	-0.99152	-1.37664	0.0004164	0.002091	0.000639
AMY3A	Alpha-amylase 3	Starch degradation	Manes.05G097100	AT1G69830	AMY3	3.53141	3.87544	4.64132	8e-07	0.001278	7.79e-05
APL1.A	ADPglucose pyrophosphorylase, large subunit 1	Starch synthesis	Manes.03G182100	AT5G19220	APL1	-0.0343204	0.308388	NA	0.973628	0.823823	0.160548
APL1.B	ADPglucose pyrophosphorylase, large subunit 1	Starch synthesis	Manes.15G025400	AT5G19220	APL1	-0.322073	0.292496	1.12625	0.650042	0.68831	0.0250922
APL2	ADPglucose pyrophosphorylase, large subunit 2	Starch synthesis	Manes.18G019650	AT1G27680	APL2	-2.69012	-2.58507	-3.82049	0.0001538	0.000134	8.42e-05
APL3	ADPglucose pyrophosphorylase, large subunit 3	Starch synthesis	Manes.11G085500	AT4G39210	APL3	-1.78637	-2.05495	-3.50892	0.0001939	0.0001049	4.84e-05
APS1A	ADPglucose pyrophosphorylase, small subunit 1	Starch synthesis	Manes.12G067900	AT5G48300	APS1	-2.60152	-2.42994	-2.84205	9.1e-06	1.3e-05	8.8e-06
APS1B	ADPglucose pyrophosphorylase, small subunit 1	Starch synthesis	Manes.13G058900	AT5G48300	APS1	-0.985067	-1.00717	0.35992	0.005482	0.0950037	0.245158
APS2	ADPglucose pyrophosphorylase, small subunit 2	Starch synthesis	Manes.05G208000	AT1G05610	APS2	0.930051	0.474924	0.222033	0.0590287	0.534111	0.717165
BAM1A	Beta-amylase 1	Starch degradation	Manes.03G155800	AT3G23920	BAM1	1.32763	0.0271117	1.54977	0.00742	0.934165	0.020384
BAM1B	Beta-amylase 1	Starch degradation	Manes.15G047700	AT3G23920	BAM1	-3.08342	-2.68141	-2.93837	0.009188	0.0113685	0.009834
BAM2	Beta-amylase 2	Starch degradation	Manes.05G034800	AT4G00490	BAM2	-0.251376	-0.134948	-0.484437	0.0326569	0.453105	0.002154
BAM3	Beta-amylase 3	Starch degradation	Manes.15G171200	AT4G17090	BAM3	-0.599788	1.00447	0.0388466	0.222042	0.206088	0.935635
BAM4	Beta-amylase 4	Starch degradation	Manes.15G060100	AT5G55700	BAM4	1.19133	0.866244	0.918456	8.6e-06	0.0004383	0.00131
BAM5	Beta-amylase 5	Starch degradation	Manes.12G078500	AT4G15210	BAM5	2.45419	2.4915	0.807251	0.0003555	0.003968	0.0970077
BAM9	Beta-amylase 9	Starch degradation	Manes.03G191000	AT5G18670	BAM9	1.6908	1.31204	2.24889	2.92e-05	0.00133	0.0004038
DPE1	Disproportionating enzyme 1, plastidial	Starch degradation	Manes.12G142500	AT5G64860	DPE1	-1.13476	-1.22134	-1.52594	8.58e-05	7.36e-05	2.91e-05
DPE2	Disproportionating enzyme 2, cytosolic	Sucrose synthesis	Manes.08G162200	AT2G40840	DPE2	-0.541055	-0.0632019	-0.0096338	0.001159	0.67266	0.924349
ESV1A	Early starvation 1	Starch degradation	Manes.05G134900	AT1G42430	ESV1	3.79565	2.16698	3.39905	0	3.78e-05	0.003938
ESV1B	Early starvation 1	Starch degradation	Manes.18G005900	AT1G42430	ESV1	-1.72538	-1.6549	-2.02942	0.0001906	0.0002519	0.0001198
GBSSA	Granule-bound starch synthase	Starch synthesis	Manes.01G055700	AT1G32900	GBSS	0.276602	-1.17009	-1.78937	0.593383	0.157853	0.0663275
GBSSB	Granule-bound starch synthase	Starch synthesis	Manes.02G001000	AT1G32900	GBSS	-0.721292	-0.737131	-0.742035	0.003054	0.003246	0.00145
GLT1A	Glucose transporter, plastid envelope	Transport out	Manes.01G111700	AT5G16150	GLT1	-0.434275	-0.693448	-0.864637	0.00957	0.001752	0.0005242
GLT1B	Glucose transporter, plastid envelope	Transport out	Manes.02G069900	AT5G16150	GLT1	0.570986	1.31507	0.951676	0.001199	0.003983	0.000453
GPT1A	Glucose-phosphate/phosphate transporter 1	Transport in	Manes.03G127800	AT5G54800	GPT1	-1.04873	-1.54944	-0.947936	5.52e-05	2.8e-06	4.21e-05
GPT1B	Glucose-phosphate/phosphate transporter 1	Transport in	Manes.15G074700	AT5G54800	GPT1	-0.956543	-1.15158	-1.18844	0.0004754	0.0003611	0.0002344
GPT2A	Glucose-phosphate/phosphate transporter 2	Transport in	Manes.16G010700	AT1G61800	GPT2	-5.56753	-4.56727	-5.02582	0.001763	0.001995	0.001906
GPT2B	Glucose-phosphate/phosphate transporter 2	Transport in	Manes.17G036800	AT1G61800	GPT2	-2.21789	-2.02082	-3.17014	0.0006228	0.001052	0.0002791
GWD	Glucan, water dikinase	Starch degradation	Manes.13G026800	AT1G10760	GWD	0.0963418	0.955235	1.67017	0.549851	0.0815349	0.0112547
ISA1	Isoamylase 1	Starch synthesis	Manes.06G054000	AT2G39930	ISA1	-0.446622	-0.406657	-0.221361	0.0173161	0.0368101	0.12732
ISA2	Isoamylase 2	Starch synthesis	Manes.05G073400	AT1G03310	ISA2	-0.678033	-0.666741	-0.669428	0.008689	0.0256408	0.0110801
ISA3	Isoamylase 3	Starch degradation	Manes.18G063352	AT4G09020	ISA3	-1.77035	-1.24919	-0.521232	0.001383	0.005178	0.0903919
KINGγ	SNRK1 kinase, gamma subunit	Transcription factor	Manes.06G118900	AT3G48530	KINGγ	2.2833	2.25655	2.1839	3.2e-06	2e-07	0
LDA	Limit dextrinase (pullulanase)	Starch degradation	Manes.10G051700	AT5G04360	LDA	-0.267349	0.147704	-0.449473	0.0729494	0.472349	0.006326
LESV1A	Like early starvation 1	Starch degradation	Manes.03G171500	AT3G55760	LESV1	-1.21681	-2.24345	-1.41566	0.007818	0.001652	0.005747
LESV1B	Like early starvation 1	Starch degradation	Manes.15G034000	AT3G55760	LESV1	-0.726934	-1.26835	0.339067	0.697053	0.535935	0.830144
LSF1	Like starch-excess four 1	Starch degradation	Manes.17G116600	AT3G01510	LSF1	-0.502759	-0.265889	-1.96305	0.141377	0.366118	0.001005
MEX1A	Maltose excess 1, plastid envelope maltose transporter	Transport out	Manes.08G159200	AT5G17520	MEX1	0.433013	0.379158	0.434387	0.0145694	0.0886226	0.0249584
MEX1B	Maltose excess 1, plastid envelope maltose transporter	Transport out	Manes.09G130400	AT5G17520	MEX1	-0.0643982	0.371928	0.265967	0.695533	0.051462	0.150703
MFP1	Matrix-associated filamentous protein 1, thylakoid	Starch initiation	Manes.11G047800	AT3G16000	MFP1	-0.992896	-0.778412	-0.402892	0.001379	0.009068	0.0572107
MRC	Myosin-related chloroplast protein	Starch initiation	Manes.16G122900	AT4G32190	MRC	0.126903	0.364322	-0.174483	0.395572	0.0393639	0.316757
PHS1A	Alpha-glucan phosphorylase 1, plastidial	Starch synthesis	Manes.02G052200	AT3G29320	PHS1	-0.254171	-2.19782	-3.34533	0.654266	0.034097	0.0122593
PHS1B	Alpha-glucan phosphorylase 1, plastidial	Starch synthesis	Manes.02G052240	AT3G29320	PHS1	-0.286189	-1.99526	-3.13973	0.440636	0.0113208	0.004974
PHS1C	Alpha-glucan phosphorylase 1, plastidial	Starch synthesis	Manes.02G052280	AT3G29320	PHS1	-3.92945	-4.19581	-4.23689	7.12e-05	6.72e-05	7.35e-05
PHS1D	Alpha-glucan phosphorylase 1, plastidial	Starch synthesis	Manes.02G052360	AT3G29320	PHS1	-2.75037	-2.60588	-2.46794	0.0001336	0.0001594	0.0001738
PHS1E	Alpha-glucan phosphorylase 1, plastidial	Starch synthesis	Manes.02G052520	AT3G29320	PHS1	-2.01477	-1.73642	-2.0413	3.15e-05	3.88e-05	2.64e-05
PHS1F	Alpha-glucan phosphorylase 1, plastidial	Starch synthesis	Manes.02G052600	AT3G29320	PHS1	-2.56587	-1.86572	-2.19582	1.3e-06	3.3e-06	3.4e-06
PHS2	Alpha-glucan phosphorylase 2, cytosolic	Sucrose synthesis	Manes.02G122500	AT3G46970	PHS2	-2.13609	-1.71558	-1.45731	0.001521	0.002729	0.004746
PTST	Protein targetting to starch	Starch synthesis	Manes.02G075700	AT5G39790	PTST	0.900061	0.896262	0.383587	0.000952	0.0002248	0.0166775
PTST2	Protein targetting to starch 2	Starch initiation	Manes.01G191800	AT1G27070	PTST2	-0.0805994	0.48736	0.174326	0.571535	0.002959	0.255524
PTST3	Protein targetting to starch 3	Starch initiation	Manes.08G011400	AT5G03420	PTST3	2.23167	2.85401	2.12798	4.47e-05	0.0001071	2.5e-06
PWD	Phosphoglucan, water dikinase	Starch degradation	Manes.05G194300	AT5G26570	PWD	-0.0224989	-0.0691883	0.405647	0.914786	0.759777	0.16583
SAUR1A	Small auxin upregulated RNA 1	Transcription factor	Manes.04G079200	AT4G34770	SAUR1	-3.06227	-1.66954	-1.99815	0.132193	0.253083	0.204868
SAUR1B	Small auxin upregulated RNA 1	Transcription factor	Manes.11G068568	AT4G34770	SAUR1	NA	NA	NA	1	1	1
SEX4A	Starch-excess four, phosphoglucan phosphatsae	Starch degradation	Manes.06G021000	AT3G52180	SEX4	0.05354	0.153701	0.515478	0.845709	0.65553	0.0588208
SEX4B	Starch-excess four, phosphoglucan phosphatsae	Starch degradation	Manes.10G053500	AT3G52180	SEX4	-0.968301	0.0317563	0.718463	0.0174834	0.893263	0.0441497
SPP1A	Sucrose phosphate phosphatase 1	Sucrose synthesis	Manes.08G040500	AT3G58490	SPP1	0.0088287	0.223885	-0.164428	0.9517	0.169044	0.293086
SPP1B	Sucrose phosphate phosphatase 1	Sucrose synthesis	Manes.09G040000	AT3G58490	SPP1	0.450925	0.919929	0.291048	0.003122	0.0001938	0.0228379
SPS1F	Sucrose phosphate synthase 1	Sucrose synthesis	Manes.14G117000	AT5G20280	SPS1F	-0.562297	-1.24228	-0.740027	0.0292334	0.00137	0.008263
SPS2F	Sucrose phosphate synthase 2	Sucrose synthesis	Manes.16G123800	AT5G11110	SPS2F	0.0371911	0.525303	0.637374	0.804377	0.001062	0.0418779
SPS3F	Sucrose phosphate synthase 3	Sucrose synthesis	Manes.15G055400	AT1G04920	SPS3F	0.505663	0.897885	0.694028	0.0145526	0.0002551	0.0136858
SPS4FA	Sucrose phosphate synthase 4	Sucrose synthesis	Manes.02G203000	AT4G10120	SPS4F	-0.818061	-0.0433325	0.986044	0.0134529	0.84551	0.00261
SPS4FB	Sucrose phosphate synthase 4	Sucrose synthesis	Manes.18G109400	AT4G10120	SPS4F	-0.865511	1.35665	1.92364	0.0307394	0.009499	0.007192
SS1	Starch synthase 1	Starch synthesis	Manes.01G184000	AT5G24300	SS1	-2.25644	-2.06286	-1.97112	1.3e-06	1.3e-06	1.8e-06
SS2	Starch synthase 2	Starch synthesis	Manes.01G091700	AT3G01180	SS2	-0.813924	-0.347396	0.269237	0.002944	0.0618338	0.0830907
SS2	Starch synthase 2	Starch synthesis	Manes.02G046733	AT3G01180	SS2	-0.805735	-0.76161	-0.580095	0.002401	0.00308	0.0114786
SS3	Starch synthase 3	Starch synthesis	Manes.16G006900	AT1G11720	SS3	-0.845631	-0.418025	-0.220675	0.0005497	0.0548813	0.0440869
SS4	Starch synthase 4	Starch synthesis	Manes.15G118600	AT4G18240	SS4	-0.221407	0.342385	0.283979	0.158444	0.0535931	0.0488005
SS5	Starch synthase 5	Starch initiation	Manes.13G105280	AT5G65685	SS5	0.463926	0.450361	0.293543	0.006658	0.030019	0.0501679
SUC2A	Sucrose transporter 2	Transport sucrose	Manes.02G190300	AT1G22710	SUC2	-0.492866	-1.694	-1.14904	0.0407949	0.0006468	0.002489
SUC2B	Sucrose transporter 2	Transport sucrose	Manes.18G099400	AT1G22710	SUC2	1.85349	2.05646	2.86	2e-07	1.51e-05	0.001419
SUC4A	Sucrose transporter 4	Transport sucrose out	Manes.05G186600	AT1G09960	SUC4	0.759844	1.56697	2.20857	0.0001028	3.3e-06	4.21e-05
SUC4B	Sucrose transporter 4	Transport sucrose out	Manes.18G054200	AT1G09960	SUC4	0.526193	1.64276	2.1166	0.0008068	1.4e-06	3e-07

## Sheet: SD2B
Supplementary Dataset S2B: Transcriptomic and proteomic profiling of pruned cassava plants. Concatenated and stringently filtered data from transcriptomic (2 DAP) and proteomic (10 DAP) profiling. The output of the transcriptomic and proteomic analyses at 2 DAP and 10 DAP were filtered for p-values ≤ 0.001 (t-test) and ≤ 0.05 (ANOVA), respectively. Entries with apparent divergent behaviour betwee…
Locus	Best hit Arabidopsis	Best hit Arabidopsis defline	Log2(Fold change transcriptomics 2 DAP)	p (t-test: Controls vs 2DAP)	FDR (t-test: Controls vs 2DAP)	Log2(Fold change proteomics 10 DAP)	p (Anova, proteomics)	q (proteomics)	Accession
Manes.04G109700			4.21469	0.0004166	0.004581	4.19972	0.0222282	0.193533	Manes.04G109700.3.p;Manes.04G109700.4.p
Manes.15G031300	AT3G22740	homocysteine S-methyltransferase 3	3.77053	2e-07	6.42e-05	3.41454	0.0084694	0.136873	Manes.15G031300.1.p;Manes.15G031300.3.p;Manes.15G031300.2.p
Manes.02G151200	AT4G08950	Phosphate-responsive 1 family protein	3.7187	0.0002546	0.003387	2.21496	0.0075051	0.13029	Manes.02G151200.1.p;Manes.18G065800.1.p
Manes.05G097100	AT1G69830	alpha-amylase 3 (AMY3)	3.53141	8e-07	0.0001277	3.42392	0.0070227	0.13029	Manes.05G097100.1.p;Manes.05G097100.3.p
Manes.11G135400	AT2G28680	RmlC-like cupins superfamily protein	3.27834	6.88e-05	0.001568	2.07362	0.0199193	0.180767	Manes.11G135400.1.p
Manes.18G054615	AT4G37870	phosphoenolpyruvate carboxykinase 1	2.91825	2.7e-06	0.0002603	1.79146	0.0123961	0.156799	Manes.18G054615.1.p
Manes.14G049200	AT5G63530	farnesylated protein 3	2.88402	3.1e-06	0.0002815	2.13009	0.0349543	0.231671	Manes.14G049200.1.p;Manes.14G049200.2.p
Manes.10G066400	AT3G48690	alpha/beta-Hydrolases superfamily protein	2.61305	2.52e-05	0.0008589	1.26593	0.0466088	0.26122	Manes.10G066400.1.p
Manes.05G130500			2.39712	8e-07	0.0001277	1.67247	6.19e-05	0.0304335	Manes.05G130500.1.p
Manes.07G033900	AT5G64260	EXORDIUM like 2	2.38499	2.2e-06	0.0002288	0.909656	0.0425432	0.249703	Manes.07G033900.1.p
Manes.04G021200	AT5G60660	plasma membrane intrinsic protein 2;4	2.38488	1e-07	3.96e-05	0.883655	0.0002301	0.043153	Manes.04G021200.1.p
Manes.06G085600	AT1G74310	heat shock protein 101	2.30345	0.0009978	0.008039	1.14189	0.024907	0.200255	Manes.06G085600.1.p
Manes.06G118900	AT3G48530	SNF1-related protein kinase regulatory subunit gamma 1 (KINGγ)	2.2833	3.2e-06	0.0002818	3.81741	0.0065701	0.13029	Manes.06G118900.1.p;Manes.06G118900.3.p
Manes.05G130700			2.24042	2e-07	6.63e-05	0.979276	0.0153627	0.165399	Manes.05G130700.3.p;Manes.05G130700.5.p
Manes.09G141500	AT5G18170	glutamate dehydrogenase 1	2.22202	0.0001182	0.002142	1.1587	0.0069731	0.13029	Manes.09G141500.1.p
Manes.03G103900	AT5G54080	homogentisate 1,2-dioxygenase	2.20894	1e-07	5.18e-05	2.03107	0.0007852	0.0665173	Manes.03G103900.2.p
Manes.10G052600	AT5G58330	lactate/malate dehydrogenase family protein	2.04564	4.14e-05	0.001151	1.05067	0.0392478	0.243059	Manes.10G052600.1.p
Manes.15G022000	AT3G23600	alpha/beta-Hydrolases superfamily protein	2.01846	7.48e-05	0.001635	1.24141	0.0096253	0.142412	Manes.15G022000.1.p
Manes.05G197600	AT5G24490	30S ribosomal protein, putative	1.99861	4.45e-05	0.001197	0.77696	0.0412745	0.245663	Manes.05G197600.1.p
Manes.04G054400	AT2G43120	RmlC-like cupins superfamily protein	1.98457	0.0007923	0.006952	0.977957	0.0144425	0.164624	Manes.04G054400.1.p
Manes.01G221300	AT4G02340	alpha/beta-Hydrolases superfamily protein	1.89973	1.5e-06	0.0001868	1.26337	0.0100557	0.142412	Manes.01G221300.1.p
Manes.05G037800			1.87866	1.4e-06	0.0001783	0.771845	0.0225273	0.19399	Manes.05G037800.2.p
Manes.12G110500	AT4G37560	Acetamidase/Formamidase family protein	1.87161	5.46e-05	0.001353	1.64092	0.0044063	0.128355	Manes.12G110500.3.p
Manes.03G084300	AT5G39580	Peroxidase superfamily protein	1.75816	5.3e-06	0.0003681	0.656864	0.0046627	0.129097	Manes.03G084300.1.p
Manes.03G191000	AT5G18670	beta-amylase-like 9 (BAM9)	1.6908	2.92e-05	0.0009315	8.84104	0.0151498	0.165399	Manes.03G191000.1.p
Manes.08G086700	AT2G38000	chaperone protein dnaJ-related	1.65112	4.8e-06	0.0003458	1.09201	0.0179094	0.173099	Manes.08G086700.1.p
Manes.06G027600	AT5G57655	xylose isomerase family protein	1.62208	3.9e-06	0.0003083	1.27365	0.0134102	0.160124	Manes.06G027600.1.p;Manes.06G027600.3.p;Manes.06G027600.4.p
Manes.04G093000	AT3G26720	Glycosyl hydrolase family 38 protein	1.59952	2.26e-05	0.0008024	0.628348	0.0160262	0.16585	Manes.04G093000.4.p;Manes.04G093000.5.p;Manes.04G093000.6.p;Manes.04G093000.7.p
Manes.10G095900	AT2G14170	aldehyde dehydrogenase 6B2	1.56821	3e-07	7.48e-05	0.429783	0.0373073	0.235737	Manes.10G095900.1.p
Manes.16G030000	AT1G28330	dormancy-associated protein-like 1	1.45604	1.12e-05	0.0005402	1.26571	0.0346609	0.231556	Manes.16G030000.1.p
Manes.17G085400	AT1G68020	UDP-Glycosyltransferase / trehalose-phosphatase family protein	1.43602	1.07e-05	0.0005259	0.834675	0.0289783	0.215436	Manes.17G085400.4.p;Manes.17G085400.5.p
Manes.12G030100	AT1G23800	aldehyde dehydrogenase 2B7	1.34762	1.5e-06	0.0001897	0.591755	0.0043728	0.128355	Manes.12G030100.1.p;Manes.12G030100.2.p;Manes.12G030100.3.p
Manes.15G112800	AT1G50510	indigoidine synthase A family protein	1.27764	2.64e-05	0.0008809	1.31525	0.0100464	0.142412	Manes.15G112800.1.p;Manes.15G112800.11.p;Manes.15G112800.17.p;Manes.15G112800.18.p;Manes.15G112800.19.p;Manes.15G112800.2.p;Manes.15G112800.20.p;Manes.15G112800.22.p;Manes.15G112800.23.p;Manes.15G112800.24.p;Manes.15G112800.25.p;Manes.15G112800.26.p;Manes.15G112800.27.p;Manes.15G112800.4.p;Manes.15G112800.5.p;Manes.15G112800.6.p;Manes.15G112800.7.p;Manes.15G112800.8.p
Manes.12G127800	AT5G65430	general regulatory factor 8	1.14937	1.94e-05	0.000738	1.24151	0.0495999	0.269657	Manes.12G127800.1.p;Manes.12G127800.2.p
Manes.16G042700	AT1G06410	trehalose-phosphatase/synthase 7	1.14481	3.88e-05	0.001101	0.383376	0.0214506	0.189303	Manes.16G042700.1.p;Manes.16G042700.2.p
Manes.14G067600	AT3G48000	aldehyde dehydrogenase 2B4	1.08191	8.2e-05	0.001715	0.685798	0.0103345	0.142412	Manes.14G067600.1.p
Manes.12G027700			1.07248	4.6e-05	0.001221	0.750772	0.0249831	0.200255	Manes.12G027700.1.p
Manes.03G198800	AT3G06810	acyl-CoA dehydrogenase-related	1.02944	5.6e-06	0.0003793	0.929017	0.0371274	0.235737	Manes.03G198800.1.p;Manes.03G198800.2.p
Manes.12G092800	AT1G06290	acyl-CoA oxidase 3	0.990634	6.9e-06	0.0004238	1.62269	0.0407499	0.244455	Manes.12G092800.1.p
Manes.03G150200	AT2G33150	peroxisomal 3-ketoacyl-CoA thiolase 3	0.986654	5e-07	9.7e-05	1.38128	0.0075499	0.13029	Manes.03G150200.1.p
Manes.01G022750	AT5G23050	acyl-activating enzyme 17	0.961106	1.63e-05	0.0006712	0.825598	0.0049868	0.129113	Manes.01G022750.1.p
Manes.15G123600	AT5G46180	ornithine-delta-aminotransferase	0.837469	0.000401	0.004496	0.675045	0.0104417	0.142412	Manes.15G123600.5.p;Manes.15G123600.6.p
Manes.11G076900	AT5G13980	Glycosyl hydrolase family 38 protein	0.830747	9.38e-05	0.001874	0.526686	0.0078834	0.132863	Manes.11G076900.1.p
Manes.10G046200	AT3G54820	plasma membrane intrinsic protein 2;5	0.770097	0.0002024	0.002954	0.900017	0.0247987	0.200255	Manes.10G046200.1.p
Manes.03G197400	AT3G06860	multifunctional protein 2	0.761843	0.0002293	0.003185	0.935423	0.0059508	0.129113	Manes.03G197400.1.p
Manes.14G132400	AT2G26670	Plant haem oxygenase (decyclizing) family protein	0.698174	0.0003775	0.004345	0.919731	0.046898	0.261598	Manes.14G132400.1.p
Manes.14G035500	AT5G62390	BCL-2-associated athanogene 7	0.668945	9.66e-05	0.001908	0.534552	0.0478538	0.263848	Manes.14G035500.1.p
Manes.01G259500	AT2G45820	Remorin family protein	0.597187	2.96e-05	0.0009383	0.75892	0.0149636	0.165399	Manes.01G259500.1.p
Manes.04G128300			0.594931	0.0004264	0.004644	0.485807	0.007686	0.131414	Manes.04G128300.1.p;Manes.04G128300.3.p
Manes.08G069100	AT3G22200	Pyridoxal phosphate (PLP)-dependent transferases superfamily protein	0.548008	0.0002006	0.002936	0.772454	0.0050462	0.129113	Manes.08G069100.1.p;Manes.08G069100.2.p
Manes.16G137600	AT4G16130	arabinose kinase	0.52028	0.0005656	0.00555	0.763489	0.0172652	0.169643	Manes.16G137600.1.p
Manes.01G143200	AT4G36195	Serine carboxypeptidase S28 family protein	0.51807	0.0001216	0.002183	0.415143	0.0066755	0.13029	Manes.01G143200.1.p;Manes.01G143200.2.p
Manes.06G069400	AT3G02540	Rad23 UV excision repair protein family	0.487702	0.0004228	0.004615	0.792317	0.0024481	0.101672	Manes.06G069400.1.p
Manes.08G093200	AT3G51840	acyl-CoA oxidase 4	0.461915	0.0007165	0.006484	1.07483	0.0035888	0.127673	Manes.08G093200.1.p
Manes.16G087200	AT2G26260	3beta-hydroxysteroid-dehydrogenase/decarboxylase isoform 2	-0.413666	0.0001648	0.00261	-0.58641	0.0064978	0.13029	Manes.16G087200.3.p;Manes.16G087200.4.p;Manes.16G087200.5.p
Manes.13G078200	AT5G63840	Glycosyl hydrolases family 31 protein	-0.436093	0.0001288	0.002258	-0.735881	0.0403394	0.244426	Manes.13G078200.1.p
Manes.01G200450			-0.545481	0.0003933	0.004441	-1.77439	0.0038784	0.127764	Manes.01G200450.3.p;Manes.01G200450.4.p;Manes.01G200450.6.p
Manes.04G137000	AT1G73030	SNF7 family protein	-0.566215	0.0006136	0.005855	-0.487585	0.0417281	0.246144	Manes.04G137000.1.p;Manes.11G029300.1.p
Manes.01G123400	AT5G05010	clathrin adaptor complexes medium subunit family protein	-0.621831	0.0009115	0.007591	-0.476793	0.04427	0.254989	Manes.01G123400.5.p;Manes.01G123400.7.p;Manes.01G123400.8.p
Manes.15G121700	AT2G34560	P-loop containing nucleoside triphosphate hydrolases superfamily protein	-0.643971	0.0002726	0.003524	-2.63992	0.0142484	0.163479	Manes.15G121700.1.p;Manes.15G121700.2.p
Manes.12G041800	AT3G07030	Alba DNA/RNA-binding protein	-0.65873	5.15e-05	0.001302	-0.849254	0.0017639	0.0967916	Manes.12G041800.1.p
Manes.04G034900	AT2G43710	Plant stearoyl-acyl-carrier-protein desaturase family protein	-0.659716	0.0008953	0.007496	-1.02608	0.0228933	0.195007	Manes.04G034900.1.p
Manes.03G148600	AT2G32730	26S proteasome regulatory complex, non-ATPase subcomplex, Rpn2/Psmd1 subunit	-0.664296	1.38e-05	0.0006092	-0.67391	0.0322103	0.224772	Manes.03G148600.1.p
Manes.01G029400	AT1G13900	Purple acid phosphatases superfamily protein	-0.668149	4e-07	9.21e-05	-2.59513	0.0022811	0.101672	Manes.01G029400.2.p
Manes.11G150300	AT3G53230	ATPase, AAA-type, CDC48 protein	-0.669944	0.0006033	0.005787	-0.370411	0.0347567	0.231556	Manes.11G150300.1.p
Manes.03G163500	AT1G04430	S-adenosyl-L-methionine-dependent methyltransferases superfamily protein	-0.679223	0.0007116	0.006456	-1.55795	0.0454643	0.258015	Manes.03G163500.1.p
Manes.06G128300	AT5G07350	TUDOR-SN protein 1	-0.706117	0.0002065	0.002976	-0.988081	0.0237911	0.198067	Manes.06G128300.1.p
Manes.02G136100	AT4G23460	Adaptin family protein	-0.713956	0.000399	0.004482	-1.11453	0.0212018	0.18837	Manes.02G136100.3.p;Manes.02G136100.4.p
Manes.07G131400	AT3G11130	Clathrin, heavy chain	-0.732409	7.29e-05	0.001616	-0.623523	0.0045498	0.129097	Manes.07G131400.1.p
Manes.07G011900	AT3G63460	transducin family protein / WD-40 repeat family protein	-0.735983	9.37e-05	0.001874	-0.878491	0.0340552	0.229581	Manes.07G011900.1.p
Manes.18G144400	AT2G30110	ubiquitin-activating enzyme 1	-0.753965	2.82e-05	0.0009105	-0.81109	0.0316102	0.222586
Manes.08G095300	AT3G08947	ARM repeat superfamily protein	-0.761952	4.98e-05	0.001276	-0.508355	0.0454903	0.258015	Manes.08G095300.3.p;Manes.08G095300.5.p
Manes.03G081600	AT1G51630	O-fucosyltransferase family protein	-0.765665	1.13e-05	0.0005436	-0.954702	0.0153906	0.165399	Manes.03G081600.1.p
Manes.03G114700	AT5G54440	CLUB	-0.780669	1.95e-05	0.0007417	-1.74723	0.0094411	0.142412	Manes.03G114700.1.p;Manes.03G114700.2.p;Manes.03G114700.4.p;Manes.03G114700.5.p;Manes.03G114700.6.p;Manes.03G114700.7.p
Manes.11G026500	AT3G13870	Root hair defective 3 GTP-binding protein (RHD3)	-0.782639	8.15e-05	0.001712	-1.15189	0.0023676	0.101672	Manes.11G026500.1.p
Manes.12G058500	AT4G12650	Endomembrane protein 70 protein family	-0.786468	6.53e-05	0.001512	-0.57757	0.0236629	0.197988	Manes.12G058500.2.p;Manes.12G058500.3.p;Manes.13G058800.2.p
Manes.04G122600	AT1G52360	Coatomer, beta’ subunit	-0.803918	0.0002446	0.0033	-0.683346	0.030821	0.22037	Manes.04G122600.10.p;Manes.04G122600.2.p;Manes.04G122600.5.p;Manes.04G122600.9.p;Manes.11G048100.14.p;Manes.11G048100.15.p;Manes.11G048100.16.p;Manes.11G048100.17.p;Manes.11G048100.18.p;Manes.11G048100.19.p
Manes.01G219000	AT3G62830	NAD(P)-binding Rossmann-fold superfamily protein	-0.831186	0.000331	0.003988	-1.57221	0.0003435	0.0476759	Manes.01G219000.1.p;Manes.05G062100.1.p
Manes.04G074500	AT4G34980	subtilisin-like serine protease 2	-0.834248	0.000539	0.005395	-1.39846	0.0001393	0.0323924	Manes.04G074500.1.p
Manes.01G144700	AT3G51160	NAD(P)-binding Rossmann-fold superfamily protein	-0.845285	4.2e-06	0.00032	-0.92954	0.0093224	0.142412	Manes.01G144700.1.p;Manes.02G102800.1.p
Manes.05G014200	AT3G62360	Carbohydrate-binding-like fold	-0.859559	0.0005755	0.005611	-1.61603	9.03e-05	0.0304335	Manes.05G014200.1.p
Manes.08G011500	AT2G36880	methionine adenosyltransferase 3	-0.862986	0.0009127	0.007594	-2.19091	0.0015874	0.0936397	Manes.08G011500.1.p
Manes.11G087700	AT1G62020	Coatomer, alpha subunit	-0.870892	6.8e-05	0.001553	-1.17128	0.0056466	0.129113	Manes.11G087700.1.p
Manes.09G067260	AT3G53230	ATPase, AAA-type, CDC48 protein	-0.88052	0.000243	0.003296	-0.381421	0.0368828	0.235737	Manes.09G067260.1.p;Manes.08G009500.1.p
Manes.01G239800	AT4G01400	(1 of 1) PF08318 - COG4 transport protein (COG4)	-0.911351	4.85e-05	0.001258	-0.69753	0.0435271	0.252961	Manes.01G239800.3.p
Manes.13G040000	AT5G43960	Nuclear transport factor 2 (NTF2) family protein with RNA binding (RRM-RBD-RNP motifs) domain	-0.918242	3.9e-06	0.0003083	-0.754521	0.0070699	0.13029	Manes.13G040000.1.p
Manes.09G169100	AT3G05420	acyl-CoA binding protein 4	-0.933477	0.0002407	0.00328	-0.855818	0.0126928	0.156799	Manes.09G169100.1.p
Manes.16G025400			-0.935917	0.0001369	0.002344	-1.02832	0.0013151	0.0816605	Manes.16G025400.1.p
Manes.16G129900	AT5G10840	Endomembrane protein 70 protein family	-0.938311	9.21e-05	0.001854	-1.43673	5.47e-05	0.0304335	Manes.16G129900.1.p
Manes.01G186200	AT1G26850	S-adenosyl-L-methionine-dependent methyltransferases superfamily protein	-0.941736	0.0001399	0.002383	-1.93121	0.0364881	0.235737	Manes.01G186200.1.p;Manes.14G077500.1.p
Manes.15G186600	AT4G19120	S-adenosyl-L-methionine-dependent methyltransferases superfamily protein	-0.943203	0.0002004	0.002936	-3.74459	0.0278169	0.21196	Manes.15G186600.1.p;Manes.15G186600.11.p;Manes.15G186600.12.p;Manes.15G186600.13.p;Manes.15G186600.14.p;Manes.15G186600.15.p;Manes.15G186600.16.p;Manes.15G186600.17.p;Manes.15G186600.2.p;Manes.15G186600.4.p;Manes.15G186600.7.p
Manes.18G018100			-0.954586	4.99e-05	0.001276	-1.15446	0.0201667	0.182311	Manes.18G018100.1.p
Manes.03G037500	AT5G20490	Myosin family protein with Dil domain	-0.957807	0.0005181	0.005277	-0.424407	0.0153	0.165399	Manes.03G037500.1.p
Manes.10G052700	AT5G04420	Galactose oxidase/kelch repeat superfamily protein	-1.01283	0.0006451	0.006029	-1.40395	0.0036795	0.127673	Manes.10G052700.5.p;Manes.10G052700.7.p;Manes.10G052700.8.p;Manes.10G052700.9.p
Manes.10G010500	AT3G11130	Clathrin, heavy chain	-1.02474	0.0003279	0.003967	-0.620061	0.0073051	0.13029	Manes.10G010500.1.p
Manes.06G041000	AT5G35160	Endomembrane protein 70 protein family	-1.03173	9.4e-06	0.0004913	-0.693789	0.0061711	0.129113	Manes.06G041000.1.p;Manes.14G139600.1.p
Manes.01G233200	AT4G01850	S-adenosylmethionine synthetase 2	-1.03508	0.0005755	0.005611	-2.23872	0.000499	0.0588718	Manes.01G233200.1.p;Manes.04G014500.1.p;Manes.04G014500.3.p;Manes.09G065200.1.p
Manes.01G027100			-1.05812	0.000208	0.002991	-1.23016	0.0012821	0.0816605	Manes.01G027100.1.p;Manes.01G027100.3.p
Manes.18G079501	AT1G77470	replication factor C subunit 3	-1.06797	0.0003545	0.004159	-1.49803	0.0327544	0.227288	Manes.18G079501.1.p
Manes.04G043700	AT3G59480	pfkB-like carbohydrate kinase family protein	-1.08539	0.0001776	0.002725	-0.572401	0.0366013	0.235737	Manes.04G043700.1.p
Manes.05G148800	AT1G75680	glycosyl hydrolase 9B7	-1.13329	6e-07	0.0001082	-1.41787	0.0103557	0.142412	Manes.05G148800.1.p
Manes.06G147900	AT5G23860	tubulin beta 8	-1.15392	0.0008231	0.00712	-0.686947	0.0023693	0.101672	Manes.06G147900.1.p;Manes.14G124600.1.p
Manes.12G118400	AT3G49720		-1.20027	8e-05	0.001694	-2.27612	0.002911	0.112597	Manes.12G118400.1.p
Manes.02G123600			-1.23337	0.000295	0.003713	-0.545218	0.0016452	0.0946765	Manes.02G123600.4.p
Manes.01G069300	AT1G63000	nucleotide-rhamnose synthase/epimerase-reductase	-1.24918	4.3e-06	0.0003268	-2.07791	0.0173003	0.169643	Manes.01G069300.1.p
Manes.15G173400	AT5G60790	ABC transporter family protein	-1.35715	3.1e-06	0.0002808	-1.2949	0.0287037	0.215436	Manes.15G173400.1.p
Manes.04G018000			-1.3727	0.0007176	0.006486	-1.30937	0.0053169	0.129113	Manes.04G018000.1.p
Manes.04G158400	AT5G07030	Eukaryotic aspartyl protease family protein	-1.39946	0.000534	0.005367	-0.199908	0.0376224	0.23672	Manes.04G158400.1.p
Manes.17G019400	AT4G18030	S-adenosyl-L-methionine-dependent methyltransferases superfamily protein	-1.42039	8.39e-05	0.001741	-2.08399	0.0019014	0.0995557	Manes.17G019400.1.p;Manes.17G019400.2.p
Manes.15G164100	AT4G34450	coatomer gamma-2 subunit, putative / gamma-2 coat protein, putative / gamma-2 COP, putative	-1.42876	4.86e-05	0.001259	-0.424968	0.0407872	0.244455	Manes.15G164100.1.p;Manes.15G164100.2.p;Manes.15G164100.3.p
Manes.01G005500	AT3G13330	proteasome activating protein 200	-1.48904	3.6e-05	0.001061	-1.08965	0.0148453	0.165399	Manes.01G005500.2.p
Manes.08G061700	AT5G12250	beta-6 tubulin	-1.50349	6.8e-06	0.0004233	-0.701978	0.0036308	0.127673	Manes.08G061700.1.p
Manes.02G030700	AT1G63000	nucleotide-rhamnose synthase/epimerase-reductase	-1.59286	1.74e-05	0.0006923	-1.83178	0.0061041	0.129113	Manes.02G030700.1.p
Manes.03G008500	AT5G10840	Endomembrane protein 70 protein family	-1.64037	2.35e-05	0.0008216	-1.72091	0.0001295	0.0323924	Manes.03G008500.1.p
Manes.15G182200	AT4G17770	trehalose phosphatase/synthase 5	-1.66235	0.0003348	0.004014	-1.03809	0.0131131	0.159135	Manes.15G182200.5.p;Manes.15G182200.6.p
Manes.11G085500	AT4G39210	APL3: Major large subunit of ADP-Glucose pyrophosphorylase	-1.78637	0.0001939	0.002872	-1.23709	0.0046193	0.129097	Manes.11G085500.10.p;Manes.11G085500.11.p;Manes.11G085500.12.p;Manes.11G085500.13.p;Manes.11G085500.4.p;Manes.11G085500.5.p;Manes.11G085500.8.p;Manes.11G085500.9.p
Manes.03G044400	AT3G43190	sucrose synthase 4	-1.79899	0.0002006	0.002936	-0.378397	0.0081353	0.135178	Manes.03G044400.5.p;Manes.03G044400.6.p
Manes.14G157400	AT2G19170	subtilisin-like serine protease 3	-2.10444	0.0003121	0.003849	-0.863567	0.0493083	0.26869	Manes.14G157400.3.p;Manes.14G157400.4.p
Manes.18G021506	AT1G19630	cytochrome P450, family 722, subfamily A, polypeptide 1	-2.24843	0.0001305	0.00227	-6.16121	0.0314223	0.22245	Manes.18G021506.2.p
Manes.06G113200	AT1G67750	Pectate lyase family protein	-3.47043	8e-07	0.0001243	-2.86155	0.0130762	0.159135	Manes.06G113200.1.p;Manes.06G113200.2.p

## Sheet: SD2C
Supplementary Dataset S2C: Transcriptomic and proteomic profiling of pruned cassava plants. Full list of cassava genes with their transcriptomics and proteomics data as presented in Supplementary Fig. S4.
locusName	Best.hit.arabi.name	Best.hit.arabi.defline	Fold.change_log2_04HAP	Fold.change_log2_1DAP	Fold.change_log2_2DAP	Fold.change_log2_6DAP	Fold.change_log2_10DAP	t-Test_Controls.vs.04HAP_pValue	t-Test_Controls.vs.1DAP_pValue	t-Test_Controls.vs.2DAP_pValue	t-Test_Controls.vs.6DAP_pValue	t-Test_Controls.vs.10DAP_pValue	t-Test_Controls.vs.04HAP_FDR	t-Test_Controls.vs.1DAP_FDR	t-Test_Controls.vs.2DAP_FDR	t-Test_Controls.vs.6DAP_FDR	t-Test_Controls.vs.10DAP_FDR	Accession	Peptide.count	Unique.peptides	Fractions	Occurrences	Fold.change_log2_Peptides_10DAP	Anova..p.	q.Value	Confidence.score
Manes.01G000031	AT1G10390	Nucleoporin autopeptidase	0.031013	-0.114435	-0.110569	0.271838	0.625942	0.769827	0.19269	0.0865187	0.003797	6.798e-06	0.993791	0.521981	0.195445	0.016233	0.0002352	NA	NA	NA	NA	NA	NA	NA	NA	NA
Manes.01G000062			0.159062	0.0942516	0.227246	-0.303802	-0.201469	0.869679	0.95152	0.870911	0.850357	0.899149	1	1	0.9785	0.94852	0.989022	NA	NA	NA	NA	NA	NA	NA	NA	NA
Manes.01G000093	AT4G01440	nodulin MtN21 /EamA-like transporter family protein	0.491237	-0.161191	-0.922587	-0.649114	1.20572	0.359945	0.624504	0.0558617	0.175077	0.0429969	0.759476	0.88588	0.141008	0.29387	0.0901113	NA	NA	NA	NA	NA	NA	NA	NA	NA
Manes.01G000124	AT2G45530	RING/U-box superfamily protein	-0.0222122	-0.0870531	-0.0953209	0.252461	0.397285	0.861696	0.371425	0.187246	0.0637384	0.0001855	1	0.709883	0.343124	0.134353	0.001585	NA	NA	NA	NA	NA	NA	NA	NA	NA
Manes.01G000155	AT4G35580	NAC transcription factor-like 9	-0.145667	-0.152253	-0.0853256	0.112239	0.263942	0.002766	0.226322	0.217776	0.314652	0.0641711	0.347077	0.562077	0.383414	0.461028	0.123497	NA	NA	NA	NA	NA	NA	NA	NA	NA
Manes.01G000186	AT1G33055		-0.226436	1.334	0.710997	1.12085	0.602796	0.648774	0.0002431	0.004316	5.835e-05	0.0196976	0.931093	0.0164168	0.0218377	0.00141	0.0500567	NA	NA	NA	NA	NA	NA	NA	NA	NA
Manes.01G000217			-0.29735	0.870379	1.15821	-0.250944	0.96732	0.833995	0.0870349	0.190672	0.823173	0.251827	1	0.354038	0.347692	0.925911	0.368705	NA	NA	NA	NA	NA	NA	NA	NA	NA
Manes.01G000248			0.316835	-0.122624	-0.27135	0.0718621	0.145949	0.0191847	0.157534	0.0156013	0.337861	0.0516625	0.433611	0.482665	0.0547673	0.484032	0.103809	NA	NA	NA	NA	NA	NA	NA	NA	NA
Manes.01G000279			0.655434	-0.11364	-0.00152847	0.752708	0.719712	0.143313	0.62157	0.994252	0.003002	0.0520608	0.654839	0.883973	1	0.0138703	0.104383	NA	NA	NA	NA	NA	NA	NA	NA	NA
Manes.01G000300	AT4G10430	TMPIT-like protein	0.102669	-0.427397	-0.448478	-0.0401354	0.0341696	0.301355	0.002947	0.00179	0.651539	0.68637	0.759476	0.0577252	0.0120839	0.777199	0.799815	Manes.01G000300.4.p;Manes.01G000300.6.p	5	4	3	1	0.545429	0.214955	0.465439	4.572
Manes.01G000310			NA	NA	NA	NA	NA	1	1	1	1	1	1	1	1	1	1	NA	NA	NA	NA	NA	NA	NA	NA	NA
Manes.01G000341	AT2G18196	Heavy metal transport/detoxification superfamily protein	-0.296903	1.10557	0.201968	0.398987	1.02035	0.462996	0.002889	0.509067	0.40508	0.002538	0.82136	0.0571569	0.669146	0.553879	0.009916	NA	NA	NA	NA	NA	NA	NA	NA	NA
Manes.01G000372	AT2G46870	AP2/B3-like transcriptional factor family protein	0.394165	0.103733	0.214274	0.843645	0.597368	0.380637	0.87514	0.764159	0.335124	0.430582	0.765032	1	0.892617	0.481028	0.56413	NA	NA	NA	NA	NA	NA	NA	NA	NA
Manes.01G000400	AT1G33170	S-adenosyl-L-methionine-dependent methyltransferases superfamily protein	-0.0739799	-0.0198726	-0.43793	-0.701993	-0.332076	0.631601	0.851083	0.006052	0.002078	0.0702602	0.920684	1	0.0276326	0.0108121	0.1328	NA	NA	NA	NA	NA	NA	NA	NA	NA
Manes.01G000403	AT1G61570	translocase of the inner mitochondrial membrane 13	0.27869	-0.433142	-0.722328	-1.10405	-1.14617	0.0892271	0.0121126	0.0008038	0.0001066	5.393e-05	0.605487	0.122078	0.007006	0.001945	0.0007421	NA	NA	NA	NA	NA	NA	NA	NA	NA
Manes.01G000434			0.164171	-0.237647	-0.644292	0.278514	-1.80708	0.86111	0.776414	0.419481	0.818402	0.15636	1	0.988317	0.589365	0.92201	0.254889	NA	NA	NA	NA	NA	NA	NA	NA	NA
Manes.01G000465	AT1G32990	plastid ribosomal protein l11	-0.000339802	-0.148612	-0.0148901	-0.250815	-0.287824	0.998513	0.530379	0.954409	0.323556	0.260263	1	0.814639	1	0.469221	0.378605	NA	NA	NA	NA	NA	NA	NA	NA	NA
Manes.01G000496			-0.701561	-0.773293	1.55908	0.967177	2.24744	0.652469	0.691184	0.233063	0.564531	0.0928905	0.933176	0.931849	0.402971	0.695691	0.166983	NA	NA	NA	NA	NA	NA	NA	NA	NA
Manes.01G000500	AT5G47610	RING/U-box superfamily protein	0.0482094	0.514846	2.79051	3.7096	2.3298	0.867574	0.20632	0.0564448	0.001611	2.233e-06	1	0.538279	0.141947	0.009061	0.0001354	NA	NA	NA	NA	NA	NA	NA	NA	NA
Manes.01G000527			-1.08109	-0.455597	0.114801	-0.741372	-0.793081	0.0671547	0.224401	0.71187	0.0958247	0.0710364	0.561126	0.559808	0.849011	0.185386	0.133959	NA	NA	NA	NA	NA	NA	NA	NA	NA
Manes.01G000550	AT1G73940		0.0336172	-0.257935	-0.44457	-0.474017	-0.682337	0.894599	0.151643	0.0250067	0.0731894	0.005904	1	0.473415	0.0773107	0.149734	0.0190369	NA	NA	NA	NA	NA	NA	NA	NA	NA
Manes.01G000558	AT1G32960	Subtilase family protein	0.4481	-0.0224156	0.0342721	0.199708	0.479741	0.467189	0.958828	0.931238	0.693615	0.212021	0.824473	1	1	0.814652	0.321041	NA	NA	NA	NA	NA	NA	NA	NA	NA
Manes.01G000600			-0.385089	1.37258	1.76315	-0.332247	0.69396	0.705173	0.013907	0.0354296	0.718862	0.439401	0.96152	0.131931	0.100343	0.837528	0.573622	NA	NA	NA	NA	NA	NA	NA	NA	NA
Manes.01G001100	AT3G49590	Autophagy-related protein 13	0.00908267	-0.125931	0.253836	0.351582	0.704246	0.87395	0.16749	0.0336435	0.001518	4.019e-05	1	0.491112	0.0965174	0.008697	0.0006201	NA	NA	NA	NA	NA	NA	NA	NA	NA
Manes.01G001150	AT1G05835	PHD finger protein	NA	NA	NA	NA	NA	1	1	1	1	1	1	1	1	1	1	NA	NA	NA	NA	NA	NA	NA	NA	NA
Manes.01G001151			0.182814	-0.186975	-0.107657	-0.226301	-0.83072	0.162988	0.0909334	0.328531	0.13269	0.000596	0.662183	0.362468	0.50577	0.239355	0.003443	NA	NA	NA	NA	NA	NA	NA	NA	NA
Manes.01G001200	AT1G10830	15-cis-zeta-carotene isomerase	0.217443	0.291559	-0.0307286	-0.107834	0.379784	0.192687	0.0744366	0.831353	0.518832	0.0345471	0.681657	0.324126	0.947456	0.652719	0.0784636	Manes.01G001200.1.p	1	1	2	1	1.72866	0.132957	0.390402	0.997
Manes.01G001400	AT4G10380	NOD26-like intrinsic protein 5;1	-0.562705	-0.175075	0.0972518	-1.07987	-0.729025	0.141325	0.63376	0.734483	0.0474853	0.0861461	0.652862	0.892149	0.868733	0.106419	0.156888	NA	NA	NA	NA	NA	NA	NA	NA	NA
Manes.01G001600			0.0251508	0.152979	0.237582	0.4607	1.11356	0.872504	0.298723	0.06507	0.0134503	3.722e-05	1	0.64517	0.158202	0.0409805	0.000596	NA	NA	NA	NA	NA	NA	NA	NA	NA
Manes.01G001700			0.177921	0.077742	0.243267	0.584446	0.542203	0.0895866	0.461384	0.018856	0.001313	0.0001662	0.606707	0.787825	0.0628502	0.008191	0.00148	NA	NA	NA	NA	NA	NA	NA	NA	NA
Manes.01G001800	AT1G33250	Protein of unknown function (DUF604)	-0.197395	-0.395418	-0.620779	-0.453012	-0.409781	0.0627135	0.0857577	0.0235073	0.105578	0.0760142	0.551376	0.350739	0.0738232	0.200005	0.141604	NA	NA	NA	NA	NA	NA	NA	NA	NA
Manes.01G001900	AT1G33240	GT-2-like 1	0.430735	0.766102	0.762547	1.07275	0.89089	0.0852913	0.007623	0.008135	0.0005674	0.001438	0.597221	0.0955206	0.0341081	0.005217	0.006435	NA	NA	NA	NA	NA	NA	NA	NA	NA
Manes.01G001951			NA	1.78712	1.54846	2.32625	NA	0.135853	0.392822	0.450727	0.300886	0.51649	0.647606	0.728545	0.620573	0.445078	0.639037	NA	NA	NA	NA	NA	NA	NA	NA	NA
Manes.01G002051	AT5G21170	5'-AMP-activated protein kinase beta-2 subunit protein	0.343474	1.30834	2.16853	1.81801	1.7248	0.213568	0.0001244	5.262e-06	0.0005109	6.914e-05	0.692016	0.0116969	0.0003649	0.004911	0.000866	NA	NA	NA	NA	NA	NA	NA	NA	NA
Manes.01G002151			3.80167	0.107915	-0.521623	-1.03697	-1.41204	0.0916189	0.895471	0.623248	0.428105	0.313369	0.609276	1	0.770313	0.577442	0.440335	NA	NA	NA	NA	NA	NA	NA	NA	NA
Manes.01G002300	AT3G49570	response to low sulfur 3	0.18427	-0.0354944	0.369063	-0.410614	0.184113	0.462759	0.865668	0.216868	0.23872	0.325041	0.821336	1	0.382202	0.37288	0.452031	NA	NA	NA	NA	NA	NA	NA	NA	NA
Manes.01G002350			-0.386492	0.092605	0.986979	1.11014	1.75217	0.569738	0.850369	0.0203762	0.0240246	0.0009093	0.887139	1	0.0664474	0.0628189	0.004612	NA	NA	NA	NA	NA	NA	NA	NA	NA
Manes.01G002400	AT3G43810	calmodulin 7	0.143891	-0.408336	-0.483216	0.160908	0.236594	0.108838	0.008212	0.002688	0.101239	0.0274429	0.633794	0.0990394	0.0157819	0.193506	0.0653311	NA	NA	NA	NA	NA	NA	NA	NA	NA
Manes.01G002500	AT1G05520	Sec23/Sec24 protein transport family protein	0.303769	-0.296669	-0.266803	-0.0744905	-0.1798	0.001552	0.006467	0.003896	0.260532	0.0147541	0.324654	0.0873879	0.0203035	0.398764	0.0396143	Manes.01G002500.1.p	3	1	10;11	2	-0.0460272	0.600926	0.662276	3.988
Manes.01G002600	AT4G24140	alpha/beta-Hydrolases superfamily protein	-0.752236	0.232318	0.989269	0.0591955	-0.894861	0.321258	0.639688	0.007921	0.881254	0.0216337	0.759476	0.895556	0.0334734	0.973287	0.0539856	NA	NA	NA	NA	NA	NA	NA	NA	NA
Manes.01G002700	AT5G41890	GDSL-like Lipase/Acylhydrolase superfamily protein	NA	NA	NA	NA	NA	1	1	1	1	1	1	1	1	1	1	NA	NA	NA	NA	NA	NA	NA	NA	NA
Manes.01G002800			-0.473413	0.325987	-0.783108	-2.36822	-1.1156	0.292488	0.377226	0.176435	0.018828	0.0854452	0.753382	0.715042	0.327786	0.0520085	0.15581	NA	NA	NA	NA	NA	NA	NA	NA	NA
Manes.01G002901	AT2G32000	DNA topoisomerase, type IA, core	0.0468975	0.10485	0.134572	0.64748	0.860685	0.856536	0.591827	0.388664	0.0277831	3.335e-05	1	0.861582	0.558799	0.0702935	0.0005544	NA	NA	NA	NA	NA	NA	NA	NA	NA
Manes.01G003000			NA	NA	NA	NA	NA	1	0.344539	0.344539	0.344539	0.344539	1	0.685214	0.518017	0.491034	0.47317	NA	NA	NA	NA	NA	NA	NA	NA	NA
Manes.01G003100	AT3G23670	phragmoplast-associated kinesin-related protein, putative	0.328834	-0.296557	-0.67971	-0.136382	-0.294877	0.0128363	0.0770674	0.003052	0.324678	0.0594695	0.418999	0.330147	0.0172897	0.470307	0.116087	NA	NA	NA	NA	NA	NA	NA	NA	NA
Manes.01G003200	AT4G14040	selenium-binding protein 2	0.360588	0.787136	1.35466	1.28661	1.50369	0.365389	0.0008733	2.022e-06	0.003919	4.448e-06	0.759476	0.0309048	0.0002201	0.0165931	0.000192	Manes.01G003200.1.p	6	6	7;8	2	0.200601	0.38607	0.580359	6.979
Manes.01G003300	AT4G13990	Exostosin family protein	-0.0136759	-0.571279	-1.52647	-1.80439	-1.26904	0.911105	0.006412	7.788e-05	8.071e-05	0.0001431	1	0.0870669	0.001663	0.001653	0.00135	NA	NA	NA	NA	NA	NA	NA	NA	NA
Manes.01G003400	AT5G55980	serine-rich protein-related	NA	2.57836	NA	NA	NA	0.373901	0.272455	0.51649	0.51649	0.51649	0.759476	0.615275	0.669146	0.65047	0.639037	NA	NA	NA	NA	NA	NA	NA	NA	NA
Manes.01G003500	AT3G13225	WW domain-containing protein	0.00438682	0.0315678	0.098337	0.538157	0.561973	0.977752	0.844799	0.470472	0.0004146	0.0001508	1	1	0.640248	0.004296	0.001395	NA	NA	NA	NA	NA	NA	NA	NA	NA
Manes.01G003700	AT4G26570	calcineurin B-like 3	0.241863	-0.221914	-0.44745	-0.574654	-0.149879	0.0806938	0.148169	0.0138789	0.005578	0.321201	0.589624	0.468047	0.0501193	0.0213385	0.448192	Manes.01G003700.1.p	1	1	1	1	-0.27109	0.953	0.74399	0.964
Manes.01G003800	AT5G56010	heat shock protein 81-3	-0.0646666	-0.306007	0.0317821	-0.18671	-0.22719	0.527535	0.320809	0.901548	0.515318	0.427432	0.863787	0.665463	1	0.65047	0.560989	Manes.01G003800.1.p;Manes.02G017200.1.p	56	32	1;2;3;4;5;6;7;8;9;10;11;12;13;14	14	-0.0622893	0.784264	0.709222	72.146
Manes.01G003900	AT4G26550	Got1/Sft2-like vescicle transport protein family	-0.025109	0.0133998	0.00744687	0.25215	0.4753	0.851752	0.908254	0.959028	0.200028	0.008601	1	1	1	0.325654	0.0256258	NA	NA	NA	NA	NA	NA	NA	NA	NA
Manes.01G004000	AT5G56040	Leucine-rich receptor-like protein kinase family protein	0.014035	-3.73283	0.0407864	-1.69312	-2.1211	0.986779	0.1229	0.962239	0.259269	0.201346	1	0.424931	1	0.397166	0.307846	NA	NA	NA	NA	NA	NA	NA	NA	NA
Manes.01G004100	AT3G13226	regulatory protein RecX family protein	0.0954829	-0.389722	-0.65582	-0.149903	0.195471	0.340174	0.0207657	0.0001537	0.205225	0.0260837	0.759476	0.164904	0.002513	0.331663	0.0627808	NA	NA	NA	NA	NA	NA	NA	NA	NA
Manes.01G004200			2.25842	2.0303	2.58937	NA	NA	0.236029	0.34528	0.0802161	0.51649	0.51649	0.707857	0.685856	0.18464	0.65047	0.639037	NA	NA	NA	NA	NA	NA	NA	NA	NA
Manes.01G004300	AT4G26320	arabinogalactan protein 13	0.193522	-0.42861	-1.30417	-3.32571	-5.65074	0.676909	0.476912	0.0807341	0.017212	0.0116305	0.945783	0.800836	0.185494	0.0495341	0.0326044	NA	NA	NA	NA	NA	NA	NA	NA	NA
Manes.01G004400			NA	NA	NA	NA	NA	1	1	1	1	1	1	1	1	1	1	NA	NA	NA	NA	NA	NA	NA	NA	NA
Manes.01G004466	AT3G44730	kinesin-like protein 1	-0.394723	-0.33776	-1.34986	-2.36799	-1.87177	0.134016	0.239629	0.007678	0.001652	0.002589	0.645578	0.577593	0.0327777	0.009239	0.0100655	NA	NA	NA	NA	NA	NA	NA	NA	NA
Manes.01G004532			NA	NA	NA	NA	NA	0.373901	0.170471	1	1	1	0.759476	0.491112	1	1	1	NA	NA	NA	NA	NA	NA	NA	NA	NA
Manes.01G004600	AT4G26530	Aldolase superfamily protein	NA	NA	-1.19412	2.39574	0.952499	0.0573482	0.344274	0.600527	0.273022	0.578472	0.541916	0.684964	0.74852	0.413274	0.697907	NA	NA	NA	NA	NA	NA	NA	NA	NA
Manes.01G004625			-0.470165	-0.87393	-0.41568	-0.246457	-2.09372	0.266754	0.0480925	0.226681	0.434154	0.0113428	0.733863	0.25654	0.394771	0.583587	0.0319678	NA	NA	NA	NA	NA	NA	NA	NA	NA
Manes.01G004650	AT1G55800	Domain of unknown function (DUF2431)	0.435988	-0.293787	-0.452761	-0.135674	-0.0116625	0.0910892	0.209547	0.0725715	0.62957	0.955771	0.608839	0.542486	0.171262	0.756993	1	NA	NA	NA	NA	NA	NA	NA	NA	NA
Manes.01G004820	AT5G57450	homolog of X-ray repair cross complementing 3 (XRCC3)	0.461574	-0.0400185	-0.218708	-0.0647458	-0.553942	0.289887	0.88777	0.397407	0.848213	0.141716	0.751997	1	0.567417	0.946836	0.234964	NA	NA	NA	NA	NA	NA	NA	NA	NA
Manes.01G004840			0.223761	-0.539251	0.255432	0.934455	0.600485	0.68427	0.382627	0.650254	0.0968707	0.204112	0.949816	0.719911	0.794682	0.186999	0.311367	NA	NA	NA	NA	NA	NA	NA	NA	NA
Manes.01G004860	AT1G55800	Domain of unknown function (DUF2431)	-0.0861355	-0.117908	-0.632509	-0.318103	-0.443158	0.201086	0.360937	0.000684	0.0621235	0.0168584	0.683065	0.700706	0.006283	0.131566	0.0441512	NA	NA	NA	NA	NA	NA	NA	NA	NA
Manes.01G004880	AT5G63670	SPT4 homolog 2	0.0431902	-0.329795	0.0707837	0.688454	0.67796	0.722193	0.128013	0.768445	0.00239	0.005352	0.970509	0.433964	0.896346	0.0118687	0.0175979	NA	NA	NA	NA	NA	NA	NA	NA	NA
Manes.01G004910			0.57776	-0.075992	-0.667478	-0.0153325	0.152235	0.340421	0.917067	0.4012	0.988975	0.832797	0.759476	1	0.571141	1	0.931403	NA	NA	NA	NA	NA	NA	NA	NA	NA
Manes.01G005000	AT3G13300	Transducin/WD40 repeat-like superfamily protein	0.121542	-0.282662	-0.518764	-0.0661837	-0.0667343	0.528016	0.0642073	0.003238	0.586799	0.524607	0.863876	0.299533	0.0179558	0.717051	0.646952	Manes.01G005000.1.p	4	3	11;14	2	0.506269	0.221283	0.470266	3.35
Manes.01G005033	AT5G56090	cytochrome c oxidase 15	0.572142	-0.200777	-0.968306	0.084993	-0.068557	0.006664	0.352128	0.004693	0.665943	0.712755	0.377538	0.692097	0.0231089	0.790129	0.823887	NA	NA	NA	NA	NA	NA	NA	NA	NA
Manes.01G005066	AT1G55730	cation exchanger 5	0.146587	-0.349195	-0.477242	-0.134519	-0.000372783	0.0304861	0.0009415	0.0001706	0.0565703	0.99732	0.474807	0.031973	0.002674	0.122196	1	NA	NA	NA	NA	NA	NA	NA	NA	NA
Manes.01G005100	AT5G23810	amino acid permease 7	-0.94997	0.365569	-0.239472	0.230598	0.73644	0.0277175	0.144995	0.363052	0.28304	0.001766	0.465926	0.463091	0.53243	0.424786	0.007543	NA	NA	NA	NA	NA	NA	NA	NA	NA
Manes.01G005233	AT5G23810	amino acid permease 7	-0.541727	-0.111614	-0.0475718	-0.364936	-0.048499	0.0816264	0.260205	0.818368	0.0141631	0.781529	0.592362	0.602124	0.937445	0.0425983	0.885751	NA	NA	NA	NA	NA	NA	NA	NA	NA
Manes.01G005500	AT3G13330	proteasome activating protein 200	0.01903	-0.857699	-1.48904	-1.15981	-1.21729	0.927017	0.0004801	3.598e-05	0.0001423	8.108e-05	1	0.0238127	0.001061	0.002281	0.0009555	Manes.01G005500.2.p	18	18	9;10;11;12;13;14	6	-1.08965	0.0148453	0.165399	16.899
Manes.01G005504			NA	NA	NA	NA	NA	1	1	1	1	1	1	1	1	1	1	NA	NA	NA	NA	NA	NA	NA	NA	NA
Manes.01G005508			NA	NA	NA	NA	NA	1	1	1	1	1	1	1	1	1	1	NA	NA	NA	NA	NA	NA	NA	NA	NA
Manes.01G005512	AT5G56120		0.11895	-0.212415	-2.47921	-3.54462	-4.62202	0.717987	0.56404	0.001832	0.001272	0.0007204	0.968327	0.841444	0.0122512	0.008085	0.003926	NA	NA	NA	NA	NA	NA	NA	NA	NA
Manes.01G005536	AT5G64950	Mitochondrial transcription termination factor family protein	0.101358	-0.0239102	-0.391267	-0.384188	0.139497	0.671754	0.822212	0.0570883	0.0100959	0.273692	0.943199	1	0.143223	0.0329287	0.394762	NA	NA	NA	NA	NA	NA	NA	NA	NA
Manes.01G005584			-0.0456199	0.189017	-0.0990873	-0.419912	0.249975	0.886246	0.269917	0.652787	0.0296869	0.087584	1	0.612782	0.797062	0.073902	0.159012	NA	NA	NA	NA	NA	NA	NA	NA	NA
Manes.01G005700	AT5G64950	Mitochondrial transcription termination factor family protein	0.182301	-0.20862	-0.324537	-0.0656087	-0.136549	0.334121	0.0576419	0.0161381	0.680867	0.273882	0.759476	0.282652	0.0561648	0.803477	0.394952	NA	NA	NA	NA	NA	NA	NA	NA	NA
Manes.01G006000	AT5G56140	RNA-binding KH domain-containing protein	-0.032552	-0.429717	-0.291299	0.224651	0.259503	0.90746	0.124153	0.218579	0.416192	0.19114	1	0.426904	0.384455	0.565162	0.295171	NA	NA	NA	NA	NA	NA	NA	NA	NA
Manes.01G006100			-0.121611	-0.183587	-0.36541	-0.195614	0.211189	0.374324	0.273985	0.0632007	0.295123	0.16041	0.759678	0.616941	0.15462	0.438752	0.260352	NA	NA	NA	NA	NA	NA	NA	NA	NA
Manes.01G006200	AT1G55690	Sec14p-like phosphatidylinositol transfer family protein	0.232805	-0.539632	-0.772512	-0.773897	-0.874448	0.309969	0.003711	0.0008363	0.001292	0.0005806	0.759476	0.0653106	0.007191	0.00815	0.003381	NA	NA	NA	NA	NA	NA	NA	NA	NA
Manes.01G006300	AT5G56170	LORELEI-LIKE-GPI-ANCHORED PROTEIN 1	0.631966	0.321219	0.0608872	0.278791	-1.19368	0.0126519	0.327024	0.816206	0.392511	0.015368	0.415876	0.670148	0.935394	0.541203	0.040918	NA	NA	NA	NA	NA	NA	NA	NA	NA
Manes.01G006400	AT1G55670	photosystem I subunit G	NA	NA	NA	NA	NA	1	1	0.0008543	0.170471	1.164e-06	1	1	0.007289	0.287995	0.0001005	NA	NA	NA	NA	NA	NA	NA	NA	NA
Manes.01G006500			NA	NA	NA	NA	NA	0.373901	0.170471	1	1	1	0.759476	0.491112	1	1	1	NA	NA	NA	NA	NA	NA	NA	NA	NA
Manes.01G006600			1.46324	-0.107492	-0.685048	NA	0.611865	0.157379	0.944244	0.703832	0.316113	0.638098	0.661275	1	0.84205	0.462248	0.755206	NA	NA	NA	NA	NA	NA	NA	NA	NA
Manes.01G006800			0.10223	0.424946	0.293258	-0.27455	2.20824	0.904688	0.486165	0.626579	0.792024	0.00489	1	0.804112	0.773294	0.899899	0.0163911	NA	NA	NA	NA	NA	NA	NA	NA	NA
Manes.01G006900			-3.05395	0.938417	1.23419	2.64557	1.94112	0.330964	0.608816	0.506085	0.256816	0.154408	0.759476	0.874095	0.669146	0.394262	0.252284	NA	NA	NA	NA	NA	NA	NA	NA	NA
Manes.01G006975			-0.662391	NA	0.40135	NA	1.41263	0.707587	0.20654	0.736987	0.20654	0.241707	0.963147	0.53851	0.870642	0.333196	0.356948	NA	NA	NA	NA	NA	NA	NA	NA	NA
Manes.01G007000	AT5G56230	prenylated RAB acceptor 1.G2	-0.446902	-0.169423	0.14937	-0.414705	0.19566	0.273103	0.213524	0.395598	0.126156	0.339049	0.738762	0.546796	0.565966	0.229984	0.467058	NA	NA	NA	NA	NA	NA	NA	NA	NA
Manes.01G007050			0.256274	0.856031	0.800163	-0.881994	-0.429044	0.448663	0.176932	0.221654	0.307565	0.58274	0.812677	0.499871	0.38849	0.452919	0.701714	NA	NA	NA	NA	NA	NA	NA	NA	NA
Manes.01G007100	AT5G56240	(1 of 2) PTHR35767:SF1 - PROTEIN HAPLESS 8	0.135523	-0.0584077	0.0311892	0.649954	1.00774	0.273612	0.801713	0.887565	0.0200596	0.001236	0.739085	1	0.991405	0.0546604	0.005769	NA	NA	NA	NA	NA	NA	NA	NA	NA
Manes.01G007201			NA	NA	NA	NA	NA	1	1	1	1	1	1	1	1	1	1	NA	NA	NA	NA	NA	NA	NA	NA	NA
Manes.01G007300	AT4G26450		-0.276386	-0.113058	-0.34911	-0.349012	-0.0770421	0.245721	0.457011	0.0516395	0.151214	0.603783	0.716526	0.784113	0.133032	0.265323	0.721886	NA	NA	NA	NA	NA	NA	NA	NA	NA
Manes.01G007400	AT4G26450		0.00692394	-0.132489	-0.255608	-0.302516	0.0820389	0.954716	0.153695	0.0433658	0.0236921	0.456349	1	0.4766	0.116876	0.0621576	0.591721	NA	NA	NA	NA	NA	NA	NA	NA	NA
Manes.01G007451			NA	NA	NA	NA	NA	1	1	1	1	1	1	1	1	1	1	NA	NA	NA	NA	NA	NA	NA	NA	NA
Manes.01G007500	AT1G55620	chloride channel F	0.515162	-0.232093	-0.332727	-0.404208	-0.639414	0.05606	0.244176	0.0738515	0.203968	0.008232	0.537775	0.583592	0.173322	0.330232	0.0247654	NA	NA	NA	NA	NA	NA	NA	NA	NA
Manes.01G007600	AT5G56270	WRKY DNA-binding protein 2	0.267536	-0.0952404	-0.23009	-0.449764	-0.113278	0.0133975	0.510443	0.161211	0.0243483	0.450214	0.421027	0.804112	0.312192	0.0634682	0.58506	NA	NA	NA	NA	NA	NA	NA	NA	NA
Manes.01G007700	AT1G55610	BRI1 like	0.20659	-0.424641	-0.590915	-0.759451	-0.555151	0.315428	0.0438995	0.005394	0.003566	0.006863	0.759476	0.245616	0.025466	0.0156577	0.0214716	NA	NA	NA	NA	NA	NA	NA	NA	NA
Manes.01G007800	AT3G59990	methionine aminopeptidase 2B	0.056604	0.0546672	0.275814	0.501567	0.76638	0.558197	0.530547	0.001098	0.0001253	1.791e-07	0.881284	0.814798	0.008592	0.002138	4.7e-05	NA	NA	NA	NA	NA	NA	NA	NA	NA
Manes.01G007900	AT1G16220	Protein phosphatase 2C family protein	0.151299	-0.0384208	0.271347	0.571551	0.3717	0.257987	0.652462	0.0102384	0.0130186	0.00481	0.724828	0.905005	0.040154	0.0399734	0.0161834	NA	NA	NA	NA	NA	NA	NA	NA	NA
Manes.01G008000	AT5G56290	peroxin 5	-0.0672	0.353256	0.835382	1.06599	0.847419	0.714411	0.0101836	1.226e-06	0.0003157	9.227e-06	0.966929	0.111136	0.0001676	0.003646	0.0002782	NA	NA	NA	NA	NA	NA	NA	NA	NA
Manes.01G008100	AT1G55580	GRAS family transcription factor	-0.0617607	0.677181	1.24669	-2.50492	-2.01765	0.954159	0.127352	0.0875413	0.002349	0.00406	1	0.433111	0.197198	0.0117379	0.014177	NA	NA	NA	NA	NA	NA	NA	NA	NA
Manes.01G008200	AT5G56280	COP9 signalosome subunit 6A	0.254032	-0.236473	-0.283595	0.010367	0.201966	0.105417	0.0469943	0.0254997	0.933288	0.0855561	0.633254	0.254062	0.0784505	1	0.155938	NA	NA	NA	NA	NA	NA	NA	NA	NA
Manes.01G008250	AT5G64950	Mitochondrial transcription termination factor family protein	0.497812	0.0810338	-0.154131	0.124173	0.565828	0.0210632	0.562332	0.346943	0.411792	0.004223	0.445219	0.840118	0.519838	0.560906	0.0146144	NA	NA	NA	NA	NA	NA	NA	NA	NA
Manes.01G008300			0.31375	-0.481091	-0.456531	0.124069	0.441091	0.117981	0.25054	0.239938	0.677795	0.209843	0.633794	0.590909	0.411875	0.800715	0.318271	NA	NA	NA	NA	NA	NA	NA	NA	NA
Manes.01G008400			0.698216	0.727993	1.04835	1.44035	1.70135	0.309214	0.0721956	0.006208	0.008203	0.00231	0.759476	0.318973	0.0281805	0.0282422	0.009245	NA	NA	NA	NA	NA	NA	NA	NA	NA
Manes.01G008500	AT5G56280	COP9 signalosome subunit 6A	0.0855097	-0.394091	-0.452675	0.162777	0.18831	0.535543	0.003651	0.002233	0.277096	0.136347	0.868524	0.0647802	0.0139269	0.417898	0.227696	NA	NA	NA	NA	NA	NA	NA	NA	NA
Manes.01G008600	AT3G59980	Nucleic acid-binding, OB-fold-like protein	0.215556	-0.1309	-0.383853	-0.349298	-0.543243	0.0722094	0.424095	0.053467	0.0717113	0.0154607	0.574601	0.756521	0.136433	0.147307	0.041111	NA	NA	NA	NA	NA	NA	NA	NA	NA
Manes.01G008701			0.114165	-1.11531	0.404181	0.000800937	0.691519	0.694216	0.0754013	0.267961	0.998784	0.0107601	0.955676	0.326799	0.446488	1	0.0306411	NA	NA	NA	NA	NA	NA	NA	NA	NA
Manes.01G008800	AT2G44160	methylenetetrahydrofolate reductase 2	0.104665	-0.454226	-0.6633	-1.4999	-1.88108	0.572232	0.0248719	0.00566	0.0003515	0.0001159	0.888619	0.182158	0.0263655	0.003916	0.00119	Manes.01G008800.1.p	12	12	4;6;7;8;9	5	-0.385042	0.0114521	0.1497	13.898
Manes.01G008900	AT2G44150	histone-lysine N-methyltransferase ASHH3	0.219542	-0.259524	-0.109689	0.170712	0.250124	0.266422	0.112268	0.3834	0.247394	0.0434947	0.733466	0.405298	0.553439	0.382963	0.0909165	NA	NA	NA	NA	NA	NA	NA	NA	NA
Manes.01G009000	AT2G44140	Peptidase family C54 protein	0.205858	-0.0777986	-0.303842	-0.279189	0.0695114	0.0496927	0.515416	0.0334548	0.0736371	0.560456	0.523206	0.804112	0.0960851	0.150432	0.681156	NA	NA	NA	NA	NA	NA	NA	NA	NA
Manes.01G009100	AT3G59940	Galactose oxidase/kelch repeat superfamily protein	-1.0783	0.241149	0.0667025	0.0752261	1.0381	0.0160028	0.24886	0.656475	0.777651	0.0005512	0.425754	0.588683	0.800559	0.887705	0.003265	NA	NA	NA	NA	NA	NA	NA	NA	NA
Manes.01G009200			0.727504	-0.209585	-1.77999	-1.06566	-2.53092	0.0745825	0.588474	0.0121406	0.0885636	0.0100708	0.579436	0.859216	0.0454362	0.174254	0.0290485	NA	NA	NA	NA	NA	NA	NA	NA	NA
Manes.01G009300	AT3G25970	Pentatricopeptide repeat (PPR) superfamily protein	-0.358453	-0.0476136	-1.45038	-0.786218	-1.22566	0.21391	0.918777	0.069206	0.19512	0.098734	0.692016	1	0.165354	0.319493	0.17506	NA	NA	NA	NA	NA	NA	NA	NA	NA
Manes.01G009451	AT3G59910	Ankyrin repeat family protein	-0.152745	-0.224627	-0.147695	0.237712	0.635637	0.0977752	0.084343	0.168388	0.121421	0.0004469	0.619876	0.347595	0.319779	0.223374	0.002816	NA	NA	NA	NA	NA	NA	NA	NA	NA
Manes.01G009500	AT2G44080	ARGOS-like	-0.00715909	0.63806	-0.0165812	0.865687	0.176509	0.98531	0.0579519	0.956376	0.0699662	0.511203	1	0.283488	1	0.144491	0.639037	NA	NA	NA	NA	NA	NA	NA	NA	NA
Manes.01G009601			-0.636828	-0.991295	-1.17864	-1.81084	0.114612	0.320011	0.216799	0.186252	0.0986098	0.852133	0.759476	0.551082	0.341646	0.18943	0.948759	Manes.01G009601.1.p;Manes.01G009601.2.p;Manes.01G009601.3.p	5	4	3	1	-1.96377	0.179055	0.439626	5.803
Manes.01G009700	AT2G31890	RAP	-0.0140394	0.465018	0.264615	0.615876	0.653316	0.946977	0.009482	0.0732485	0.001283	0.0008244	1	0.106497	0.172339	0.008121	0.004312	NA	NA	NA	NA	NA	NA	NA	NA	NA
Manes.01G009800	AT3G59880	(1 of 2) PTHR35485:SF1 - EXPRESSED PROTEIN	-0.37878	0.761841	1.31166	0.544225	0.522404	0.554222	0.183574	0.0131534	0.0813381	0.0433514	0.879804	0.510305	0.048135	0.16289	0.0906978	NA	NA	NA	NA	NA	NA	NA	NA	NA
Manes.01G009900	AT2G43980	inositol 1,3,4-trisphosphate 5/6-kinase 4	0.365632	-0.408314	-0.484842	-0.684139	-0.489648	0.0596101	0.0425549	0.0223009	0.0207102	0.0208042	0.544724	0.240817	0.071041	0.0560743	0.0523536	Manes.01G009900.1.p;Manes.01G009900.2.p	1	1	6	1	-2.06355	0.203625	0.460733	0.997
Manes.01G010000	AT2G43970	RNA-binding protein	0.340529	-0.215142	-0.294421	-0.0802193	0.183621	0.133737	0.084137	0.0174916	0.442425	0.072045	0.644898	0.34714	0.0595427	0.592301	0.135526	NA	NA	NA	NA	NA	NA	NA	NA	NA
Manes.01G010100	AT2G43950	chloroplast outer envelope protein 37	0.0227437	-0.247072	-0.280223	-0.133048	-0.0421809	0.889178	0.169573	0.138964	0.512348	0.789662	1	0.491112	0.278753	0.65047	0.892533	Manes.01G010100.1.p	5	5	4	1	0.390671	0.547795	0.645759	5.975
Manes.01G010150			0.00520805	0.0540808	0.164994	0.260028	0.207316	0.984153	0.848723	0.537631	0.298377	0.33366	1	1	0.689214	0.442267	0.461086	NA	NA	NA	NA	NA	NA	NA	NA	NA
Manes.01G010200	AT3G49410	Transcription factor IIIC, subunit 5	0.061223	0.203317	0.287255	0.348216	0.608995	0.798402	0.357187	0.104228	0.173558	0.001666	1	0.697514	0.224357	0.291783	0.007212	NA	NA	NA	NA	NA	NA	NA	NA	NA
Manes.01G010300	AT2G43940	S-adenosyl-L-methionine-dependent methyltransferases superfamily protein	-0.00323728	-0.088429	-0.294003	-0.207848	0.206458	0.989794	0.409021	0.0214446	0.0777113	0.124153	1	0.743415	0.068974	0.157284	0.21082	NA	NA	NA	NA	NA	NA	NA	NA	NA
Manes.01G010800	AT5G64950	Mitochondrial transcription termination factor family protein	0.037496	0.123842	-0.09134	0.527122	0.605875	0.638271	0.567898	0.670057	0.03384	0.0109237	0.924559	0.844421	0.812075	0.0817589	0.0310048	NA	NA	NA	NA	NA	NA	NA	NA	NA
Manes.01G010866			NA	NA	NA	NA	NA	1	1	1	0.170471	1	1	1	1	0.287995	1	NA	NA	NA	NA	NA	NA	NA	NA	NA
Manes.01G010900	AT3G18360	VQ motif-containing protein	NA	-0.0766314	-0.58684	NA	NA	1	0.970103	0.797906	0.424158	0.424158	1	1	0.920758	0.573428	0.557785	NA	NA	NA	NA	NA	NA	NA	NA	NA
Manes.01G011000	AT3G18390	CRS1 / YhbY (CRM) domain-containing protein	0.226437	0.221475	-0.214706	-0.142109	0.0266495	0.161135	0.0229206	0.133206	0.147963	0.786521	0.662183	0.174498	0.269826	0.260753	0.889871	NA	NA	NA	NA	NA	NA	NA	NA	NA
Manes.01G011042	AT1G73830	BR enhanced expression 3	0.637038	1.64295	0.908275	-0.521755	0.13212	0.508215	0.0246387	0.0736274	0.482696	0.851693	0.850984	0.181356	0.172998	0.632134	0.948462	NA	NA	NA	NA	NA	NA	NA	NA	NA
Manes.01G011100	AT1G73840	hydroxyproline-rich glycoprotein family protein	0.0679177	-0.0351311	-0.0844175	0.069618	0.283706	0.715907	0.393672	0.149132	0.309022	0.0186996	0.967659	0.729442	0.29415	0.454493	0.0480452	NA	NA	NA	NA	NA	NA	NA	NA	NA
Manes.01G011113			0.886331	0.169289	4.22321	4.47113	3.91486	0.264559	0.813607	0.0247489	0.025176	4.284e-05	0.730872	1	0.0766509	0.0651031	0.0006485	NA	NA	NA	NA	NA	NA	NA	NA	NA
Manes.01G011184			0.0771487	0.491702	1.20436	1.75504	2.34036	0.711764	0.0406555	0.0005418	2.524e-06	8.453e-07	0.965562	0.234765	0.00541	0.0002706	8.751e-05	NA	NA	NA	NA	NA	NA	NA	NA	NA
Manes.01G011200	AT3G18400	NAC domain containing protein 58	-0.270823	0.416295	0.443504	-0.898616	-0.897015	0.620516	0.429563	0.170418	0.0370051	0.0275559	0.914672	0.761169	0.319779	0.0876816	0.0655528	NA	NA	NA	NA	NA	NA	NA	NA	NA
Manes.01G011300	AT1G73850	Protein of unknown function (DUF1666)	0.414852	-0.155896	0.176284	0.299775	1.04742	0.0248658	0.363015	0.251857	0.118881	0.002515	0.459224	0.702417	0.427074	0.219651	0.009847	NA	NA	NA	NA	NA	NA	NA	NA	NA
Manes.01G011400			-0.563738	1.19833	2.80713	3.40251	3.57304	0.476714	0.00977	6.373e-08	5.321e-08	6.759e-09	0.830623	0.108451	3.861e-05	3.71e-05	1.386e-05	NA	NA	NA	NA	NA	NA	NA	NA	NA
Manes.01G011432			NA	NA	NA	NA	NA	0.373901	1	1	1	1	0.759476	1	1	1	1	NA	NA	NA	NA	NA	NA	NA	NA	NA
Manes.01G011500	AT1G67090	ribulose bisphosphate carboxylase small chain 1A	-0.222556	0.50797	2.48714	3.04009	2.55019	0.119653	0.212258	0.004642	1.023e-05	9.509e-07	0.633794	0.545613	0.0229183	0.000542	9.257e-05	NA	NA	NA	NA	NA	NA	NA	NA	NA
Manes.01G011600	AT2G39725	LYR family of Fe/S cluster biogenesis protein	0.116397	0.0567181	0.121804	-0.0410417	-0.300669	0.428978	0.805985	0.674227	0.835852	0.221361	0.799108	1	0.815892	0.936919	0.332543	NA	NA	NA	NA	NA	NA	NA	NA	NA
Manes.01G011700	AT1G18410	P-loop containing nucleoside triphosphate hydrolases superfamily protein	-0.0985085	0.228397	0.157388	1.27931	-0.251873	0.920301	0.613667	0.83619	0.131983	0.689573	1	0.877687	0.951316	0.238261	0.802774	NA	NA	NA	NA	NA	NA	NA	NA	NA
Manes.01G011800	AT3G18410	Complex I subunit NDUFS6	-0.12857	-0.490335	-0.520741	-0.805412	-0.901386	0.205977	0.00849	0.007946	0.0009979	0.0006114	0.68593	0.100428	0.0335497	0.007456	0.003502	Manes.01G011800.1.p;Manes.01G011800.2.p;Manes.05G137500.6.p;Manes.05G137500.7.p;Manes.05G137500.8.p	1	1	1	1	-0.982121	0.766792	0.706128	0.958
Manes.01G011998			NA	NA	NA	NA	NA	0.373901	1	1	1	1	0.759476	1	1	1	1	NA	NA	NA	NA	NA	NA	NA	NA	NA
Manes.01G012000			NA	NA	NA	NA	NA	0.373901	0.51649	0.51649	0.51649	0.51649	0.759476	0.804112	0.669146	0.65047	0.639037	NA	NA	NA	NA	NA	NA	NA	NA	NA
Manes.01G012100	AT1G73875	DNAse I-like superfamily protein	-0.0466334	-0.0702284	0.238528	0.440404	0.202662	0.776664	0.502433	0.0334972	0.0438904	0.085847	0.996546	0.804112	0.0961763	0.100092	0.156395	NA	NA	NA	NA	NA	NA	NA	NA	NA
Manes.01G012200	AT1G49120	Integrase-type DNA-binding superfamily protein	0.331941	-0.540514	-0.944508	0.603148	0.668369	0.253385	0.0841644	0.003676	0.010606	0.003384	0.72218	0.347166	0.0195051	0.0342452	0.0123382	NA	NA	NA	NA	NA	NA	NA	NA	NA
Manes.01G012300			-0.403242	-0.729042	-1.4837	-2.60736	-0.93454	0.398941	0.006552	0.0004317	3.788e-05	0.007508	0.778308	0.0880221	0.004681	0.001096	0.0230387	NA	NA	NA	NA	NA	NA	NA	NA	NA
Manes.01G012400			-1.20484	-0.170719	0.339486	-0.530262	-0.140665	0.0004192	0.65858	0.307357	0.239283	0.714493	0.259467	0.908677	0.490768	0.373545	0.825605	NA	NA	NA	NA	NA	NA	NA	NA	NA
Manes.01G012425			0.199614	0.162054	-0.397227	0.775322	1.53332	0.455165	0.745311	0.361915	0.273738	0.00832	0.816162	0.968634	0.5315	0.414034	0.0249723	NA	NA	NA	NA	NA	NA	NA	NA	NA
Manes.01G012500	AT1G73885		-0.412036	0.220203	0.36215	0.123761	0.653162	0.0930965	0.127941	0.0200059	0.378648	0.0002602	0.61199	0.433856	0.0656688	0.526918	0.001967	NA	NA	NA	NA	NA	NA	NA	NA	NA
Manes.01G012564			NA	NA	NA	NA	NA	1	1	1	1	1	1	1	1	1	1	NA	NA	NA	NA	NA	NA	NA	NA	NA
Manes.01G012600	AT3G18440	aluminum-activated malate transporter 9	-0.0944204	0.134429	0.104507	0.433734	1.30151	0.704907	0.639693	0.546746	0.0309829	0.0002589	0.961375	0.895556	0.697621	0.0762829	0.001963	NA	NA	NA	NA	NA	NA	NA	NA	NA
Manes.01G012700			0.305757	-0.382383	-0.621674	-0.31843	-0.403397	0.0556105	0.0001168	1.64e-05	0.0008392	0.0003331	0.537775	0.0113438	0.0006732	0.00667	0.002326	Manes.01G012700.1.p;Manes.01G012700.2.p	6	4	4;7;8;9	4	0.388382	0.88169	0.72765	7.968
Manes.01G012800	AT1G18450	actin-related protein 4	0.103631	0.0928946	0.367233	0.705034	0.619246	0.442507	0.541221	0.001714	3.332e-05	2.296e-05	0.807961	0.822786	0.0117265	0.001013	0.0004479	Manes.01G012800.1.p	3	3	7	1	0.0362277	0.623705	0.670107	2.985
Manes.01G012847			NA	NA	NA	NA	NA	0.373901	1	1	1	1	0.759476	1	1	1	1	NA	NA	NA	NA	NA	NA	NA	NA	NA
Manes.01G012900	AT3G18480	CCAAT-displacement protein alternatively spliced product	0.34498	-0.428429	-0.47888	-0.226013	-0.305779	0.0136534	0.021175	0.006681	0.163037	0.0485942	0.421027	0.16685	0.0296399	0.281042	0.0989169	NA	NA	NA	NA	NA	NA	NA	NA	NA
Manes.01G013100			NA	NA	NA	NA	NA	1	1	1	1	1	1	1	1	1	1	NA	NA	NA	NA	NA	NA	NA	NA	NA
Manes.01G013130			NA	NA	NA	NA	NA	1	1	1	1	1	1	1	1	1	1	NA	NA	NA	NA	NA	NA	NA	NA	NA
Manes.01G013225			-2.07372	1.07368	0.207563	2.91038	NA	0.479654	0.472699	0.904699	0.0645471	0.399089	0.831662	0.797311	1	0.135605	0.5314	NA	NA	NA	NA	NA	NA	NA	NA	NA
Manes.01G013300	AT5G15940	NAD(P)-binding Rossmann-fold superfamily protein	0.0113592	0.294211	0.709125	0.845843	0.945468	0.93605	0.0537903	0.0003782	0.0002923	7.822e-05	1	0.272103	0.00435	0.003484	0.0009363	NA	NA	NA	NA	NA	NA	NA	NA	NA
Manes.01G013425			NA	NA	NA	NA	NA	1	1	1	1	1	1	1	1	1	1	NA	NA	NA	NA	NA	NA	NA	NA	NA
Manes.01G013500			-0.0471407	-0.2312	-0.226414	-0.281891	0.122292	0.558119	0.0354559	0.0415605	0.0209194	0.172523	0.881261	0.219293	0.11306	0.056529	0.271588	NA	NA	NA	NA	NA	NA	NA	NA	NA
Manes.01G013600	AT1G49040	stomatal cytokinesis defective / SCD1 protein (SCD1)	0.328282	-0.576335	-0.76174	-0.104977	-0.46088	0.142407	0.0119716	0.003935	0.556139	0.0235602	0.653661	0.121063	0.0204458	0.687939	0.0577993	NA	NA	NA	NA	NA	NA	NA	NA	NA
Manes.01G013700			NA	NA	NA	NA	NA	0.373901	1	1	1	1	0.759476	1	1	1	1	NA	NA	NA	NA	NA	NA	NA	NA	NA
Manes.01G013800	AT3G18300		-0.610834	-0.336301	-0.225013	-0.663789	-0.467207	0.225996	0.320121	0.487087	0.0817548	0.149581	0.700873	0.664993	0.65673	0.163505	0.245633	NA	NA	NA	NA	NA	NA	NA	NA	NA
Manes.01G014000	AT3G18295	Protein of unknown function (DUF1639)	-0.231669	0.242327	0.366302	0.375638	0.348708	0.191012	0.309984	0.119564	0.0823212	0.113934	0.680425	0.65692	0.248971	0.164372	0.196706	NA	NA	NA	NA	NA	NA	NA	NA	NA
Manes.01G014100			0.0707007	-0.292311	-1.54225	-4.43973	-2.89683	0.876732	0.264852	0.003495	0.0003813	0.0008	1	0.607416	0.0188409	0.004089	0.004232	NA	NA	NA	NA	NA	NA	NA	NA	NA
Manes.01G014200	AT1G10880	Core-2/I-branching beta-1,6-N-acetylglucosaminyltransferase family protein	-2.68858	-0.156896	-1.86832	NA	1.61878	0.45075	0.91384	0.352386	0.199885	0.363488	0.813896	1	0.524169	0.325517	0.493577	NA	NA	NA	NA	NA	NA	NA	NA	NA
Manes.01G014300			NA	NA	NA	NA	NA	1	1	1	1	1	1	1	1	1	1	NA	NA	NA	NA	NA	NA	NA	NA	NA
Manes.01G014400			-3.92995	1.05927	-2.81717	NA	NA	0.361964	0.445141	0.363315	0.292043	0.292043	0.759476	0.77343	0.532626	0.4351	0.416162	NA	NA	NA	NA	NA	NA	NA	NA	NA
Manes.01G014500	AT1G73805	Calmodulin binding protein-like	-0.225238	0.345451	0.404735	1.5532	1.46688	0.725193	0.724152	0.679342	0.124859	0.0965959	0.971735	0.954417	0.820539	0.228202	0.1722	NA	NA	NA	NA	NA	NA	NA	NA	NA
Manes.01G014600			-0.160259	0.630368	-0.426999	2.11319	1.63069	0.890353	0.278042	0.604159	0.0005714	0.018921	1	0.621108	0.752132	0.005227	0.0484773	NA	NA	NA	NA	NA	NA	NA	NA	NA
Manes.01G014700	AT1G18370	ATP binding microtubule motor family protein	-0.0508588	-0.231044	-1.83881	-3.5395	-4.45397	0.898949	0.366038	0.002428	0.0005477	0.0004185	1	0.705502	0.0147575	0.005096	0.002696	NA	NA	NA	NA	NA	NA	NA	NA	NA
Manes.01G014800	AT3G18280	Bifunctional inhibitor/lipid-transfer protein/seed storage 2S albumin superfamily protein	-0.456196	-0.0450003	-0.0192379	-0.790941	-0.680278	0.0115586	0.729487	0.878595	0.00116	0.002269	0.409314	0.958498	0.984469	0.00778	0.009112	NA	NA	NA	NA	NA	NA	NA	NA	NA
Manes.01G014900	AT3G18270	cytochrome P450, family 77, subfamily A, polypeptide 5 pseudogene	0.106516	-0.163988	-0.186939	-0.176475	-0.337124	0.593367	0.133493	0.114613	0.160066	0.0118809	0.899836	0.443057	0.241049	0.277023	0.0331761	Manes.01G014900.3.p;Manes.01G014900.4.p;Manes.01G014900.7.p	4	3	4	1	0.368714	0.426635	0.59836	4.982
Manes.01G015000			1.14721	-1.01261	-0.128835	0.104657	-0.994425	0.083827	0.107407	0.831255	0.757377	0.134505	0.596029	0.395754	0.947444	0.869888	0.225124	NA	NA	NA	NA	NA	NA	NA	NA	NA
Manes.01G015100			0.310013	0.238291	0.797497	0.681738	0.989888	0.0826456	0.15579	0.0001608	0.009286	0.0005395	0.59379	0.479774	0.002581	0.0309425	0.003218	NA	NA	NA	NA	NA	NA	NA	NA	NA
Manes.01G015200	AT1G73770		0.339192	0.485775	0.99687	1.40134	1.57618	0.284852	0.0495904	0.0005978	0.0001734	1.167e-05	0.747864	0.260874	0.005749	0.002557	0.0003188	NA	NA	NA	NA	NA	NA	NA	NA	NA
Manes.01G015300	AT1G73760	RING/U-box superfamily protein	-0.202493	0.556236	0.835676	0.579628	1.07146	0.320832	0.0058	4.291e-05	0.001041	0.0001995	0.759476	0.0821512	0.001175	0.007647	0.001656	NA	NA	NA	NA	NA	NA	NA	NA	NA
Manes.01G015400	AT1G73740	UDP-Glycosyltransferase superfamily protein	-0.179151	-0.0554909	-0.231694	-0.474395	-0.566666	0.0859345	0.681755	0.135374	0.0169759	0.008009	0.598473	0.925779	0.273138	0.0490484	0.024281	NA	NA	NA	NA	NA	NA	NA	NA	NA
Manes.01G015500	AT3G18220	Phosphatidic acid phosphatase (PAP2) family protein	0.763007	-0.509884	-3.1469	-3.35992	-0.462098	0.009654	0.139519	0.001858	0.001937	0.252033	0.39664	0.453804	0.0123727	0.0102856	0.368891	NA	NA	NA	NA	NA	NA	NA	NA	NA
Manes.01G015600			-0.168115	0.00231501	0.159702	-0.164439	-2.6288	0.698888	0.995136	0.619593	0.604591	0.004699	0.958564	1	0.766893	0.733844	0.0158919	NA	NA	NA	NA	NA	NA	NA	NA	NA
Manes.01G015700	AT3G18215	Protein of unknown function, DUF599	0.114972	-0.0643088	0.139334	0.464031	-0.000365306	0.44466	0.740955	0.502616	0.0294487	0.998465	0.809636	0.966136	0.669146	0.0734594	1	NA	NA	NA	NA	NA	NA	NA	NA	NA
Manes.01G015800	AT1G17980	poly(A) polymerase 1	0.0888011	-0.151819	0.209368	0.59175	0.621636	0.563378	0.314162	0.0804052	0.0147817	0.0004399	0.884004	0.660944	0.184907	0.0439712	0.002787	NA	NA	NA	NA	NA	NA	NA	NA	NA
Manes.01G016000	AT3G18210	2-oxoglutarate (2OG) and Fe(II)-dependent oxygenase superfamily protein	0.226726	-0.004613	0.0666348	0.470515	0.471951	0.0651641	0.9678	0.60654	0.0281173	0.006522	0.55798	1	0.754323	0.0709202	0.0206096	NA	NA	NA	NA	NA	NA	NA	NA	NA
Manes.01G016100			-0.0984947	0.623001	0.826374	0.72532	-0.209741	0.695825	0.0936485	0.002197	0.043953	0.408501	0.956807	0.368318	0.0137685	0.100207	0.541406	NA	NA	NA	NA	NA	NA	NA	NA	NA
Manes.01G016300	AT2G33840	Tyrosyl-tRNA synthetase, class Ib, bacterial/mitochondrial	0.185137	0.08284	0.318106	0.212299	0.43601	0.007053	0.385114	0.002687	0.215757	0.0003698	0.378668	0.721925	0.0157787	0.344659	0.002486	Manes.01G016300.2.p;Manes.01G016300.4.p	2	1	5	1	0.675607	0.722228	0.700123	1.994
Manes.01G016600	AT2G43750	O-acetylserine (thiol) lyase B	0.163509	0.0110789	0.376468	0.20994	0.261362	0.129835	0.923847	0.005686	0.27243	0.0408643	0.642369	1	0.0264544	0.412531	0.0865208	Manes.01G016600.1.p	16	16	3;4	2	0.225767	0.328213	0.550461	17.745
Manes.01G016800			-0.0243503	0.140071	-1.32447	-4.35291	-4.36632	0.958747	0.622478	0.008257	0.0005392	0.0005294	1	0.884588	0.0344275	0.005058	0.003176	NA	NA	NA	NA	NA	NA	NA	NA	NA
Manes.01G016900	AT2G43770	Transducin/WD40 repeat-like superfamily protein	0.236132	-0.0251494	-0.0959881	0.37251	0.249349	0.121473	0.756252	0.0643349	0.00036	0.002402	0.633936	0.975989	0.156833	0.003962	0.009518	Manes.01G016900.1.p	1	1	3	1	-0.575443	0.286739	0.530882	0.997
Manes.01G017000	AT5G39740	ribosomal protein L5 B	0.139406	-0.3192	-0.804544	-0.432049	-0.522488	0.0562466	0.007771	0.0001614	0.003251	0.003261	0.53795	0.0964245	0.002585	0.0146335	0.011997	Manes.01G017000.1.p	14	6	1;3	2	0.449191	0.22638	0.473925	15.67
Manes.01G017101			0.536638	-0.150825	0.117499	-0.0820305	-0.0736338	0.0673094	0.532521	0.613022	0.730692	0.753884	0.561126	0.816293	0.760683	0.847338	0.861941	NA	NA	NA	NA	NA	NA	NA	NA	NA
Manes.01G017151			-0.0261382	-0.121621	-0.0749709	0.671193	0.365521	0.93989	0.571763	0.683948	0.0171576	0.0877054	1	0.846557	0.824644	0.0494382	0.159189	NA	NA	NA	NA	NA	NA	NA	NA	NA
Manes.01G017200	AT2G17265	homoserine kinase	0.241506	-0.100384	-0.0212836	-0.200238	-0.547831	0.447023	0.520535	0.867635	0.281755	0.008324	0.811364	0.806993	0.97629	0.42319	0.0249828	Manes.01G017200.1.p	5	5	3	1	-0.175019	0.599371	0.661829	4.873
Manes.01G017300	AT2G43790	MAP kinase 6	0.015673	0.017264	-0.02716	-0.127499	0.333589	0.834156	0.794951	0.694708	0.168014	0.0006979	1	0.999286	0.834459	0.287427	0.003828	Manes.01G017300.1.p	3	1	5;6	2	0.636217	0.0333277	0.227362	3.987
Manes.01G017400			NA	NA	NA	NA	NA	0.373901	1	1	1	1	0.759476	1	1	1	1	NA	NA	NA	NA	NA	NA	NA	NA	NA
Manes.01G017500	AT3G59800		0.182416	-0.17181	-0.413328	-0.316489	0.0831179	0.155794	0.253274	0.0117399	0.0447671	0.493197	0.661275	0.594495	0.0443567	0.101646	0.630465	NA	NA	NA	NA	NA	NA	NA	NA	NA
Manes.01G017600	AT2G43800	Actin-binding FH2 (formin homology 2) family protein	-0.478733	-0.263048	-0.896999	-2.66131	-2.43109	0.0447425	0.31246	0.0265104	0.0009938	0.001183	0.505941	0.659265	0.0808022	0.007432	0.005587	NA	NA	NA	NA	NA	NA	NA	NA	NA
Manes.01G017700	AT2G30720	Thioesterase/thiol ester dehydrase-isomerase superfamily protein	0.296753	-0.248848	-0.298903	-0.427123	-0.623538	0.0696296	0.111237	0.0842209	0.0279618	0.007195	0.567092	0.403487	0.191431	0.0706202	0.0222879	Manes.01G017700.1.p	1	1	6	1	1.03549	0.0337847	0.228772	0.945
Manes.01G017800	AT2G43820	UDP-glucosyltransferase 74F2	-0.398645	0.226151	0.560518	0.150516	0.325808	0.50036	0.589485	0.130652	0.794517	0.215712	0.844922	0.859944	0.265868	0.901873	0.325398	NA	NA	NA	NA	NA	NA	NA	NA	NA
Manes.01G017900	AT1G05675	UDP-Glycosyltransferase superfamily protein	NA	NA	NA	NA	NA	0.373901	1	0.170471	1	0.0214524	0.759476	1	0.319779	1	0.0536147	NA	NA	NA	NA	NA	NA	NA	NA	NA
Manes.01G018000	AT1G05675	UDP-Glycosyltransferase superfamily protein	NA	NA	NA	NA	NA	1	1	1	1	1	1	1	1	1	1	NA	NA	NA	NA	NA	NA	NA	NA	NA
Manes.01G018100	AT1G05675	UDP-Glycosyltransferase superfamily protein	0.16224	NA	NA	NA	NA	0.940595	1	1	1	1	1	1	1	1	1	NA	NA	NA	NA	NA	NA	NA	NA	NA
Manes.01G018200	AT1G05675	UDP-Glycosyltransferase superfamily protein	0.00705513	-1.13453	-2.45294	-3.31732	-1.67523	0.984788	0.0225165	0.002926	0.00233	0.007293	1	0.172542	0.0167566	0.0116715	0.0225168	NA	NA	NA	NA	NA	NA	NA	NA	NA
Manes.01G018300	AT3G59820	LETM1-like protein	0.252371	-0.384462	-0.717555	-0.00150945	0.088046	0.230121	0.0104109	0.0003386	0.987387	0.268168	0.704233	0.112402	0.004036	1	0.388263	NA	NA	NA	NA	NA	NA	NA	NA	NA
Manes.01G018400	AT2G31800	Integrin-linked protein kinase family	-0.220026	0.282436	-0.995091	NA	-0.0880505	0.837882	0.525644	0.163901	0.0106737	0.86653	1	0.810898	0.316318	0.0344128	0.961363	NA	NA	NA	NA	NA	NA	NA	NA	NA
Manes.01G018500	AT2G31810	ACT domain-containing small subunit of acetolactate synthase protein	-0.0105466	-0.37273	-0.467037	-0.294437	-0.290835	0.965447	0.0231115	0.008948	0.0572009	0.0571242	1	0.175495	0.0364684	0.12329	0.112321	Manes.01G018500.1.p;Manes.01G018500.2.p;Manes.01G018500.3.p	8	8	6	1	0.27629	0.15912	0.417177	7.921
Manes.01G018600			-0.0930171	-0.300846	-0.786922	-1.11749	-1.16113	0.485441	0.0168241	6.356e-05	1.817e-05	3.451e-05	0.835527	0.147177	0.001489	0.0007305	0.0005669	Manes.01G018600.1.p;Manes.01G018700.1.p;Manes.01G018700.2.p;Manes.05G121600.1.p;Manes.05G121600.2.p;Manes.05G121700.1.p	22	20	1;3;4	3	0.348291	0.447887	0.609222	22.607
Manes.01G018700	AT3G03080	Zinc-binding dehydrogenase family protein	NA	NA	0.405319	3.75185	NA	0.373901	0.51649	0.854149	0.205664	0.51649	0.759476	0.804112	0.965853	0.332191	0.639037	NA	NA	NA	NA	NA	NA	NA	NA	NA
Manes.01G018800	AT5G16990	Zinc-binding dehydrogenase family protein	-0.407436	0.714227	0.964927	-0.0498083	0.274721	0.0228384	0.002088	0.0003136	0.808971	0.167389	0.450793	0.0474976	0.00386	0.914168	0.268985	Manes.01G018800.1.p	23	22	1;2;3;4;5;6;9	7	0.179218	0.88757	0.729187	27.529
Manes.01G018900			NA	NA	NA	NA	NA	0.373901	0.51649	0.51649	0.51649	0.51649	0.759476	0.804112	0.669146	0.65047	0.639037	NA	NA	NA	NA	NA	NA	NA	NA	NA
Manes.01G019000			-0.298437	0.888343	0.0437683	1.05829	0.406278	0.513843	0.143571	0.883867	0.001586	0.291498	0.854674	0.460937	0.988385	0.008965	0.415511	NA	NA	NA	NA	NA	NA	NA	NA	NA
Manes.01G019100	AT3G59850	Pectin lyase-like superfamily protein	-1.12204	0.453063	NA	NA	NA	0.41464	0.639817	0.11769	0.11769	0.11769	0.789223	0.895558	0.246036	0.218026	0.201883	NA	NA	NA	NA	NA	NA	NA	NA	NA
Manes.01G019200	AT3G59850	Pectin lyase-like superfamily protein	NA	-0.0446471	NA	NA	NA	0.373901	0.985295	0.51649	0.51649	0.51649	0.759476	1	0.669146	0.65047	0.639037	NA	NA	NA	NA	NA	NA	NA	NA	NA
Manes.01G019300			NA	2.41846	NA	NA	NA	0.373901	0.289616	0.51649	0.51649	0.51649	0.759476	0.634999	0.669146	0.65047	0.639037	NA	NA	NA	NA	NA	NA	NA	NA	NA
Manes.01G019400			NA	NA	0.600676	NA	NA	1	0.51649	0.778768	0.51649	0.51649	1	0.804112	0.90488	0.65047	0.639037	NA	NA	NA	NA	NA	NA	NA	NA	NA
Manes.01G019500			-1.9045	-0.00377395	-1.94726	0.458253	2.18187	0.0521042	0.996782	0.216039	0.729251	0.006625	0.530128	1	0.381071	0.846235	0.0208747	NA	NA	NA	NA	NA	NA	NA	NA	NA
Manes.01G019600	AT2G31820	Ankyrin repeat family protein	0.00605152	-0.0259558	-0.470127	-0.395957	0.0882686	0.975156	0.88226	0.0271663	0.0430334	0.61516	1	1	0.0822435	0.0986261	0.732578	NA	NA	NA	NA	NA	NA	NA	NA	NA
Manes.01G019700	AT2G43900	Endonuclease/exonuclease/phosphatase family protein	-1.00584	0.36179	NA	2.34317	0.157773	0.639669	0.827056	0.31963	0.105932	0.925063	0.925348	1	0.500076	0.200501	1	NA	NA	NA	NA	NA	NA	NA	NA	NA
Manes.01G019801			NA	NA	NA	NA	NA	1	1	1	1	1	1	1	1	1	1	NA	NA	NA	NA	NA	NA	NA	NA	NA
Manes.01G019900			NA	NA	NA	NA	NA	1	1	1	1	1	1	1	1	1	1	NA	NA	NA	NA	NA	NA	NA	NA	NA
Manes.01G020000	AT3G18500	DNAse I-like superfamily protein	0.224598	0.253729	0.22205	0.508821	1.16455	0.395016	0.287839	0.311489	0.0236119	7.952e-05	0.775665	0.633305	0.493432	0.0619968	0.0009457	NA	NA	NA	NA	NA	NA	NA	NA	NA
Manes.01G020100	AT1G73920	alpha/beta-Hydrolases superfamily protein	-0.275493	0.241441	0.829483	0.408625	1.27012	0.107094	0.0383466	3.801e-05	0.0180802	8.882e-06	0.633794	0.228056	0.001089	0.0514816	0.0002721	NA	NA	NA	NA	NA	NA	NA	NA	NA
Manes.01G020200	AT3G18510		-0.188134	-0.0177539	-0.120013	-0.0462723	-0.271306	0.638447	0.928706	0.438386	0.838807	0.13676	0.924609	1	0.608293	0.939438	0.228201	NA	NA	NA	NA	NA	NA	NA	NA	NA
Manes.01G020300	AT1G61415		1.09503	0.398457	-0.753275	NA	NA	0.50597	0.700707	0.589018	0.168912	0.168912	0.848716	0.938079	0.737618	0.287995	0.268985	NA	NA	NA	NA	NA	NA	NA	NA	NA
Manes.01G020350			NA	NA	NA	NA	NA	1	1	1	1	1	1	1	1	1	1	NA	NA	NA	NA	NA	NA	NA	NA	NA
Manes.01G020400	AT3G18520	histone deacetylase 15	0.00199115	-0.0796783	-0.065521	0.393357	0.38953	0.988441	0.458045	0.573983	0.0102281	0.004257	1	0.785065	0.723649	0.0332738	0.014705	NA	NA	NA	NA	NA	NA	NA	NA	NA
Manes.01G020500	AT1G18470	Transmembrane Fragile-X-F-associated protein	-0.744084	0.449616	1.44086	1.58565	1.2011	0.210539	0.0449573	3.838e-05	8.859e-05	1.611e-05	0.689853	0.248621	0.001097	0.00175	0.0003741	NA	NA	NA	NA	NA	NA	NA	NA	NA
Manes.01G020600	AT3G18524	MUTS homolog 2	0.123571	-0.211089	-0.717084	-0.661176	-0.430082	0.340705	0.193178	0.004186	0.006954	0.0532478	0.759476	0.522656	0.02137	0.0250186	0.106175	NA	NA	NA	NA	NA	NA	NA	NA	NA
Manes.01G020700	AT3G18550	TCP family transcription factor	-0.775934	1.21944	2.10751	0.669863	-0.237675	0.489029	0.002156	0.0156112	0.325548	0.68022	0.837501	0.0484079	0.0547903	0.471138	0.794291	NA	NA	NA	NA	NA	NA	NA	NA	NA
Manes.01G020800	AT1G03280	Transcription factor TFIIE, alpha subunit	-0.235679	0.294295	1.08901	1.07917	1.24139	0.30802	0.11875	5.287e-05	0.0002462	1.203e-06	0.759476	0.417847	0.001324	0.003156	0.000102	Manes.01G020800.1.p;Manes.12G158000.1.p	1	1	8	1	0.853569	0.551701	0.646703	0.997
Manes.01G021100			-2.62951	-0.294812	-0.497988	NA	-0.255341	0.213573	0.71426	0.574635	0.0535535	0.760823	0.692016	0.947447	0.724282	0.116927	0.867739	NA	NA	NA	NA	NA	NA	NA	NA	NA
Manes.01G021200	AT1G73720	transducin family protein / WD-40 repeat family protein	0.0926569	-0.0469596	-0.355366	-0.0400093	0.213949	0.176808	0.66201	0.0147431	0.798243	0.0531607	0.671833	0.911149	0.0524336	0.904944	0.106027	NA	NA	NA	NA	NA	NA	NA	NA	NA
Manes.01G021300	AT1G49000		-1.22782	1.10241	0.797868	0.601948	1.50741	0.427259	0.171178	0.129944	0.328015	0.001548	0.798081	0.491812	0.264692	0.473677	0.006805	NA	NA	NA	NA	NA	NA	NA	NA	NA
Manes.01G021400	AT3G18570	Oleosin family protein	-0.256	1.14989	1.56399	1.5199	2.01982	0.333168	8.074e-07	1.261e-08	3.048e-05	9.525e-09	0.759476	0.001558	1.799e-05	0.000969	1.488e-05	Manes.01G021400.1.p	1	1	1	1	1.01415	0.196781	0.459302	0.997
Manes.01G021500	AT1G56200	embryo defective 1303	0.17273	-0.102812	-0.480929	-0.158643	0.317714	0.130458	0.282347	0.002183	0.190322	0.0706224	0.642726	0.627109	0.0137182	0.313634	0.133339	NA	NA	NA	NA	NA	NA	NA	NA	NA
Manes.01G021600	AT1G48960	Adenine nucleotide alpha hydrolases-like superfamily protein	-0.23448	-0.0116168	0.610647	0.388239	-0.155182	0.189058	0.977547	0.128404	0.30062	0.426063	0.680273	1	0.262383	0.444748	0.559527	NA	NA	NA	NA	NA	NA	NA	NA	NA
Manes.01G021700	AT3G18580	Nucleic acid-binding, OB-fold-like protein	0.177407	-0.274222	-1.03171	-0.680881	-0.31671	0.454621	0.004296	1.92e-05	0.0002919	0.002081	0.815745	0.0704628	0.0007358	0.003483	0.008535	Manes.01G021700.1.p	1	1	1	1	0.400659	0.416711	0.594205	0.997
Manes.01G021800	AT1G48950	C3HC zinc finger-like	0.107818	0.0475474	-0.130496	0.683091	0.863015	0.386631	0.826125	0.419271	0.009185	0.0009209	0.769619	1	0.589182	0.030699	0.004654	NA	NA	NA	NA	NA	NA	NA	NA	NA
Manes.01G021900	AT1G18550	ATP binding microtubule motor family protein	-0.10364	-0.141962	-1.40612	-3.55205	-3.74101	0.714398	0.624902	0.012921	0.001585	0.001504	0.966929	0.886167	0.0474952	0.008961	0.006656	NA	NA	NA	NA	NA	NA	NA	NA	NA
Manes.01G022000	AT5G23100	Protein of unknown function, DUF617	-0.133974	-0.0671485	0.206864	0.155869	0.445236	0.649124	0.71579	0.227848	0.602679	0.007682	0.931274	0.948671	0.396386	0.73193	0.0234676	NA	NA	NA	NA	NA	NA	NA	NA	NA
Manes.01G022100	AT5G23090	nuclear factor Y, subunit B13	-0.192329	0.192318	0.711718	1.04226	1.17542	0.43423	0.139524	0.0008939	0.0003493	0.0004386	0.802892	0.453804	0.007494	0.003896	0.002782	NA	NA	NA	NA	NA	NA	NA	NA	NA
Manes.01G022150			0.0772899	0.945015	-1.18741	0.184595	0.914985	0.964663	0.269481	0.268426	0.879258	0.298007	1	0.612422	0.446945	0.971573	0.423044	NA	NA	NA	NA	NA	NA	NA	NA	NA
Manes.01G022300			0.0081458	-0.0960768	-0.488918	-0.250281	0.0888495	0.941955	0.508683	0.009849	0.140463	0.454542	1	0.804112	0.0390597	0.250119	0.589704	NA	NA	NA	NA	NA	NA	NA	NA	NA
Manes.01G022400	AT1G74055		-0.49831	-0.598269	-2.1471	-0.892982	-0.553801	0.0299886	0.289649	0.0280917	0.243511	0.307787	0.47295	0.63503	0.0843599	0.37848	0.434147	NA	NA	NA	NA	NA	NA	NA	NA	NA
Manes.01G022500			-0.0979589	0.383659	0.669004	-0.733877	-1.21721	0.770843	0.139052	0.0133153	0.0729753	0.0227327	0.993995	0.452718	0.0485613	0.149412	0.0561461	NA	NA	NA	NA	NA	NA	NA	NA	NA
Manes.01G022600	AT5G23060	calcium sensing receptor	0.686371	-0.240501	-0.60417	0.20047	0.102596	0.213838	0.0470426	0.0008775	0.0714095	0.383801	0.692016	0.254155	0.007409	0.146806	0.515501	NA	NA	NA	NA	NA	NA	NA	NA	NA
Manes.01G022750	AT5G23050	acyl-activating enzyme 17	0.0765134	0.588503	0.961106	0.899287	0.785266	0.69217	0.008159	1.633e-05	0.001906	0.0009616	0.95465	0.0988401	0.0006712	0.0101588	0.004809	Manes.01G022750.1.p	9	9	10	1	0.825598	0.00498677	0.129113	8.498
Manes.01G022900	AT5G23040	Protein of unknown function (DUF3353)	0.153984	0.218707	0.631696	0.218987	0.80041	0.457172	0.251071	0.003924	0.23902	0.00184	0.817309	0.591397	0.0204147	0.37323	0.00779	NA	NA	NA	NA	NA	NA	NA	NA	NA
Manes.01G023000			NA	NA	NA	2.63303	NA	1	0.395972	0.395972	0.256235	0.395972	1	0.731152	0.566328	0.393566	0.528157	NA	NA	NA	NA	NA	NA	NA	NA	NA
Manes.01G023100			NA	NA	0.638221	NA	NA	0.373901	0.51649	0.764152	0.51649	0.51649	0.759476	0.804112	0.892617	0.65047	0.639037	NA	NA	NA	NA	NA	NA	NA	NA	NA
Manes.01G023200	AT1G74030	enolase 1	0.0181879	-0.582	-0.971722	-1.21704	-1.25368	0.886465	0.0005988	5.169e-05	7.368e-05	6.059e-05	1	0.0268701	0.001304	0.001585	0.0008018	Manes.01G023200.1.p	8	8	3;6;7	3	-0.0509309	0.897878	0.73302	8.912
Manes.01G023300	AT1G18490	Protein of unknown function (DUF1637)	-0.0703468	0.448115	-0.0414627	0.433508	0.425226	0.753589	0.007267	0.825596	0.008926	0.0153307	0.985375	0.0930905	0.94301	0.0300802	0.0408351	NA	NA	NA	NA	NA	NA	NA	NA	NA
Manes.01G023400	AT5G35520	minichromosome instability 12 (mis12)-like	0.00135542	-0.197975	-1.4543	-1.13089	-1.33188	0.995641	0.54853	0.00983	0.0202289	0.0122985	1	0.828897	0.039002	0.05501	0.034107	NA	NA	NA	NA	NA	NA	NA	NA	NA
Manes.01G023500			-0.165271	-1.71564	-4.34167	0.169089	-1.63824	0.76282	0.0917103	0.0150043	0.706485	0.103178	0.990718	0.363835	0.0531842	0.8261	0.181362	NA	NA	NA	NA	NA	NA	NA	NA	NA
Manes.01G023600			0.287685	0.666194	0.681947	0.508145	-0.685182	0.697536	0.368103	0.0711277	0.150878	0.0973736	0.957691	0.707004	0.168716	0.264851	0.173313	NA	NA	NA	NA	NA	NA	NA	NA	NA
Manes.01G023700	AT5G08180	Ribosomal protein L7Ae/L30e/S12e/Gadd45 family protein	-0.0153148	0.0990851	-0.0137485	0.116574	0.0488525	0.916694	0.440419	0.91628	0.316768	0.648009	1	0.76948	1	0.462753	0.764983	NA	NA	NA	NA	NA	NA	NA	NA	NA
Manes.01G023900	AT5G08170	porphyromonas-type peptidyl-arginine deiminase family protein	0.142331	-0.0863303	-0.581158	-0.945714	-1.29138	0.375358	0.620773	0.0164845	0.002277	0.000672	0.760709	0.88349	0.057088	0.0115093	0.003741	Manes.01G023900.1.p;Manes.01G023900.2.p	1	1	5	1	0.262288	0.115675	0.373538	0.997
Manes.01G024000	AT5G08160	serine/threonine protein kinase 3	0.381892	-0.196654	-0.557052	-0.589612	-0.544563	0.0645996	0.227691	0.0138209	0.0152434	0.0195402	0.555603	0.563558	0.049961	0.0450708	0.0497413	NA	NA	NA	NA	NA	NA	NA	NA	NA
Manes.01G024001			NA	2.26432	2.10287	NA	2.65072	0.373901	0.297663	0.122398	0.447258	0.258635	0.759476	0.643778	0.253281	0.597018	0.376637	NA	NA	NA	NA	NA	NA	NA	NA	NA
Manes.01G024100			NA	NA	NA	NA	NA	0.278202	1	0.0872892	0.0184693	1	0.742582	1	0.196752	0.0515301	1	NA	NA	NA	NA	NA	NA	NA	NA	NA
Manes.01G024200	AT5G08150	suppressor of phytochrome b 5	NA	NA	NA	NA	NA	1	0.51649	0.51649	0.51649	0.51649	1	0.804112	0.669146	0.65047	0.639037	NA	NA	NA	NA	NA	NA	NA	NA	NA
Manes.01G024300	AT1G73990	signal peptide peptidase	0.285474	0.255697	0.555345	0.615693	0.330348	0.0661082	0.11343	0.003724	0.0004092	0.0122863	0.56048	0.407536	0.0196689	0.004262	0.0340789	NA	NA	NA	NA	NA	NA	NA	NA	NA
Manes.01G024400	AT2G03780	Translin family protein	0.174187	-0.0267369	0.0153911	0.433013	0.431662	0.246917	0.826068	0.882461	0.00144	0.006447	0.71764	1	0.987264	0.008475	0.0204094	NA	NA	NA	NA	NA	NA	NA	NA	NA
Manes.01G024500			1.87699	0.732016	1.37386	3.56067	NA	0.0850325	0.674009	0.450359	0.208433	0.369274	0.59672	0.920108	0.620211	0.335492	0.499445	NA	NA	NA	NA	NA	NA	NA	NA	NA
Manes.01G024600	AT1G18485	Pentatricopeptide repeat (PPR) superfamily protein	0.277051	0.0760804	-0.0981633	0.569044	0.126462	0.419372	0.557691	0.405353	0.0738118	0.382646	0.792609	0.836277	0.57543	0.150725	0.514308	NA	NA	NA	NA	NA	NA	NA	NA	NA
Manes.01G024700	AT1G69040	ACT domain repeat 4	0.154734	-0.0102114	-0.405582	-0.47881	-0.352689	0.554359	0.940308	0.0267306	0.0120909	0.0235597	0.879808	1	0.0813271	0.0377467	0.0577993	NA	NA	NA	NA	NA	NA	NA	NA	NA
Manes.01G024800	AT1G69050		-0.533972	-0.344994	-2.37613	-0.329632	-0.0198094	0.621865	0.729431	0.167399	0.787196	0.982845	0.915426	0.958463	0.319779	0.895702	1	NA	NA	NA	NA	NA	NA	NA	NA	NA
Manes.01G024932			0.705704	0.337533	NA	NA	0.491698	0.60018	0.677821	0.0003369	0.0003369	0.0706839	0.9037	0.923102	0.004027	0.003811	0.133401	NA	NA	NA	NA	NA	NA	NA	NA	NA
Manes.01G025000	AT1G69060	Chaperone DnaJ-domain superfamily protein	-0.1426	-0.386057	-0.111373	0.522691	0.568201	0.555642	0.0606757	0.471011	0.0500241	0.009063	0.880231	0.290807	0.640797	0.110755	0.0266886	NA	NA	NA	NA	NA	NA	NA	NA	NA
Manes.01G025100			0.116764	-0.135051	0.0296151	-0.0365655	0.0460918	0.584234	0.497218	0.871793	0.815359	0.795557	0.89447	0.804112	0.979156	0.919391	0.897588	NA	NA	NA	NA	NA	NA	NA	NA	NA
Manes.01G025200			0.0066299	0.46773	0.689092	0.84137	0.834121	0.982907	0.148717	0.0412153	0.0712228	0.0231126	1	0.468958	0.112326	0.146505	0.0569142	NA	NA	NA	NA	NA	NA	NA	NA	NA
Manes.01G025300			-0.577461	0.601138	0.893905	0.605339	-0.867829	0.0912721	0.0290562	0.002316	0.0183216	0.0535867	0.609016	0.197225	0.0142945	0.0515301	0.10673	NA	NA	NA	NA	NA	NA	NA	NA	NA
Manes.01G025400	AT5G06360	Ribosomal protein S8e family protein	0.1296	0.291381	0.373581	0.273361	0.543168	0.129623	0.0164012	0.001922	0.0555796	0.0001554	0.642369	0.145259	0.0126709	0.120436	0.001419	NA	NA	NA	NA	NA	NA	NA	NA	NA
Manes.01G025500	AT2G03720	Adenine nucleotide alpha hydrolases-like superfamily protein	-0.938975	0.840567	0.919426	-1.28238	-1.09298	0.212762	0.166784	0.0206791	0.0967884	0.106709	0.691605	0.491112	0.0671727	0.186883	0.186288	NA	NA	NA	NA	NA	NA	NA	NA	NA
Manes.01G025600	AT1G69120	K-box region and MADS-box transcription factor family protein	NA	NA	NA	NA	NA	1	1	1	1	0.170471	1	1	1	1	0.268985	NA	NA	NA	NA	NA	NA	NA	NA	NA
Manes.01G025700			-2.70745	1.47123	NA	NA	4.83618	0.44961	0.472069	0.51649	0.51649	0.0250476	0.81311	0.796966	0.669146	0.65047	0.0607374	NA	NA	NA	NA	NA	NA	NA	NA	NA
Manes.01G025900	AT1G69160		-0.452777	-0.0433404	-0.827264	-1.10862	-0.903383	0.0624712	0.905764	0.004087	0.003678	0.0113295	0.551376	1	0.0209963	0.0159166	0.0319437	NA	NA	NA	NA	NA	NA	NA	NA	NA
Manes.01G026000	AT1G69170	Squamosa promoter-binding protein-like (SBP domain) transcription factor family protein	-0.194056	0.828854	-0.0269728	-0.000703025	-0.0840577	0.557093	0.006522	0.905333	0.997673	0.677117	0.880957	0.0877964	1	1	0.791534	NA	NA	NA	NA	NA	NA	NA	NA	NA
Manes.01G026100	AT1G69180	Plant-specific transcription factor YABBY family protein	NA	NA	NA	NA	NA	1	0.51649	0.51649	0.51649	0.51649	1	0.804112	0.669146	0.65047	0.639037	NA	NA	NA	NA	NA	NA	NA	NA	NA
Manes.01G026200	AT1G26330	DNA binding	0.456422	-0.0765382	-1.31899	-0.00112628	0.169694	0.0314935	0.776086	0.0123547	0.997859	0.67883	0.477203	0.988143	0.0460513	1	0.793153	NA	NA	NA	NA	NA	NA	NA	NA	NA
Manes.01G026300	AT3G08900	reversibly glycosylated polypeptide 3	-0.0015485	-0.520297	-1.22741	-2.09299	-3.37452	0.997061	0.079126	0.001826	0.0005657	0.0001139	1	0.334803	0.0122325	0.005206	0.001176	Manes.01G026300.1.p	10	1	3;4	2	-0.195662	0.569937	0.651272	9.86
Manes.01G026400	AT1G13680	PLC-like phosphodiesterases superfamily protein	NA	NA	NA	NA	NA	0.373901	1	0.170471	1	1	0.759476	1	0.319779	1	1	NA	NA	NA	NA	NA	NA	NA	NA	NA
Manes.01G026500	AT1G26340	cytochrome B5 isoform A	0.303011	-0.67308	-1.35333	-1.06422	-1.37092	0.198845	0.011055	9.808e-05	0.0003373	7.731e-05	0.683065	0.115865	0.001929	0.003813	0.0009303	NA	NA	NA	NA	NA	NA	NA	NA	NA
Manes.01G026600	AT1G13690	ATPase E1	-0.0425057	0.285466	0.95694	1.2226	1.61266	0.822256	0.126601	0.0001389	9.795e-07	6.586e-06	1	0.431426	0.002373	0.0001668	0.0002315	Manes.01G026600.1.p	1	1	1	1	0.522799	0.256585	0.505152	0.99
Manes.01G026700	AT1G69200	fructokinase-like 2	0.468523	-0.487726	-1.69132	-0.458414	-0.571058	0.0777202	0.002014	1.412e-05	0.0248598	0.002781	0.584335	0.0463234	0.0006127	0.0644895	0.0106393	NA	NA	NA	NA	NA	NA	NA	NA	NA
Manes.01G026800	AT1G13700	6-phosphogluconolactonase 1	-0.489763	1.30655	1.27668	0.438363	1.53301	0.316604	0.0003609	0.0006755	0.009695	0.0001085	0.759476	0.0203419	0.006223	0.031931	0.001139	NA	NA	NA	NA	NA	NA	NA	NA	NA
Manes.01G026850	AT1G69210	Uncharacterised protein family UPF0090	0.103366	0.567941	-0.453234	0.00521437	0.428538	0.510466	0.008149	0.119349	0.984978	0.0653328	0.851902	0.0988401	0.24857	1	0.125248	NA	NA	NA	NA	NA	NA	NA	NA	NA
Manes.01G026900	AT1G26355	SPIRAL1-like1	0.143276	-0.253495	-0.706668	-0.312463	-0.672429	0.301301	0.003472	4.563e-06	0.0470873	4.441e-05	0.759476	0.0632169	0.0003353	0.105743	0.0006601	NA	NA	NA	NA	NA	NA	NA	NA	NA
Manes.01G027000	AT1G26370	RNA helicase family protein	0.351431	-0.0976034	-0.243754	0.520038	0.643418	0.119477	0.569756	0.127709	0.012602	0.0005912	0.633794	0.845205	0.261418	0.0389918	0.003428	NA	NA	NA	NA	NA	NA	NA	NA	NA
Manes.01G027100			0.212583	-0.408669	-1.05812	-1.32388	-0.825097	0.379667	0.0287162	0.000208	8.391e-05	0.0006488	0.764512	0.195881	0.002991	0.001692	0.003656	Manes.01G027100.1.p;Manes.01G027100.3.p	5	5	9;10	2	-1.23016	0.00128213	0.0816605	5.84
Manes.01G027150			NA	NA	NA	NA	NA	1	1	1	1	1	1	1	1	1	1	NA	NA	NA	NA	NA	NA	NA	NA	NA
Manes.01G027200	AT1G13740	ABI five binding protein 2	-0.772047	-0.684332	-0.462818	-0.69804	0.669733	0.003025	0.0245397	0.0882535	0.0235274	0.0232972	0.347077	0.181058	0.198393	0.0618293	0.0572613	NA	NA	NA	NA	NA	NA	NA	NA	NA
Manes.01G027300			-0.721413	0.163361	-0.465511	-0.274898	-0.651149	0.5802	0.872048	0.752906	0.849594	0.667923	0.892162	1	0.883612	0.948023	0.783187	NA	NA	NA	NA	NA	NA	NA	NA	NA
Manes.01G027350			NA	NA	NA	NA	NA	1	0.353163	0.353163	0.353163	0.353163	1	0.693287	0.524849	0.499979	0.482549	NA	NA	NA	NA	NA	NA	NA	NA	NA
Manes.01G027400	AT2G03620	magnesium transporter 3	0.019888	-0.0531069	-0.169384	-0.095248	0.313614	0.844548	0.637608	0.191279	0.340826	0.009035	1	0.894275	0.34849	0.487106	0.0266281	NA	NA	NA	NA	NA	NA	NA	NA	NA
Manes.01G027500			0.0364755	-0.0999137	-0.602494	-1.40623	-2.01514	0.931503	0.605361	0.005971	0.0007348	4.618e-05	1	0.871576	0.0273673	0.006154	0.0006782	NA	NA	NA	NA	NA	NA	NA	NA	NA
Manes.01G027600	AT1G69290	Pentatricopeptide repeat (PPR) superfamily protein	0.0618463	-0.0496273	-0.0900998	0.654435	0.453235	0.493082	0.707776	0.613998	0.0003503	0.0121921	0.840198	0.943439	0.76152	0.003906	0.0338579	NA	NA	NA	NA	NA	NA	NA	NA	NA
Manes.01G027700	AT1G13770	Protein of unknown function, DUF647	0.00120013	-0.0826174	-0.448996	-0.113428	-0.0219768	0.990338	0.411891	0.007668	0.37053	0.834142	1	0.745823	0.0327496	0.518568	0.932717	NA	NA	NA	NA	NA	NA	NA	NA	NA
Manes.01G027800	AT2G03530	ureide permease 2	-0.104331	-0.0712551	-0.1203	-0.186256	0.458275	0.650478	0.779621	0.705349	0.465797	0.0401308	0.932076	0.990452	0.84335	0.615689	0.0853369	NA	NA	NA	NA	NA	NA	NA	NA	NA
Manes.01G027900			-0.256033	0.112735	-0.360552	-1.13255	-1.24229	0.163774	0.462296	0.106603	0.001109	0.001032	0.662183	0.788766	0.228137	0.007647	0.005066	NA	NA	NA	NA	NA	NA	NA	NA	NA
Manes.01G028000			-1.39549	0.467206	-0.106421	-0.356746	1.27527	0.240043	0.602353	0.889482	0.705832	0.216418	0.711669	0.869453	0.992803	0.825454	0.326358	NA	NA	NA	NA	NA	NA	NA	NA	NA
Manes.01G028100	AT2G03510	SPFH/Band 7/PHB domain-containing membrane-associated protein family	0.180298	-0.439531	-0.724127	-0.846037	-0.878777	0.282335	0.0390803	0.006448	0.00358	0.006029	0.745794	0.230415	0.0289462	0.0156992	0.0193682	NA	NA	NA	NA	NA	NA	NA	NA	NA
Manes.01G028200	AT1G13820	alpha/beta-Hydrolases superfamily protein	-0.173009	0.919516	0.532556	0.0949005	-0.914572	0.876365	0.146989	0.39783	0.934108	0.38891	1	0.466641	0.567896	1	0.52087	NA	NA	NA	NA	NA	NA	NA	NA	NA
Manes.01G028300			-0.0522992	-0.118547	-0.187147	-0.0878994	-0.867231	0.642768	0.14337	0.0245574	0.587379	0.0004038	0.926689	0.460606	0.0762012	0.717525	0.002634	NA	NA	NA	NA	NA	NA	NA	NA	NA
Manes.01G028400	AT1G26460	Tetratricopeptide repeat (TPR)-like superfamily protein	0.227992	-0.279467	-0.346296	0.0381957	-0.121438	0.0205621	0.049233	0.0342046	0.733903	0.300677	0.442716	0.259869	0.0977082	0.84989	0.426133	Manes.01G028400.3.p;Manes.01G028400.4.p	3	3	8	1	-0.638541	0.405346	0.588673	2.959
Manes.01G028500	AT1G26470	(1 of 1) PTHR13581 - MRG-BINDING PROTEIN	0.134064	-0.275913	-0.237022	0.120889	-0.380151	0.249564	0.0900914	0.136201	0.401208	0.0375018	0.719516	0.360772	0.274351	0.550006	0.0816597	NA	NA	NA	NA	NA	NA	NA	NA	NA
Manes.01G028600	AT1G26480	general regulatory factor 12	-0.351034	-1.83192	-3.18951	-4.52716	-3.79067	0.346609	0.0683919	0.029197	0.0217525	0.0246151	0.759476	0.309636	0.0866403	0.0582572	0.0598812	NA	NA	NA	NA	NA	NA	NA	NA	NA
Manes.01G028700	AT2G03480	QUASIMODO2 LIKE 2	0.433814	-0.415434	-0.577368	-0.974834	-1.77473	0.0359185	0.0385248	0.0104598	0.00237	0.0001587	0.490127	0.228712	0.0407957	0.0118067	0.001434	NA	NA	NA	NA	NA	NA	NA	NA	NA
Manes.01G028800	AT1G26520	Cobalamin biosynthesis CobW-like protein	-0.0684358	-0.100913	-0.0210274	0.0984914	0.0318273	0.556167	0.223544	0.780238	0.387325	0.690609	0.880348	0.55888	0.906171	0.535855	0.803783	NA	NA	NA	NA	NA	NA	NA	NA	NA
Manes.01G028900	AT1G26560	beta glucosidase 40	-0.100673	-0.0714886	0.463019	-0.771074	-1.11508	0.771616	0.81494	0.0838804	0.0724979	0.022477	0.99426	1	0.190851	0.148634	0.0556588	NA	NA	NA	NA	NA	NA	NA	NA	NA
Manes.01G029001			-0.244917	0.36915	-0.0302305	1.45723	0.266979	0.660639	0.589042	0.948525	0.002378	0.552128	0.938453	0.859567	1	0.0118294	0.673004	NA	NA	NA	NA	NA	NA	NA	NA	NA
Manes.01G029100	AT1G26580	(1 of 3) PTHR22970:SF28 - ELM2 DOMAIN-CONTAINING PROTEIN	0.165986	-0.159327	-0.398031	-0.111874	0.149573	0.001045	0.0734908	0.004126	0.174461	0.0962215	0.294753	0.322007	0.0211571	0.293001	0.171682	NA	NA	NA	NA	NA	NA	NA	NA	NA
Manes.01G029200	AT1G26610	C2H2-like zinc finger protein	-0.482844	-0.348986	-0.525912	-0.311443	-0.750446	0.233869	0.401073	0.268065	0.457566	0.155561	0.706635	0.736232	0.446549	0.607169	0.253838	NA	NA	NA	NA	NA	NA	NA	NA	NA
Manes.01G029300	AT1G69310	WRKY DNA-binding protein 57	-0.280168	0.136865	0.499118	0.85346	1.00561	0.194264	0.351406	0.001183	2.613e-05	6.639e-05	0.682652	0.691448	0.009027	0.0008911	0.0008465	NA	NA	NA	NA	NA	NA	NA	NA	NA
Manes.01G029400	AT1G13900	Purple acid phosphatases superfamily protein	0.222997	-0.586694	-0.66815	-0.925981	-1.05672	0.188473	2.661e-05	4.128e-07	2.022e-07	1.506e-06	0.679796	0.005886	9.212e-05	7.288e-05	0.0001139	Manes.01G029400.2.p	2	2	9;11;12	3	-2.59513	0.0022811	0.101672	1.98
Manes.01G029500	AT1G69320	CLAVATA3/ESR-RELATED 10	NA	NA	NA	NA	NA	1	1	1	1	1	1	1	1	1	1	NA	NA	NA	NA	NA	NA	NA	NA	NA
Manes.01G029600			NA	NA	NA	NA	NA	1	0.51649	0.51649	0.51649	0.51649	1	0.804112	0.669146	0.65047	0.639037	NA	NA	NA	NA	NA	NA	NA	NA	NA
Manes.01G029700			0.616628	-0.420982	-0.348139	0.500885	-0.618942	0.114259	0.272898	0.33072	0.144514	0.0953945	0.633794	0.615794	0.50681	0.255845	0.170522	NA	NA	NA	NA	NA	NA	NA	NA	NA
Manes.01G029800	AT5G61240	Leucine-rich repeat (LRR) family protein	0.212756	-0.236216	-0.300689	-0.0828651	0.0234473	0.188312	0.215791	0.105794	0.691792	0.876509	0.67975	0.549657	0.22685	0.813	0.969881	Manes.01G029800.1.p;Manes.05G108200.1.p	1	1	2;3	2	-3.52542	0.145101	0.404689	0.997
Manes.01G029900	AT1G13920	Remorin family protein	-0.149721	-0.0135011	0.414056	-0.429841	0.411543	0.530715	0.978138	0.305169	0.444195	0.312408	0.86521	1	0.488691	0.594064	0.439267	NA	NA	NA	NA	NA	NA	NA	NA	NA
Manes.01G029950			NA	-0.278406	-1.17561	0.175355	-1.01908	0.373901	0.828428	0.475138	0.904125	0.543276	0.759476	1	0.645099	0.991968	0.665093	NA	NA	NA	NA	NA	NA	NA	NA	NA
Manes.01G030000			NA	0.398514	NA	1.50244	3.07645	0.373901	0.769632	0.320846	0.219634	0.0550474	0.759476	0.98428	0.500955	0.349474	0.108989	NA	NA	NA	NA	NA	NA	NA	NA	NA
Manes.01G030100	AT2G03440	nodulin-related protein 1	-0.680506	0.183045	-0.0638551	0.138713	0.0963304	0.0574832	0.392042	0.754908	0.539195	0.639635	0.542015	0.728005	0.885297	0.672073	0.756663	Manes.01G030100.1.p	1	1	1	1	-0.0906635	0.699518	0.696713	1.994
Manes.01G030200	AT1G69340	appr-1-p processing enzyme family protein	-0.102546	0.0479102	0.384855	0.834184	0.89048	0.670459	0.744154	0.00938	0.0001477	5.738e-05	0.942698	0.967999	0.0377429	0.002335	0.0007743	NA	NA	NA	NA	NA	NA	NA	NA	NA
Manes.01G030400	AT2G03390	uvrB/uvrC motif-containing protein	0.0161787	0.0185054	-0.23815	-0.212131	-0.0336411	0.885702	0.861048	0.0224344	0.128704	0.676183	1	1	0.0713208	0.233719	0.790667	Manes.01G030400.10.p;Manes.01G030400.11.p;Manes.01G030400.12.p;Manes.01G030400.5.p;Manes.01G030400.7.p;Manes.01G030400.8.p	2	2	2	1	0.964749	0.0188833	0.176806	1.93
Manes.01G030500	AT1G69350	Tetratricopeptide repeat (TPR)-like superfamily protein	0.256559	-0.958255	-0.993068	-0.424862	-0.467475	0.402293	0.0289251	0.0239911	0.214264	0.163583	0.780335	0.196539	0.074898	0.342774	0.264729	NA	NA	NA	NA	NA	NA	NA	NA	NA
Manes.01G030600	AT2G03380	Pentatricopeptide repeat (PPR) superfamily protein	-0.108142	-0.547422	-0.784601	0.205628	0.14143	0.717975	0.084661	0.0234861	0.374019	0.493206	0.968327	0.348227	0.0737848	0.522137	0.630465	NA	NA	NA	NA	NA	NA	NA	NA	NA
Manes.01G030700	AT1G13940	Plant protein of unknown function (DUF863)	-0.154132	0.129567	0.280068	0.325902	0.596398	0.520571	0.468743	0.0739696	0.227774	0.003208	0.859197	0.794109	0.173525	0.359341	0.0118396	NA	NA	NA	NA	NA	NA	NA	NA	NA
Manes.01G030800	AT5G39580	Peroxidase superfamily protein	0.740068	0.893182	0.179891	-0.346836	-1.80109	0.276872	0.11569	0.780346	0.621381	0.0978586	0.74172	0.411984	0.906232	0.749344	0.17396	Manes.01G030800.1.p;Manes.05G107200.1.p	3	1	3	1	1.37673	0.0122214	0.155872	2.803
Manes.01G030900			0.172269	-0.547032	-0.192076	0.147704	-0.450566	0.486118	0.0195357	0.278626	0.374491	0.0212585	0.835794	0.159301	0.458783	0.522684	0.0532356	NA	NA	NA	NA	NA	NA	NA	NA	NA
Manes.01G031001			-1.84515	-5.99746	-5.20781	1.3345	0.765478	0.249875	0.138087	0.142126	0.387576	0.314175	0.719516	0.45137	0.283612	0.536135	0.441297	NA	NA	NA	NA	NA	NA	NA	NA	NA
Manes.01G031100	AT2G03350	Protein of unknown function, DUF538	0.769732	0.00256811	0.250581	0.610324	-1.24247	0.007712	0.98872	0.169233	0.002336	0.003834	0.386577	1	0.319779	0.0116855	0.013586	NA	NA	NA	NA	NA	NA	NA	NA	NA
Manes.01G031200	AT1G69380	Protein of unknown function (DUF155)	0.0843394	-0.267039	-0.319623	-0.0386919	0.309014	0.382614	0.305338	0.168673	0.85964	0.147545	0.766699	0.652972	0.319779	0.955658	0.242942	NA	NA	NA	NA	NA	NA	NA	NA	NA
Manes.01G031300	AT1G69400	Transducin/WD40 repeat-like superfamily protein	-0.409757	0.141992	-1.81561	-2.90255	-3.24464	0.288352	0.75631	0.0365027	0.0150295	0.0105219	0.750461	0.975995	0.102576	0.0445508	0.0301066	NA	NA	NA	NA	NA	NA	NA	NA	NA
Manes.01G031400	AT1G26640	Amino acid kinase family protein	0.0838669	-0.0703934	0.0605812	0.349401	0.500604	0.481224	0.73742	0.744793	0.109348	0.0224015	0.832524	0.963934	0.876989	0.205733	0.0555171	NA	NA	NA	NA	NA	NA	NA	NA	NA
Manes.01G031600	AT2G03340	WRKY DNA-binding protein 3	-0.0445239	0.192916	-0.0719541	0.220377	0.335303	0.644149	0.195094	0.653515	0.171246	0.0324199	0.927992	0.525194	0.797714	0.289037	0.0748073	NA	NA	NA	NA	NA	NA	NA	NA	NA
Manes.01G031700	AT1G13970	Protein of unknown function (DUF1336)	0.308008	0.273094	-0.821716	-1.43604	-1.3167	0.393099	0.308369	0.0651356	0.005534	0.0101379	0.774248	0.655949	0.158303	0.0212871	0.0291912	NA	NA	NA	NA	NA	NA	NA	NA	NA
Manes.01G031800	AT1G69420	DHHC-type zinc finger family protein	-0.0456737	1.31526	0.887618	0.724475	0.938126	0.887166	0.001073	0.003585	0.0193586	0.0001006	1	0.0339525	0.0191825	0.0531386	0.001085	NA	NA	NA	NA	NA	NA	NA	NA	NA
Manes.01G031900	AT3G11810	(1 of 2) PTHR33133:SF7 - F26K24.10 PROTEIN	-0.443103	0.793651	1.22178	1.24481	1.9057	0.322978	0.0197747	0.0004163	0.0009455	0.0002628	0.759476	0.160333	0.004581	0.007202	0.001983	NA	NA	NA	NA	NA	NA	NA	NA	NA
Manes.01G032000	AT1G69430	(1 of 2) PTHR33133:SF1 - T24P13.3	0.155132	-0.228035	-0.360832	-0.487599	-0.772062	0.243803	0.272992	0.080265	0.0951291	0.006284	0.71435	0.615963	0.184727	0.184407	0.0200112	NA	NA	NA	NA	NA	NA	NA	NA	NA
Manes.01G032100	AT1G26660	Prefoldin chaperone subunit family protein	0.0840416	-0.228829	-0.887694	0.139618	0.380661	0.664844	0.25199	4.552e-05	0.32099	0.0215467	0.940129	0.592584	0.001215	0.466675	0.053797	NA	NA	NA	NA	NA	NA	NA	NA	NA
Manes.01G032300	AT1G69440	Argonaute family protein	-0.333296	0.588245	0.825747	1.09115	1.86311	0.377096	0.177379	0.0118777	0.003196	5.868e-05	0.761997	0.500654	0.0447357	0.0144627	0.0007859	NA	NA	NA	NA	NA	NA	NA	NA	NA
Manes.01G032400	AT1G69450	Early-responsive to dehydration stress protein (ERD4)	-0.0304584	0.328099	0.646768	1.36658	1.26783	0.913241	0.059573	0.0003061	2.524e-05	8.855e-07	1	0.287819	0.003799	0.0008752	9.023e-05	NA	NA	NA	NA	NA	NA	NA	NA	NA
Manes.01G032500	AT1G29150	non-ATPase subunit 9	-0.0131259	-0.303705	-0.675832	-0.828319	-0.477628	0.920474	0.0233039	0.0001692	6.625e-05	0.002738	1	0.176471	0.002658	0.001508	0.0105094	Manes.01G032500.1.p	20	8	3;5	2	0.122285	0.165807	0.423401	22.754
Manes.01G032600	AT1G13980	sec7 domain-containing protein	0.213937	-0.340137	-0.660737	-0.310365	-0.501198	0.113508	0.118853	0.0127568	0.12925	0.0390639	0.633794	0.418019	0.0470737	0.234425	0.0835609	NA	NA	NA	NA	NA	NA	NA	NA	NA
Manes.01G032701			NA	NA	NA	NA	NA	1	1	1	1	1	1	1	1	1	1	NA	NA	NA	NA	NA	NA	NA	NA	NA
Manes.01G032800	AT1G13980	sec7 domain-containing protein	0.101289	-0.0912003	-0.243616	0.19217	0.293367	0.506681	0.528287	0.0660215	0.1573	0.0154744	0.849282	0.813255	0.159814	0.273366	0.0411266	NA	NA	NA	NA	NA	NA	NA	NA	NA
Manes.01G032900	AT1G26670	Vesicle transport v-SNARE family protein	0.0901885	-0.20224	-0.450725	-0.592076	-0.301882	0.551684	0.0542351	0.002173	0.000879	0.005399	0.878499	0.273426	0.0136817	0.006871	0.0177289	NA	NA	NA	NA	NA	NA	NA	NA	NA
Manes.01G033000	AT1G14000	VH1-interacting kinase	0.261064	-0.956578	-0.453128	0.335661	0.694396	0.533165	0.0951376	0.336322	0.356055	0.210293	0.867239	0.371246	0.510932	0.502814	0.318822	NA	NA	NA	NA	NA	NA	NA	NA	NA
Manes.01G033100	AT1G26690	emp24/gp25L/p24 family/GOLD family protein	0.03016	-0.238159	-0.176323	-0.318224	-0.324619	0.546265	0.0797331	0.172442	0.0331455	0.005428	0.874981	0.336244	0.322408	0.0804531	0.0178084	NA	NA	NA	NA	NA	NA	NA	NA	NA
Manes.01G033200	AT1G14020	O-fucosyltransferase family protein	0.709958	-0.756591	-0.820237	-1.00183	-1.83348	0.0234675	0.000453	0.0001291	0.0003809	4.795e-06	0.454181	0.0231915	0.00226	0.004087	0.0002001	NA	NA	NA	NA	NA	NA	NA	NA	NA
Manes.01G033300	AT1G14030	Rubisco methyltransferase family protein	0.146709	-0.187328	-0.00829606	0.273058	0.493761	0.488782	0.388119	0.966435	0.14681	0.0321837	0.837267	0.724288	1	0.259111	0.0743459	NA	NA	NA	NA	NA	NA	NA	NA	NA
Manes.01G033400	AT1G14060	GCK domain-containing protein	0.278933	-0.470708	-0.882885	0.328971	-0.0213596	0.378941	0.016742	0.001168	0.128809	0.884787	0.763725	0.146625	0.008953	0.233832	0.977196	NA	NA	NA	NA	NA	NA	NA	NA	NA
Manes.01G033500	AT1G69480	EXS (ERD1/XPR1/SYG1) family protein	-5.99864	0.809289	0.33366	1.45449	NA	0.370729	0.680969	0.864723	0.461025	0.47587	0.759476	0.925085	0.974183	0.610787	0.612457	NA	NA	NA	NA	NA	NA	NA	NA	NA
Manes.01G033600	AT1G26740	Ribosomal L32p protein family	0.0991556	-0.17831	-0.615087	-0.25119	-0.457322	0.46498	0.322588	0.0183738	0.264864	0.0492289	0.822272	0.666413	0.0617005	0.403908	0.0998487	NA	NA	NA	NA	NA	NA	NA	NA	NA
Manes.01G033700	AT2G03220	fucosyltransferase 1	0.344963	-0.374641	-0.532189	-1.23799	-0.898241	0.0854918	0.0131083	0.004431	0.0001275	0.0006744	0.597867	0.127337	0.0222441	0.002167	0.003751	NA	NA	NA	NA	NA	NA	NA	NA	NA
Manes.01G033800	AT1G26750	(1 of 1) K17402 - small subunit ribosomal protein S23 (MRPS23)	0.259548	0.217276	0.340146	0.269938	-0.11788	0.117799	0.224369	0.0690839	0.139612	0.528291	0.633794	0.559808	0.165122	0.248925	0.650474	NA	NA	NA	NA	NA	NA	NA	NA	NA
Manes.01G033900			NA	NA	NA	NA	NA	1	0.324244	0.324244	0.324244	0.324244	1	0.667429	0.503347	0.469824	0.451248	NA	NA	NA	NA	NA	NA	NA	NA	NA
Manes.01G034000	AT2G04660	anaphase-promoting complex/cyclosome 2	0.16313	-0.00387316	-0.26885	0.254101	0.28984	0.243633	0.979467	0.106618	0.0950586	0.0377498	0.714308	1	0.228155	0.184292	0.0819687	NA	NA	NA	NA	NA	NA	NA	NA	NA
Manes.01G034100	AT1G26760	SET domain protein 35	-0.00713813	-0.186774	-1.47068	-2.96198	-3.06113	0.978301	0.320165	0.002052	0.0001788	0.0001236	1	0.665016	0.0132276	0.002594	0.001236	NA	NA	NA	NA	NA	NA	NA	NA	NA
Manes.01G034200	AT2G03150	ATP/GTP-binding protein family	0.174755	-0.102367	-0.159486	-0.00909078	0.0877853	0.312465	0.540033	0.2887	0.956613	0.503068	0.759476	0.822306	0.470903	1	0.639037	NA	NA	NA	NA	NA	NA	NA	NA	NA
Manes.01G034250			0.898825	-0.618719	1.02847	0.36344	1.16134	0.582648	0.560043	0.264891	0.781615	0.278507	0.893264	0.838058	0.442745	0.891205	0.400457	NA	NA	NA	NA	NA	NA	NA	NA	NA
Manes.01G034300			0.170967	-0.356661	-0.864302	-0.450284	0.0449295	0.198615	0.0480336	0.003166	0.0260791	0.736322	0.683065	0.25654	0.0177263	0.0668692	0.845682	Manes.01G034300.2.p;Manes.01G034300.3.p	2	2	9	1	0.136414	0.537315	0.643826	1.988
Manes.01G034400	AT1G14180	RING/U-box superfamily protein	0.254989	-0.198307	-0.377384	-0.00584349	-0.261783	0.317317	0.122299	0.006527	0.945569	0.0229492	0.759476	0.423801	0.0291916	1	0.0565411	NA	NA	NA	NA	NA	NA	NA	NA	NA
Manes.01G034500	AT1G69530	expansin A1	0.444188	-2.68911	-4.26725	-5.55701	-4.25011	0.05768	0.0001001	4.778e-05	3.764e-05	4.747e-05	0.543421	0.0107309	0.001247	0.001092	0.0006888	NA	NA	NA	NA	NA	NA	NA	NA	NA
Manes.01G034600	AT2G03060	AGAMOUS-like 30	0.724349	-0.447634	-0.680228	0.107311	0.0838178	0.009092	0.0996613	0.0192688	0.692373	0.699938	0.39348	0.38025	0.063824	0.813426	0.811933	NA	NA	NA	NA	NA	NA	NA	NA	NA
Manes.01G034700	AT2G03050	Mitochondrial transcription termination factor family protein	0.347453	-0.145806	-0.368172	0.48521	0.417738	0.427426	0.570612	0.209503	0.138385	0.111434	0.798185	0.845862	0.372252	0.24726	0.193039	NA	NA	NA	NA	NA	NA	NA	NA	NA
Manes.01G034800	AT3G29020	myb domain protein 110	NA	NA	NA	NA	NA	0.373901	0.170471	1	1	1	0.759476	0.491112	1	1	1	NA	NA	NA	NA	NA	NA	NA	NA	NA
Manes.01G034900			-1.64072	NA	NA	NA	NA	0.552973	1	1	1	1	0.878847	1	1	1	1	NA	NA	NA	NA	NA	NA	NA	NA	NA
Manes.01G035000	AT5G39660	cycling DOF factor 2	-1.21219	-1.78699	-1.84262	-2.89702	1.36912	0.176418	0.178025	0.148586	0.0972838	0.0188042	0.671278	0.501685	0.293353	0.187586	0.0482498	NA	NA	NA	NA	NA	NA	NA	NA	NA
Manes.01G035100	AT1G69580	Homeodomain-like superfamily protein	0.422471	0.427964	0.699098	0.161346	-0.139617	0.080191	0.0208648	0.0150522	0.454883	0.433904	0.589493	0.165331	0.053296	0.604711	0.567666	NA	NA	NA	NA	NA	NA	NA	NA	NA
Manes.01G036200	AT1G26800	RING/U-box superfamily protein	-0.309791	0.207014	1.70325	1.18076	1.52437	0.285433	0.604435	0.0008764	0.00167	0.0001935	0.748552	0.871084	0.007406	0.009301	0.001627	NA	NA	NA	NA	NA	NA	NA	NA	NA
Manes.01G036300	AT1G26810	galactosyltransferase1	0.178692	-0.553143	-0.846362	-0.67814	-0.912512	0.0503391	0.001806	0.0002464	0.0008167	0.0005493	0.524337	0.0438975	0.003313	0.006557	0.003259	NA	NA	NA	NA	NA	NA	NA	NA	NA
Manes.01G036311			1.35519	1.19123	NA	NA	4.57322	0.600865	0.558964	0.51649	0.51649	0.0641712	0.904026	0.837145	0.669146	0.65047	0.123497	NA	NA	NA	NA	NA	NA	NA	NA	NA
Manes.01G036422			NA	NA	-0.310182	1.63452	1.35173	0.373901	0.325915	0.863408	0.379127	0.445529	0.759476	0.668995	0.973285	0.527393	0.579966	NA	NA	NA	NA	NA	NA	NA	NA	NA
Manes.01G036500	AT4G24060	Dof-type zinc finger DNA-binding family protein	-0.406787	-0.0891921	-0.460157	-0.25129	0.460036	0.0187805	0.71832	0.128016	0.389663	0.0412539	0.433611	0.950794	0.261834	0.538318	0.0871993	NA	NA	NA	NA	NA	NA	NA	NA	NA
Manes.01G036600	AT1G55300	TBP-associated factor 7	-0.0935733	0.228006	0.631147	0.715554	0.800925	0.63587	0.0212597	0.0008343	8.155e-05	3.295e-06	0.923037	0.167408	0.007186	0.001662	0.0001643	NA	NA	NA	NA	NA	NA	NA	NA	NA
Manes.01G036700			0.169694	-0.494877	0.0564336	0.527084	0.531439	0.619567	0.024828	0.790849	0.00998	0.0431409	0.914027	0.181967	0.915222	0.0326513	0.0903497	NA	NA	NA	NA	NA	NA	NA	NA	NA
Manes.01G036800			-0.33408	0.535725	0.455199	-0.181714	0.131029	0.039433	3.621e-05	0.00134	0.0892341	0.224132	0.499668	0.006637	0.009838	0.175268	0.335909	NA	NA	NA	NA	NA	NA	NA	NA	NA
Manes.01G036900			-0.106085	-0.0756401	-0.402327	-0.25493	-0.0320675	0.175078	0.440154	0.0006876	0.0455517	0.620711	0.669392	0.769384	0.006311	0.10299	0.738212	Manes.01G036900.3.p	1	1	1	1	1.22341	0.115726	0.373538	0.997
Manes.01G037000	AT4G27730	oligopeptide transporter 1	-0.0475655	-0.00894273	0.0801982	-0.0411165	0.461888	0.81564	0.976854	0.76014	0.872267	0.140542	1	1	0.889536	0.965702	0.233407	NA	NA	NA	NA	NA	NA	NA	NA	NA
Manes.01G037100			-0.161332	-0.366316	-0.189588	0.364673	0.968108	0.709584	0.219808	0.459265	0.15747	0.0301254	0.964515	0.554762	0.629173	0.273584	0.0704443	NA	NA	NA	NA	NA	NA	NA	NA	NA
Manes.01G037200	AT5G24350	(1 of 1) PTHR15922:SF2 - NEUROBLASTOMA-AMPLIFIED SEQUENCE	0.117663	-0.271263	-0.508252	-0.184246	-0.188718	0.52225	0.133461	0.0124577	0.292042	0.227548	0.860318	0.44304	0.0462687	0.4351	0.339862	NA	NA	NA	NA	NA	NA	NA	NA	NA
Manes.01G037300			0.10672	-0.00720114	-0.03224	-0.179493	-0.0304109	0.242405	0.958737	0.822428	0.256117	0.825117	0.713417	1	0.940454	0.393403	0.924263	NA	NA	NA	NA	NA	NA	NA	NA	NA
Manes.01G037400	AT4G27720	Major facilitator superfamily protein	0.667075	-0.342324	-1.0781	-1.36814	-2.17381	0.005967	0.0765845	0.001341	0.0005638	0.0001309	0.37429	0.329348	0.009838	0.005194	0.001277	NA	NA	NA	NA	NA	NA	NA	NA	NA
Manes.01G037500	AT4G27700	Rhodanese/Cell cycle control phosphatase superfamily protein	0.57854	-0.562519	-1.78526	0.24307	-0.239541	0.189851	0.235922	0.033138	0.495978	0.578133	0.680352	0.573538	0.0954426	0.645631	0.697549	NA	NA	NA	NA	NA	NA	NA	NA	NA
Manes.01G037600	AT5G53530	vacuolar protein sorting 26A	-0.1238	0.0213628	0.00537061	0.30904	0.433706	0.260214	0.714241	0.933964	0.080271	0.003937	0.726379	0.947447	1	0.161235	0.0138578	Manes.01G037600.2.p;Manes.01G037600.5.p	7	3	3	1	-0.168404	0.640992	0.674515	6.625
Manes.01G037700	AT1G50500	Membrane trafficking VPS53 family protein	0.302029	-0.374224	-0.438009	-0.171697	-0.304935	0.0306143	0.0123945	0.002853	0.199978	0.0140128	0.475151	0.123437	0.0164636	0.325588	0.0379993	Manes.01G037700.2.p	8	8	12	1	-0.575601	0.0550374	0.279271	7.778
Manes.01G037766			-0.589102	NA	NA	1.40665	0.875138	0.793943	0.51649	0.51649	0.490682	0.672793	1	0.804112	0.669146	0.640363	0.787574	NA	NA	NA	NA	NA	NA	NA	NA	NA
Manes.01G037900			0.481942	-0.751381	-1.4597	-2.20125	-2.05267	0.279403	0.0510671	0.003406	0.001095	0.00128	0.743363	0.264278	0.0185241	0.007647	0.005928	NA	NA	NA	NA	NA	NA	NA	NA	NA
Manes.01G038000	AT4G27680	P-loop containing nucleoside triphosphate hydrolases superfamily protein	0.0976564	-0.0727428	0.0246752	0.248565	0.720134	0.288125	0.469298	0.786765	0.041864	0.0009244	0.750461	0.794549	0.911502	0.0965786	0.004664	NA	NA	NA	NA	NA	NA	NA	NA	NA
Manes.01G038033	AT3G49320	Metal-dependent protein hydrolase	0.666677	-0.504053	-1.1026	0.772784	0.604419	0.180438	0.177265	0.0228812	0.006937	0.0570687	0.673497	0.50049	0.0724325	0.0249734	0.112252	NA	NA	NA	NA	NA	NA	NA	NA	NA
Manes.01G038100	AT5G53550	YELLOW STRIPE like 3	-0.444127	-0.998733	-0.265335	-1.4963	-3.75393	0.554607	0.0468478	0.488751	0.019816	0.001796	0.879902	0.253604	0.658324	0.0541405	0.00765	NA	NA	NA	NA	NA	NA	NA	NA	NA
Manes.01G038200	AT5G53560	cytochrome B5 isoform E	0.311842	-0.239258	-0.341559	-0.251746	-0.267296	0.007574	0.123676	0.0569769	0.114524	0.0944853	0.386412	0.42606	0.143009	0.21361	0.169234	NA	NA	NA	NA	NA	NA	NA	NA	NA
Manes.01G038300	AT3G49350	Ypt/Rab-GAP domain of gyp1p superfamily protein	-0.044573	-0.0874621	-0.0695511	-0.0927692	-0.0334886	0.710786	0.352509	0.475033	0.401261	0.712025	0.964802	0.692583	0.644983	0.550009	0.823212	NA	NA	NA	NA	NA	NA	NA	NA	NA
Manes.01G038400			-0.432222	-0.197523	-0.500333	-1.32872	-0.537242	0.271278	0.399305	0.0952044	0.005938	0.0832495	0.737667	0.734902	0.209567	0.0222788	0.152365	NA	NA	NA	NA	NA	NA	NA	NA	NA
Manes.01G038700	AT5G24400	NagB/RpiA/CoA transferase-like superfamily protein	-0.174761	-0.0687155	0.0342735	-0.661695	-0.428995	0.0439761	0.447258	0.657532	5.938e-05	0.0006802	0.505356	0.774958	0.801513	0.00142	0.003768	Manes.01G038700.4.p	2	2	1	1	0.641941	0.212562	0.465439	1.929
Manes.01G038900			-0.985853	1.13077	2.12638	2.75719	3.04548	0.154497	0.0003519	1.602e-07	3.623e-05	2.647e-06	0.66067	0.0200783	6.113e-05	0.001059	0.000149	NA	NA	NA	NA	NA	NA	NA	NA	NA
Manes.01G039000			NA	NA	NA	NA	NA	1	0.51649	0.51649	0.51649	0.51649	1	0.804112	0.669146	0.65047	0.639037	NA	NA	NA	NA	NA	NA	NA	NA	NA
Manes.01G039012			-0.282456	-0.394977	-0.0931321	1.21051	0.475507	0.670829	0.589874	0.887528	0.163346	0.436445	0.942943	0.860115	0.991397	0.281467	0.570353	NA	NA	NA	NA	NA	NA	NA	NA	NA
Manes.01G039024			-0.0850217	-0.697761	-0.74769	0.73451	0.434761	0.881614	0.135254	0.0749066	0.221306	0.143369	1	0.446289	0.175284	0.351503	0.237153	NA	NA	NA	NA	NA	NA	NA	NA	NA
Manes.01G039036			NA	NA	2.22547	NA	NA	0.373901	0.51649	0.314514	0.51649	0.51649	0.759476	0.804112	0.496016	0.65047	0.639037	NA	NA	NA	NA	NA	NA	NA	NA	NA
Manes.01G039048			-0.843465	NA	2.54675	NA	0.367127	0.615611	0.318106	0.0559917	0.318106	0.824189	0.911727	0.663938	0.141195	0.464108	0.923507	NA	NA	NA	NA	NA	NA	NA	NA	NA
Manes.01G039060			-0.860559	-0.208111	1.43178	NA	2.95747	0.699467	0.90665	0.232886	0.326755	0.0430001	0.958776	1	0.402857	0.472441	0.0901124	NA	NA	NA	NA	NA	NA	NA	NA	NA
Manes.01G039072			-1.17606	NA	NA	1.48898	0.0453559	0.597242	0.259356	0.259356	0.398559	0.976769	0.901931	0.601339	0.436031	0.547335	1	NA	NA	NA	NA	NA	NA	NA	NA	NA
Manes.01G039084			-0.824638	1.25835	1.0703	2.80029	2.62785	0.67804	0.318927	0.44672	0.0651757	0.005852	0.946482	0.664073	0.616519	0.136675	0.018895	NA	NA	NA	NA	NA	NA	NA	NA	NA
Manes.01G039096			NA	NA	NA	NA	NA	1	0.51649	0.51649	0.51649	0.51649	1	0.804112	0.669146	0.65047	0.639037	NA	NA	NA	NA	NA	NA	NA	NA	NA
Manes.01G039108			-2.32521	-0.659924	-1.68875	1.325	0.622115	0.425125	0.656073	0.396377	0.432132	0.57401	0.796973	0.906978	0.566563	0.581441	0.693493	NA	NA	NA	NA	NA	NA	NA	NA	NA
Manes.01G039120			NA	NA	NA	NA	NA	0.373901	0.51649	0.51649	0.51649	0.51649	0.759476	0.804112	0.669146	0.65047	0.639037	NA	NA	NA	NA	NA	NA	NA	NA	NA
Manes.01G039132			NA	NA	NA	NA	1.9538	0.373901	0.439585	0.439585	0.439585	0.341163	0.759476	0.769029	0.609509	0.589413	0.469516	NA	NA	NA	NA	NA	NA	NA	NA	NA
Manes.01G039144			NA	NA	NA	NA	NA	1	1	1	1	1	1	1	1	1	1	NA	NA	NA	NA	NA	NA	NA	NA	NA
Manes.01G039156			NA	NA	NA	NA	NA	0.373901	1	1	1	1	0.759476	1	1	1	1	NA	NA	NA	NA	NA	NA	NA	NA	NA
Manes.01G039168			NA	NA	NA	NA	NA	0.373901	1	1	1	1	0.759476	1	1	1	1	NA	NA	NA	NA	NA	NA	NA	NA	NA
Manes.01G039180			NA	NA	NA	NA	NA	1	0.51649	0.51649	0.51649	0.51649	1	0.804112	0.669146	0.65047	0.639037	NA	NA	NA	NA	NA	NA	NA	NA	NA
Manes.01G039192			NA	NA	NA	NA	NA	0.373901	1	1	1	1	0.759476	1	1	1	1	NA	NA	NA	NA	NA	NA	NA	NA	NA
Manes.01G039200	AT5G24340	3'-5' exonuclease domain-containing protein	-0.0671125	0.129723	0.209792	0.471869	0.850407	0.691773	0.267699	0.0715663	0.0009646	4.015e-07	0.954315	0.610915	0.169536	0.007303	6.303e-05	NA	NA	NA	NA	NA	NA	NA	NA	NA
Manes.01G039204			-0.248892	0.999516	2.44643	3.3184	3.51655	0.909348	0.62646	0.13209	0.0422271	0.0355874	1	0.887244	0.26806	0.0971431	0.0800991	NA	NA	NA	NA	NA	NA	NA	NA	NA
Manes.01G039212			-0.151456	0.467336	-1.69292	1.02372	0.361398	0.933382	0.521593	0.274861	0.280996	0.784792	1	0.807892	0.454636	0.422267	0.888554	NA	NA	NA	NA	NA	NA	NA	NA	NA
Manes.01G039216			-0.429117	-1.55483	0.916087	2.27429	-0.316655	0.798045	0.447469	0.398128	0.0869872	0.841235	1	0.77516	0.568148	0.171801	0.938951	NA	NA	NA	NA	NA	NA	NA	NA	NA
Manes.01G039228			NA	NA	2.79058	NA	3.29132	1	0.51649	0.253747	0.51649	0.0431107	1	0.804112	0.429524	0.65047	0.0903068	NA	NA	NA	NA	NA	NA	NA	NA	NA
Manes.01G039232			0.250548	4.30662	0.355361	NA	2.42786	0.887451	0.0262863	0.873155	0.51649	0.2885	1	0.188157	0.980115	0.65047	0.412313	NA	NA	NA	NA	NA	NA	NA	NA	NA
Manes.01G039240			NA	NA	NA	NA	NA	0.318656	0.170471	1	1	0.0609449	0.759476	0.491112	1	1	0.118379	NA	NA	NA	NA	NA	NA	NA	NA	NA
Manes.01G039252			NA	1.16867	NA	NA	NA	1	0.566625	0.51649	0.51649	0.51649	1	0.84319	0.669146	0.65047	0.639037	NA	NA	NA	NA	NA	NA	NA	NA	NA
Manes.01G039264			NA	NA	NA	NA	NA	1	1	1	1	1	1	1	1	1	1	NA	NA	NA	NA	NA	NA	NA	NA	NA
Manes.01G039300	AT5G24330	ARABIDOPSIS TRITHORAX-RELATED PROTEIN 6	-0.0151544	0.00849668	-0.362751	-1.43343	-2.19468	0.968498	0.986573	0.365239	0.0138705	0.003976	1	1	0.534331	0.0419647	0.0139738	NA	NA	NA	NA	NA	NA	NA	NA	NA
Manes.01G039400	AT4G24130	Protein of unknown function, DUF538	-0.768702	0.347851	0.652753	-0.595313	-2.08145	0.304234	0.572848	0.0766034	0.237113	0.00763	0.759476	0.847191	0.178175	0.370983	0.0233433	NA	NA	NA	NA	NA	NA	NA	NA	NA
Manes.01G039500	AT5G24320	Transducin/WD40 repeat-like superfamily protein	-0.10017	-0.853403	-0.957093	-0.473777	0.0123589	0.491683	0.003833	0.003149	0.0382999	0.943747	0.839212	0.0663568	0.0176671	0.0900989	1	NA	NA	NA	NA	NA	NA	NA	NA	NA
Manes.01G039600			0.354013	-0.129625	-0.27863	0.306015	-0.392819	0.0405315	0.575539	0.329548	0.272851	0.173192	0.501045	0.849178	0.506352	0.413054	0.272419	NA	NA	NA	NA	NA	NA	NA	NA	NA
Manes.01G039700	AT5G53490	Tetratricopeptide repeat (TPR)-like superfamily protein	-0.483203	1.23253	1.08598	0.466608	1.86046	0.121941	8.476e-05	1.177e-05	0.004933	7.466e-05	0.63462	0.0100226	0.0005583	0.0196044	0.0009109	NA	NA	NA	NA	NA	NA	NA	NA	NA
Manes.01G040000	AT5G24318	O-Glycosyl hydrolases family 17 protein	-0.200202	0.64289	0.864396	0.209084	0.38791	0.542957	0.21095	0.00572	0.495282	0.219694	0.872995	0.54403	0.0265729	0.645007	0.330508	NA	NA	NA	NA	NA	NA	NA	NA	NA
Manes.01G040100	AT4G27780	acyl-CoA binding protein 2	-0.0199163	0.335046	0.278177	0.0310105	0.35376	0.773547	0.002626	0.005075	0.633156	0.000259	0.995419	0.0543151	0.0243279	0.760397	0.001963	NA	NA	NA	NA	NA	NA	NA	NA	NA
Manes.01G040200	AT5G53480	ARM repeat superfamily protein	0.170701	-0.295104	-0.397137	-0.474148	-0.225719	0.209557	0.0262847	0.0116248	0.003906	0.0700169	0.689477	0.188157	0.0440972	0.0165554	0.132493	Manes.01G040200.1.p	19	5	6;7;8;11;12;14	6	-0.172929	0.387994	0.581332	18.405
Manes.01G040300	AT5G53486		0.267909	-2.67875	-4.27588	NA	NA	0.810573	0.0519368	0.0332505	0.0265274	0.0265274	1	0.266698	0.0956726	0.0677486	0.0636153	NA	NA	NA	NA	NA	NA	NA	NA	NA
Manes.01G040400	AT5G53480	ARM repeat superfamily protein	0.0989879	-0.190583	-0.459238	-0.32176	-0.109178	0.429307	0.0332028	0.0003173	0.001142	0.204971	0.799376	0.211869	0.003892	0.007731	0.312428	Manes.01G040400.1.p	19	2	6;7;8;12;14	5	-0.171621	0.535106	0.643191	18.277
Manes.01G040500	AT4G27800	thylakoid-associated phosphatase 38	-0.613302	-0.324319	-0.022909	1.15419	0.553555	0.205037	0.466082	0.951201	0.0233793	0.123236	0.685794	0.792168	1	0.0615487	0.209588	NA	NA	NA	NA	NA	NA	NA	NA	NA
Manes.01G040700	AT2G02980	Pentatricopeptide repeat (PPR) superfamily protein	-0.165389	-0.400747	-0.968815	0.210715	-0.270536	0.339767	0.173488	0.0195574	0.417273	0.312478	0.759476	0.494978	0.0645519	0.566293	0.439328	NA	NA	NA	NA	NA	NA	NA	NA	NA
Manes.01G040712	AT4G23660	polyprenyltransferase 1	-0.0745107	0.0254455	0.115433	0.260976	0.389509	0.370739	0.754372	0.140321	0.0979866	5.203e-05	0.759476	0.974692	0.280702	0.188553	0.0007266	NA	NA	NA	NA	NA	NA	NA	NA	NA
Manes.01G041000			0.887444	-1.08775	0.550181	1.06137	1.18043	0.451784	0.327581	0.449848	0.242924	0.205538	0.81415	0.670596	0.619707	0.377861	0.313089	NA	NA	NA	NA	NA	NA	NA	NA	NA
Manes.01G041100			0.732465	0.294748	0.12358	1.34754	0.307131	0.363023	0.402781	0.762405	0.161861	0.542315	0.759476	0.73784	0.891265	0.279422	0.664202	NA	NA	NA	NA	NA	NA	NA	NA	NA
Manes.01G041151			-0.116433	2.10279	2.92188	NA	2.42067	0.790995	0.0258696	0.0007988	0.37838	0.0887768	1	0.186763	0.006975	0.526634	0.160813	NA	NA	NA	NA	NA	NA	NA	NA	NA
Manes.01G041200			-0.987203	0.224924	0.91004	-0.34633	-0.252901	0.011877	0.477294	0.002615	0.380297	0.450389	0.412556	0.801148	0.0154975	0.528629	0.585255	NA	NA	NA	NA	NA	NA	NA	NA	NA
Manes.01G041300	AT5G53620		0.27691	-0.146736	-0.540844	-0.375836	-0.306061	0.0703674	0.309582	0.0106921	0.0347269	0.045204	0.569218	0.656571	0.0414848	0.0834101	0.0935948	NA	NA	NA	NA	NA	NA	NA	NA	NA
Manes.01G041400			0.332403	-0.199228	-0.257965	0.121344	-0.445564	0.0373988	0.599935	0.395687	0.749159	0.204151	0.491604	0.867512	0.566019	0.863049	0.311409	NA	NA	NA	NA	NA	NA	NA	NA	NA
Manes.01G041500	AT5G53650		0.325148	-0.223961	-0.361925	-0.816085	-1.01992	0.093262	0.35381	0.144455	0.0133846	0.007797	0.61199	0.693919	0.287186	0.0408222	0.0237564	NA	NA	NA	NA	NA	NA	NA	NA	NA
Manes.01G041700			-0.342931	-0.471301	0.00632358	-0.24918	-0.200034	0.0440733	0.0839899	0.977752	0.542387	0.417119	0.505356	0.346664	1	0.675077	0.550316	NA	NA	NA	NA	NA	NA	NA	NA	NA
Manes.01G041800	AT5G53660	growth-regulating factor 7	-0.263201	-0.393044	-0.602872	0.620169	0.540106	0.414155	0.320508	0.126229	0.0618898	0.128936	0.788827	0.665207	0.259144	0.131224	0.217467	NA	NA	NA	NA	NA	NA	NA	NA	NA
Manes.01G041900			0.244467	-1.28708	0.114862	-1.12948	-1.60711	0.272489	0.0298146	0.78694	0.0488587	0.0185043	0.738352	0.200014	0.911632	0.108835	0.0476315	NA	NA	NA	NA	NA	NA	NA	NA	NA
Manes.01G042100	AT2G31710	Vacuolar ATPase assembly integral membrane protein VMA21-like domain	-0.250262	0.0534353	0.720066	0.506226	0.786965	0.539334	0.858278	0.0216577	0.0777586	0.003542	0.870497	1	0.0694983	0.157325	0.0127685	NA	NA	NA	NA	NA	NA	NA	NA	NA
Manes.01G042200	AT4G27670	heat shock protein 21	-0.544053	-5.66781	-2.9304	-2.99396	-3.90097	0.309752	0.0659482	0.0970012	0.0932888	0.077186	0.759476	0.303853	0.212624	0.181536	0.143307	Manes.01G042200.1.p	17	17	1;9;11	3	0.256899	0.551951	0.646703	22.685
Manes.01G042300			-1.94958	-0.595708	-0.0715733	1.27478	0.126904	0.315283	0.712718	0.952232	0.244516	0.91675	0.759476	0.946817	1	0.379636	1	NA	NA	NA	NA	NA	NA	NA	NA	NA
Manes.01G042400	AT3G49390	CTC-interacting domain 10	-0.0895497	-0.434852	-0.662383	-0.695437	-0.68982	0.424815	0.0121972	0.001966	0.003122	0.00211	0.796673	0.122476	0.0128646	0.0142435	0.008622	NA	NA	NA	NA	NA	NA	NA	NA	NA
Manes.01G042501			NA	NA	NA	NA	NA	0.373901	1	0.170471	1	1	0.759476	1	0.319779	1	1	NA	NA	NA	NA	NA	NA	NA	NA	NA
Manes.01G042600	AT3G49390	CTC-interacting domain 10	-0.0127067	-0.313074	-0.27894	-0.548888	-0.543764	0.874297	0.0395868	0.0771486	0.004626	0.004238	1	0.231645	0.179138	0.0187316	0.0146593	NA	NA	NA	NA	NA	NA	NA	NA	NA
Manes.01G042700	AT3G49400	Transducin/WD40 repeat-like superfamily protein	0.0251754	0.119517	0.240263	0.819424	0.965093	0.918725	0.468494	0.0554656	0.002857	2.45e-05	1	0.793932	0.140235	0.013422	0.0004649	NA	NA	NA	NA	NA	NA	NA	NA	NA
Manes.01G042800	AT3G49430	SER/ARG-rich protein 34A	0.264316	0.00584043	0.292477	0.940655	0.917072	0.121794	0.972664	0.0715937	7.249e-05	0.0003233	0.634604	1	0.169577	0.001577	0.002282	NA	NA	NA	NA	NA	NA	NA	NA	NA
Manes.01G042900			-1.09207	1.19173	0.867385	0.661445	1.15638	0.0159606	0.0696615	0.218521	0.34381	0.0946964	0.425754	0.31283	0.384374	0.490377	0.169533	NA	NA	NA	NA	NA	NA	NA	NA	NA
Manes.01G043000			-0.478757	-0.572107	-0.884883	-0.6698	0.78379	0.134294	0.0380384	0.0116396	0.0500052	0.0509822	0.646274	0.227011	0.0441123	0.110734	0.102738	NA	NA	NA	NA	NA	NA	NA	NA	NA
Manes.01G043100	AT5G24500		-0.21688	0.563108	0.514031	-0.0828584	0.141385	0.346834	0.004503	0.005809	0.621829	0.38491	0.759476	0.0716792	0.0268414	0.74983	0.516617	NA	NA	NA	NA	NA	NA	NA	NA	NA
Manes.01G043200	AT5G24470	pseudo-response regulator 5	0.21283	-0.231857	-0.645627	1.44614	3.41447	0.508315	0.639856	0.282425	0.0009585	0.0001802	0.85101	0.895575	0.463364	0.007272	0.001558	NA	NA	NA	NA	NA	NA	NA	NA	NA
Manes.01G043300	AT5G53730	Late embryogenesis abundant (LEA) hydroxyproline-rich glycoprotein family	-0.144568	-0.434678	-0.313962	0.231921	1.16144	0.67691	0.0892082	0.199845	0.181595	0.003957	0.945783	0.359165	0.359484	0.302443	0.0139208	NA	NA	NA	NA	NA	NA	NA	NA	NA
Manes.01G043400	AT5G24460		0.287156	-0.113253	-0.286683	-0.1752	0.316835	0.575053	0.516455	0.178299	0.534552	0.06249	0.889833	0.804112	0.330384	0.667503	0.120843	NA	NA	NA	NA	NA	NA	NA	NA	NA
Manes.01G043450			NA	NA	NA	NA	NA	1	1	1	1	1	1	1	1	1	1	NA	NA	NA	NA	NA	NA	NA	NA	NA
Manes.01G043500	AT5G24530	2-oxoglutarate (2OG) and Fe(II)-dependent oxygenase superfamily protein	0.61673	1.32497	1.92492	1.41635	2.29929	0.39534	0.0125471	0.001632	0.0419191	0.006616	0.77587	0.124504	0.0113173	0.0966785	0.0208519	NA	NA	NA	NA	NA	NA	NA	NA	NA
Manes.01G043600	AT5G54160	O-methyltransferase 1	-0.626459	-0.0166922	0.16377	-0.737823	-1.02495	0.107355	0.938423	0.488689	0.0407334	0.009797	0.633794	1	0.658321	0.0945154	0.0284196	NA	NA	NA	NA	NA	NA	NA	NA	NA
Manes.01G043650			-0.415566	1.10299	0.772578	1.45425	1.58014	0.732305	0.123645	0.335367	0.0869119	0.141418	0.975433	0.42606	0.509918	0.171694	0.234588	NA	NA	NA	NA	NA	NA	NA	NA	NA
Manes.01G043700	AT5G54160	O-methyltransferase 1	-0.723489	0.0845324	0.0728419	-0.791622	-1.20491	0.0355076	0.785573	0.807804	0.0854737	0.0262604	0.490127	0.993599	0.928815	0.169272	0.0631024	Manes.01G043700.1.p;Manes.01G043600.1.p	12	12	4;5	2	-0.098391	0.55616	0.648911	12.865
Manes.01G043800	AT4G27660		-0.29462	-0.132316	-1.21444	NA	-1.92856	0.588481	0.793793	0.116986	0.0120285	0.0519466	0.897371	0.998442	0.244909	0.0375983	0.104195	NA	NA	NA	NA	NA	NA	NA	NA	NA
Manes.01G043900	AT3G49470	nascent polypeptide-associated complex subunit alpha-like protein 2	0.0469005	-0.113914	-0.439379	-0.716365	-0.46939	0.826565	0.401652	0.0142351	0.001961	0.016469	1	0.736685	0.0511371	0.0103722	0.0433115	Manes.01G043900.1.p	5	5	1;2;3	3	0.328277	0.370764	0.575242	4.965
Manes.01G043951			-0.785734	0.918571	1.55273	NA	NA	0.734798	0.656432	0.30629	0.51649	0.51649	0.976229	0.907202	0.489851	0.65047	0.639037	NA	NA	NA	NA	NA	NA	NA	NA	NA
Manes.01G044000			-0.973202	1.25686	2.23356	0.365882	-1.1052	0.185413	0.0730473	0.0002768	0.431147	0.0677814	0.676512	0.321007	0.003563	0.580319	0.129004	NA	NA	NA	NA	NA	NA	NA	NA	NA
Manes.01G044100			-0.0930996	0.333674	0.380115	0.234015	0.905472	0.709017	0.0880991	0.0117851	0.16519	2.79e-05	0.964236	0.356463	0.0444943	0.283824	0.0005008	NA	NA	NA	NA	NA	NA	NA	NA	NA
Manes.01G044150			NA	NA	NA	NA	NA	1	1	1	1	1	1	1	1	1	1	NA	NA	NA	NA	NA	NA	NA	NA	NA
Manes.01G044200			0.807691	0.0957472	0.32342	-2.2097	-2.48051	0.0901676	0.82155	0.572925	0.0447491	0.0335846	0.607594	1	0.722628	0.101618	0.0769804	NA	NA	NA	NA	NA	NA	NA	NA	NA
Manes.01G044300			2.22702	1.09532	0.734932	-0.596343	-0.658651	0.0432639	0.131885	0.36883	0.461046	0.354498	0.504392	0.440266	0.538017	0.610787	0.48391	NA	NA	NA	NA	NA	NA	NA	NA	NA
Manes.01G044400	AT5G24580	Heavy metal transport/detoxification superfamily protein	-0.548427	-0.740374	-2.2761	-7.19699	-6.55078	0.0224049	0.19995	0.0245071	0.009004	0.009173	0.449488	0.530992	0.0761032	0.0302649	0.0269454	NA	NA	NA	NA	NA	NA	NA	NA	NA
Manes.01G044600	AT5G54140	IAA-leucine-resistant (ILR1)-like 3	0.112819	0.354696	0.548084	0.727441	0.309399	0.437227	0.008428	0.003297	0.001054	0.035783	0.80461	0.100154	0.0181586	0.007647	0.0803338	Manes.01G044600.3.p;Manes.01G044600.4.p	1	1	5	1	0.752119	0.281814	0.528489	0.997
Manes.01G044700	AT3G49530	NAC domain containing protein 62	-0.428002	0.493366	-0.459656	0.5689	-0.554388	0.231153	0.364966	0.15355	0.13602	0.103661	0.704869	0.704573	0.300824	0.243913	0.18203	NA	NA	NA	NA	NA	NA	NA	NA	NA
Manes.01G044801			0.26811	-0.579679	-0.930713	-0.166275	-0.0814188	0.144162	0.110546	0.027546	0.553447	0.758181	0.655308	0.402012	0.0830862	0.685358	0.865389	NA	NA	NA	NA	NA	NA	NA	NA	NA
Manes.01G044850			NA	NA	NA	NA	NA	1	1	1	0.0537888	1	1	1	1	0.117323	1	NA	NA	NA	NA	NA	NA	NA	NA	NA
Manes.01G044900			NA	NA	NA	NA	NA	1	1	1	1	1	1	1	1	1	1	NA	NA	NA	NA	NA	NA	NA	NA	NA
Manes.01G045000	AT1G18000	Major facilitator superfamily protein	0.0585571	-0.349807	-0.424007	-0.556964	-0.964795	0.826095	0.0596815	0.0193283	0.007594	0.0005943	1	0.288081	0.0639813	0.0267216	0.003437	NA	NA	NA	NA	NA	NA	NA	NA	NA
Manes.01G045150			NA	NA	NA	NA	NA	1	1	1	1	1	1	1	1	1	1	NA	NA	NA	NA	NA	NA	NA	NA	NA
Manes.01G045165	AT4G23790	TRICHOME BIREFRINGENCE-LIKE 24	0.0361755	-0.321722	-0.382995	-0.971066	-1.51546	0.786779	0.0001239	2.272e-05	3.313e-05	1.516e-07	1	0.0116969	0.000805	0.00101	4.437e-05	NA	NA	NA	NA	NA	NA	NA	NA	NA
Manes.01G045180			NA	NA	NA	NA	NA	1	1	1	1	1	1	1	1	1	1	NA	NA	NA	NA	NA	NA	NA	NA	NA
Manes.01G045195	AT1G64520	regulatory particle non-ATPase 12A	0.0590856	-0.251477	-0.468455	-0.901092	-0.831531	0.506548	0.002425	1.236e-05	1.528e-07	9.468e-07	0.849232	0.0522726	0.0005695	6.372e-05	9.257e-05	Manes.01G045195.1.p	6	4	1	1	1.10847	0.0373662	0.235737	6.962
Manes.01G045210	AT1G64510	Translation elongation factor EF1B/ribosomal protein S6 family protein	0.331739	0.407658	0.429777	0.310397	0.0953859	0.159296	0.0388449	0.0280617	0.0972841	0.594491	0.662183	0.229489	0.0842929	0.187586	0.712907	NA	NA	NA	NA	NA	NA	NA	NA	NA
Manes.01G045300	AT5G41810		-1.01198	0.234273	0.878746	0.154492	0.141815	0.077157	0.465692	0.012867	0.751622	0.708621	0.583587	0.791843	0.0473422	0.865095	0.819976	NA	NA	NA	NA	NA	NA	NA	NA	NA
Manes.01G045500	AT5G41800	Transmembrane amino acid transporter family protein	0.316591	0.328293	0.130279	0.845977	0.621622	0.407399	0.267909	0.544579	0.122014	0.0608221	0.784508	0.610969	0.695458	0.224251	0.118189	NA	NA	NA	NA	NA	NA	NA	NA	NA
Manes.01G045515			0.47732	0.201721	0.404549	-0.496446	-0.461683	0.277818	0.426944	0.0823309	0.11335	0.119141	0.742368	0.758963	0.188135	0.211866	0.203956	NA	NA	NA	NA	NA	NA	NA	NA	NA
Manes.01G045560			NA	NA	NA	NA	NA	1	1	1	1	1	1	1	1	1	1	NA	NA	NA	NA	NA	NA	NA	NA	NA
Manes.01G045575			0.607723	1.40659	1.48887	1.32212	0.400461	0.319806	0.327955	0.297316	0.37329	0.84412	0.759476	0.670976	0.480963	0.521391	0.941425	NA	NA	NA	NA	NA	NA	NA	NA	NA
Manes.01G045590			NA	NA	NA	NA	NA	0.373901	1	1	1	1	0.759476	1	1	1	1	NA	NA	NA	NA	NA	NA	NA	NA	NA
Manes.01G045600			0.0435924	0.365005	0.251269	0.217084	0.605388	0.823756	0.004244	0.0173249	0.0177584	0.0004835	1	0.0699841	0.0591592	0.0507814	0.002982	NA	NA	NA	NA	NA	NA	NA	NA	NA
Manes.01G045650			0.403464	-0.157845	-1.3682	-1.01043	-1.55793	0.0540139	0.263595	0.0003608	0.0005277	0.0003614	0.533971	0.605761	0.004217	0.00499	0.002448	NA	NA	NA	NA	NA	NA	NA	NA	NA
Manes.01G045700			NA	4.29521	4.36082	4.20885	6.79413	0.373901	0.0375953	0.0252401	0.194569	0.000915	0.759476	0.225789	0.0778124	0.318937	0.004632	NA	NA	NA	NA	NA	NA	NA	NA	NA
Manes.01G045900	AT1G64330	myosin heavy chain-related	0.173347	-0.150004	-0.505522	-0.43824	-0.470168	0.416166	0.52913	0.0930111	0.125454	0.102258	0.790339	0.813679	0.206122	0.228983	0.180082	NA	NA	NA	NA	NA	NA	NA	NA	NA
Manes.01G046000	AT1G64320	myosin heavy chain-related	NA	NA	0.412196	1.0406	NA	0.308871	0.317848	0.775003	0.538914	0.317848	0.759476	0.663634	0.901783	0.671859	0.444933	NA	NA	NA	NA	NA	NA	NA	NA	NA
Manes.01G046100			0.277107	-0.0421818	-0.0182417	-0.539452	-1.18883	0.391055	0.845769	0.947878	0.17551	0.007826	0.772618	1	1	0.294386	0.0238213	NA	NA	NA	NA	NA	NA	NA	NA	NA
Manes.01G046200	AT4G23750	cytokinin response factor 2	-0.950845	0.815703	1.75417	1.94965	1.97914	0.204588	0.136064	0.002127	0.0052	0.00261	0.685794	0.447385	0.0135125	0.0203703	0.0101308	NA	NA	NA	NA	NA	NA	NA	NA	NA
Manes.01G046700	AT4G23740	Leucine-rich repeat protein kinase family protein	-0.20607	-0.445509	-1.2566	-2.53747	-2.60542	0.381004	0.0820882	0.001451	0.000141	0.000133	0.76525	0.34177	0.0104058	0.002267	0.00129	NA	NA	NA	NA	NA	NA	NA	NA	NA
Manes.01G046800			-0.283262	-1.03678	-1.51482	0.2213	-0.300235	0.737015	0.103576	0.0456415	0.748322	0.516803	0.977433	0.387347	0.121433	0.862265	0.639328	NA	NA	NA	NA	NA	NA	NA	NA	NA
Manes.01G047000	AT5G41850	alpha/beta-Hydrolases superfamily protein	-0.301177	-0.235505	-0.288851	0.0178584	0.124775	0.468434	0.500641	0.411071	0.954256	0.671439	0.825029	0.804112	0.580857	1	0.786419	NA	NA	NA	NA	NA	NA	NA	NA	NA
Manes.01G047100			-0.506672	-0.0986596	-0.918535	-0.815101	-1.14236	0.051828	0.692315	0.0197663	0.0506238	0.0191104	0.530128	0.932783	0.0650971	0.111772	0.0488609	NA	NA	NA	NA	NA	NA	NA	NA	NA
Manes.01G047200	AT4G23810	WRKY family transcription factor	0.125329	0.53577	0.440537	1.06637	0.275222	0.656554	0.536045	0.392856	0.280669	0.552077	0.935616	0.818914	0.563172	0.421949	0.672992	NA	NA	NA	NA	NA	NA	NA	NA	NA
Manes.01G047215			NA	NA	NA	NA	NA	1	1	1	1	1	1	1	1	1	1	NA	NA	NA	NA	NA	NA	NA	NA	NA
Manes.01G047400			0.308083	0.235222	0.0174641	-0.392007	-0.924027	0.342271	0.370056	0.925579	0.152254	0.008412	0.759476	0.708396	1	0.266768	0.0251828	NA	NA	NA	NA	NA	NA	NA	NA	NA
Manes.01G047800	AT4G10960	UDP-D-glucose/UDP-D-galactose 4-epimerase 5	-0.0237553	-0.267519	-0.462015	-1.19455	-2.12867	0.941662	0.258177	0.0608089	0.002986	0.0004171	1	0.599907	0.150168	0.0138224	0.002689	Manes.01G047800.1.p	4	1	3;4	2	0.118018	0.746048	0.703542	3.862
Manes.01G047820	AT1G64430	Pentatricopeptide repeat (PPR) superfamily protein	0.276689	-0.514457	-1.51082	0.879212	0.38814	0.348642	0.0498082	0.001762	0.108006	0.141346	0.759476	0.261534	0.0119486	0.203687	0.234492	NA	NA	NA	NA	NA	NA	NA	NA	NA
Manes.01G047900	AT4G11110	SPA1-related 2	0.2646	-0.0857267	0.00911466	0.469507	0.621749	0.354142	0.697153	0.961207	0.132661	0.006979	0.759476	0.93611	1	0.239315	0.0217449	NA	NA	NA	NA	NA	NA	NA	NA	NA
Manes.01G048000	AT1G64300	Protein kinase family protein	-0.891499	-0.873573	-0.899969	-1.24339	-0.370372	0.0003307	0.0166485	0.0153887	0.007785	0.160769	0.221659	0.146148	0.0541892	0.0272095	0.260832	NA	NA	NA	NA	NA	NA	NA	NA	NA
Manes.01G048100	AT4G11160	Translation initiation factor 2, small GTP-binding protein	0.0903811	-0.111152	0.012927	0.353406	0.349614	0.328566	0.292646	0.893942	0.0290771	0.007285	0.759476	0.638017	0.996003	0.0727871	0.0225018	NA	NA	NA	NA	NA	NA	NA	NA	NA
Manes.01G048115			NA	NA	NA	NA	NA	0.373901	1	1	1	1	0.759476	1	1	1	1	NA	NA	NA	NA	NA	NA	NA	NA	NA
Manes.01G048130			-2.58038	NA	0.200438	NA	NA	0.455445	0.474308	0.916791	0.474308	0.474308	0.816237	0.798669	1	0.624035	0.61083	NA	NA	NA	NA	NA	NA	NA	NA	NA
Manes.01G048145			0.531877	-0.979415	-2.32209	0.33009	1.12056	0.44955	0.186288	0.0503096	0.664564	0.0204665	0.81307	0.513455	0.130333	0.788834	0.0516704	NA	NA	NA	NA	NA	NA	NA	NA	NA
Manes.01G048300			1.06063	0.514328	0.281373	0.546662	-0.127798	0.256385	0.578601	0.657515	0.509196	0.868853	0.724126	0.851624	0.801513	0.65047	0.963352	NA	NA	NA	NA	NA	NA	NA	NA	NA
Manes.01G048400	AT1G48350	Ribosomal L18p/L5e family protein	0.0513022	-0.108878	-0.173304	-0.147275	-0.724524	0.817895	0.438368	0.220281	0.280654	0.001648	1	0.767975	0.386724	0.421945	0.007152	NA	NA	NA	NA	NA	NA	NA	NA	NA
Manes.01G048600	AT4G23730	Galactose mutarotase-like superfamily protein	0.0543165	0.707309	0.794473	1.098	2.5581	0.862843	0.0126263	4.405e-05	0.0121436	0.002907	1	0.124911	0.001191	0.0378608	0.0110018	NA	NA	NA	NA	NA	NA	NA	NA	NA
Manes.01G048766			0.39178	-0.354821	-2.12681	-1.47765	-1.2678	0.320724	0.437519	0.006559	0.0308191	0.0335502	0.759476	0.76712	0.0292672	0.0759822	0.0769121	NA	NA	NA	NA	NA	NA	NA	NA	NA
Manes.01G048900	AT4G11010	nucleoside diphosphate kinase 3	-0.657064	-0.0698941	-0.459231	-0.541699	-0.851129	0.416073	0.897765	0.360237	0.336836	0.130207	0.790339	1	0.530626	0.482866	0.21925	NA	NA	NA	NA	NA	NA	NA	NA	NA
Manes.01G048966			NA	NA	NA	NA	NA	1	0.51649	0.51649	0.51649	0.51649	1	0.804112	0.669146	0.65047	0.639037	NA	NA	NA	NA	NA	NA	NA	NA	NA
Manes.01G048981			NA	NA	NA	NA	NA	1	1	1	1	1	1	1	1	1	1	NA	NA	NA	NA	NA	NA	NA	NA	NA
Manes.01G049100	AT4G23860	PHD finger protein-related	0.280117	-0.325805	-0.71535	-0.400139	0.259756	0.0835949	0.001928	0.0003941	0.001032	0.006527	0.595646	0.0452935	0.004446	0.007635	0.0206213	NA	NA	NA	NA	NA	NA	NA	NA	NA
Manes.01G049200	AT1G64405		-0.431297	0.352254	-1.15827	-1.0123	-0.710282	0.446351	0.476937	0.0288211	0.0702647	0.0962736	0.810847	0.800836	0.085882	0.144943	0.171759	NA	NA	NA	NA	NA	NA	NA	NA	NA
Manes.01G049300	AT4G23895	Pleckstrin homology (PH) domain-containing protein	-0.440057	0.1037	0.522187	0.729661	0.886395	0.0129641	0.196185	0.0002713	0.0007508	8.621e-05	0.421027	0.52639	0.003515	0.006223	0.0009868	NA	NA	NA	NA	NA	NA	NA	NA	NA
Manes.01G049315			-0.0773724	-0.00226119	1.34892	0.833927	1.21845	0.876912	0.996577	0.009375	0.0460182	0.001149	1	1	0.0377314	0.103804	0.005474	NA	NA	NA	NA	NA	NA	NA	NA	NA
Manes.01G049330	AT4G23850	AMP-dependent synthetase and ligase family protein	0.0453384	-0.812142	-1.67826	0.221338	0.204574	0.92266	0.0746797	0.009969	0.693255	0.562747	1	0.32483	0.0393763	0.814404	0.683303	NA	NA	NA	NA	NA	NA	NA	NA	NA
Manes.01G049345			NA	1.72319	2.0565	2.6855	1.97461	0.131383	0.203157	0.197693	0.054539	0.129904	0.642896	0.534728	0.356728	0.118691	0.218886	NA	NA	NA	NA	NA	NA	NA	NA	NA
Manes.01G049360	AT1G64390	glycosyl hydrolase 9C2	0.290617	-1.18125	-1.90825	-3.42445	-3.09042	0.281791	0.0007251	0.0001491	3.361e-05	3.974e-05	0.745436	0.0285193	0.002467	0.001017	0.0006152	NA	NA	NA	NA	NA	NA	NA	NA	NA
Manes.01G049375	AT1G64385		0.147469	-0.19486	-0.516383	-0.141893	-0.0944343	0.201145	0.0474522	0.0004867	0.0842023	0.163616	0.683065	0.255233	0.005057	0.167247	0.264757	NA	NA	NA	NA	NA	NA	NA	NA	NA
Manes.01G049390			1.85615	-0.225143	-1.26623	0.208286	-1.19643	0.0688985	0.843339	0.437877	0.883292	0.472199	0.564295	1	0.607818	0.975045	0.608602	NA	NA	NA	NA	NA	NA	NA	NA	NA
Manes.01G049405			-0.474557	-1.74058	-3.48633	NA	-2.7227	0.249183	0.0347002	0.0116583	0.007218	0.017634	0.719399	0.216661	0.0441627	0.025747	0.0457732	NA	NA	NA	NA	NA	NA	NA	NA	NA
Manes.01G049420			NA	NA	NA	4.84886	4.14335	0.311578	0.51649	0.51649	0.184998	0.0296744	0.759476	0.804112	0.669146	0.306757	0.0696131	NA	NA	NA	NA	NA	NA	NA	NA	NA
Manes.01G049435			NA	NA	NA	NA	NA	1	1	1	1	1	1	1	1	1	1	NA	NA	NA	NA	NA	NA	NA	NA	NA
Manes.01G049450			-0.689185	-0.218716	-0.486737	0.665914	0.84746	0.420854	0.674874	0.413133	0.394833	0.0967255	0.793523	0.920742	0.582924	0.543373	0.172356	NA	NA	NA	NA	NA	NA	NA	NA	NA
Manes.01G049465			-0.477293	-0.31153	-0.714863	-0.0721109	-0.659525	0.436676	0.418682	0.120029	0.836974	0.170017	0.804555	0.75212	0.24967	0.937961	0.268985	NA	NA	NA	NA	NA	NA	NA	NA	NA
Manes.01G049480			NA	NA	NA	NA	NA	0.373901	0.170471	0.170471	0.170471	0.0229279	0.759476	0.491112	0.319779	0.287995	0.05651	NA	NA	NA	NA	NA	NA	NA	NA	NA
Manes.01G049495			-0.580649	-0.713006	-0.537433	0.591657	-0.333628	0.39752	0.265879	0.359006	0.184562	0.565234	0.77746	0.608452	0.529669	0.306219	0.685312	Manes.01G049495.1.p	2	2	1	1	-0.102467	0.876749	0.726796	1.994
Manes.01G049500			0.182533	-0.44599	-0.515742	0.572191	0.542685	0.123545	0.0727405	0.0169525	0.018464	0.003132	0.635985	0.32035	0.0583002	0.0515301	0.0116295	NA	NA	NA	NA	NA	NA	NA	NA	NA
Manes.01G049510			NA	NA	NA	NA	NA	1	1	1	1	1	1	1	1	1	1	NA	NA	NA	NA	NA	NA	NA	NA	NA
Manes.01G049525			NA	NA	NA	NA	NA	0.373901	0.170471	0.170471	1	0.170471	0.759476	0.491112	0.319779	1	0.268985	NA	NA	NA	NA	NA	NA	NA	NA	NA
Manes.01G049540			NA	NA	NA	NA	NA	1	0.0286128	1	1	0.170471	1	0.195429	1	1	0.268985	NA	NA	NA	NA	NA	NA	NA	NA	NA
Manes.01G049555			NA	NA	NA	NA	NA	1	0.51649	0.51649	0.51649	0.51649	1	0.804112	0.669146	0.65047	0.639037	NA	NA	NA	NA	NA	NA	NA	NA	NA
Manes.01G049570			-1.58105	0.268418	0.442857	0.279503	1.40438	0.520734	0.569269	0.342804	0.541964	0.0232098	0.859227	0.845044	0.51607	0.674679	0.0570934	NA	NA	NA	NA	NA	NA	NA	NA	NA
Manes.01G049585			NA	NA	NA	NA	NA	1	1	1	1	1	1	1	1	1	1	NA	NA	NA	NA	NA	NA	NA	NA	NA
Manes.01G049601	AT5G53160	regulatory components of ABA receptor 3	0.0450239	0.284878	0.417345	0.738959	0.303155	0.381372	0.0281705	0.005634	0.0002769	0.0443223	0.765309	0.193617	0.0262956	0.003357	0.0922058	NA	NA	NA	NA	NA	NA	NA	NA	NA
Manes.01G049616	AT4G23820	Pectin lyase-like superfamily protein	0.897086	0.144768	0.446078	0.7631	-0.323432	0.0101068	0.522427	0.0866596	0.002613	0.250651	0.398983	0.808712	0.195668	0.0126176	0.367393	NA	NA	NA	NA	NA	NA	NA	NA	NA
Manes.01G049631	AT5G41860		0.0913749	-0.0576116	0.34666	-0.0721282	0.277034	0.464327	0.551842	0.002761	0.271284	0.001821	0.822032	0.831566	0.0160639	0.411213	0.007724	NA	NA	NA	NA	NA	NA	NA	NA	NA
Manes.01G049700	AT5G42080	dynamin-like protein	0.299025	-0.289179	-0.424385	-0.077775	-0.100922	0.0337002	0.0196521	0.005409	0.545643	0.306711	0.484649	0.159826	0.0255205	0.67828	0.432871	Manes.01G049700.1.p	21	2	1;6;8;9	4	-0.738344	0.0332916	0.227362	23.699
Manes.01G049800	AT4G10955	alpha/beta-Hydrolases superfamily protein	-0.00109105	-0.349011	-0.313678	-0.618672	-0.565043	0.991369	0.0226467	0.0386266	0.002874	0.004099	1	0.173206	0.107086	0.0134722	0.0142872	NA	NA	NA	NA	NA	NA	NA	NA	NA
Manes.01G049815			NA	NA	NA	NA	NA	0.373901	0.170471	0.170471	1	1	0.759476	0.491112	0.319779	1	1	NA	NA	NA	NA	NA	NA	NA	NA	NA
Manes.01G049900			-0.024417	NA	NA	NA	-1.31814	0.983486	0.326072	0.326072	0.326072	0.561468	1	0.66926	0.503638	0.471702	0.682133	NA	NA	NA	NA	NA	NA	NA	NA	NA
Manes.01G049915			NA	NA	NA	NA	NA	1	1	1	1	1	1	1	1	1	1	NA	NA	NA	NA	NA	NA	NA	NA	NA
Manes.01G050200	AT4G10930	(1 of 1) PF15870 - ElonginA binding-protein 1 (EloA-BP1)	0.105363	0.0470972	0.209717	0.176646	0.185482	0.602658	0.695316	0.0251112	0.0994207	0.0471525	0.905253	0.934792	0.0775389	0.190708	0.0967803	NA	NA	NA	NA	NA	NA	NA	NA	NA
Manes.01G050300	AT5G24610		0.261397	0.0459817	-0.0438901	0.362912	0.627331	0.0817335	0.766147	0.803297	0.133776	0.004128	0.592362	0.981813	0.925351	0.240825	0.0143571	NA	NA	NA	NA	NA	NA	NA	NA	NA
Manes.01G050400	AT5G24620	Pathogenesis-related thaumatin superfamily protein	0.509245	-0.430655	-0.646411	-0.684771	0.222744	0.261668	0.175578	0.0666349	0.127514	0.55865	0.728104	0.498125	0.160898	0.23193	0.679413	NA	NA	NA	NA	NA	NA	NA	NA	NA
Manes.01G050450			NA	NA	NA	NA	NA	0.373901	1	1	1	1	0.759476	1	1	1	1	NA	NA	NA	NA	NA	NA	NA	NA	NA
Manes.01G050500			0.00242778	-0.0526494	0.0830315	0.36024	1.04715	0.993198	0.816958	0.710274	0.0893349	0.003018	1	1	0.8476	0.175413	0.0113209	NA	NA	NA	NA	NA	NA	NA	NA	NA
Manes.01G050600	AT5G41610	cation/H+ exchanger 18	-0.254038	-0.291506	0.0790153	-0.219252	-0.477688	0.680969	0.218427	0.75205	0.305656	0.0838801	0.947982	0.553415	0.882924	0.450599	0.153357	NA	NA	NA	NA	NA	NA	NA	NA	NA
Manes.01G050700	AT4G23690	Disease resistance-responsive (dirigent-like protein) family protein	-0.605074	0.228	0.412963	-3.29551	-5.75673	0.276867	0.678519	0.395422	0.0122736	0.007841	0.74172	0.923756	0.565862	0.0381971	0.0238536	Manes.01G050700.1.p	2	2	1;2	2	0.301424	0.461365	0.614329	1.994
Manes.01G050733			1.13723	NA	NA	NA	NA	0.447909	1	0.170471	1	1	0.812143	1	0.319779	1	1	NA	NA	NA	NA	NA	NA	NA	NA	NA
Manes.01G050766			NA	NA	NA	NA	NA	1	1	1	1	1	1	1	1	1	1	NA	NA	NA	NA	NA	NA	NA	NA	NA
Manes.01G050800			NA	NA	NA	NA	NA	0.373901	1	1	1	0.170471	0.759476	1	1	1	0.268985	NA	NA	NA	NA	NA	NA	NA	NA	NA
Manes.01G050900	AT4G23650	calcium-dependent protein kinase 6	0.180475	-0.13915	-0.217573	-0.217856	-0.605265	0.006692	0.138266	0.0315294	0.0311456	0.003133	0.377538	0.451463	0.0919562	0.0766259	0.0116313	NA	NA	NA	NA	NA	NA	NA	NA	NA
Manes.01G051000	AT5G60750	CAAX amino terminal protease family protein	0.0921039	-0.0326299	0.0109781	-0.0648487	-0.00275092	0.609309	0.648626	0.880174	0.604313	0.974442	0.90815	0.902497	0.985349	0.733561	1	NA	NA	NA	NA	NA	NA	NA	NA	NA
Manes.01G051301			0.182618	0.993346	1.23014	NA	NA	0.916335	0.556448	0.478628	0.32076	0.32076	1	0.835259	0.648743	0.466425	0.44773	NA	NA	NA	NA	NA	NA	NA	NA	NA
Manes.01G051334			NA	NA	NA	NA	NA	1	1	1	1	1	1	1	1	1	1	NA	NA	NA	NA	NA	NA	NA	NA	NA
Manes.01G051367			NA	NA	NA	NA	NA	1	1	1	1	1	1	1	1	1	1	NA	NA	NA	NA	NA	NA	NA	NA	NA
Manes.01G051400			0.331666	-0.284607	-0.189389	1.42725	0.511617	0.384523	0.563186	0.727695	0.006638	0.249528	0.768385	0.840807	0.863177	0.024146	0.366107	NA	NA	NA	NA	NA	NA	NA	NA	NA
Manes.01G051500	AT4G23620	Ribosomal protein L25/Gln-tRNA synthetase, anti-codon-binding domain	0.111938	-0.15487	-0.402653	-0.0724783	0.0907063	0.269713	0.145924	0.0285355	0.199007	0.235777	0.735884	0.464692	0.0853128	0.324343	0.349731	NA	NA	NA	NA	NA	NA	NA	NA	NA
Manes.01G051515			NA	NA	NA	NA	NA	1	1	1	1	1	1	1	1	1	1	NA	NA	NA	NA	NA	NA	NA	NA	NA
Manes.01G051530	AT1G64065	Late embryogenesis abundant (LEA) hydroxyproline-rich glycoprotein family	-0.876659	1.48864	2.0937	2.70049	1.04599	0.225462	0.0627818	2.803e-05	0.0012	0.0408001	0.700338	0.296297	0.0009076	0.007908	0.0864239	NA	NA	NA	NA	NA	NA	NA	NA	NA
Manes.01G051545	AT1G64060	respiratory burst oxidase protein F	-0.390185	-0.17523	-0.43333	-0.735998	-2.2247	0.0334164	0.569282	0.0977452	0.027	0.0006747	0.484649	0.845044	0.213884	0.0686775	0.003751	NA	NA	NA	NA	NA	NA	NA	NA	NA
Manes.01G051560			-0.866389	-0.691924	-0.230739	1.13616	1.47379	0.434316	0.71746	0.882877	0.506486	0.412593	0.803006	0.949935	0.98748	0.65047	0.545772	NA	NA	NA	NA	NA	NA	NA	NA	NA
Manes.01G051575			NA	NA	NA	NA	NA	1	1	1	1	1	1	1	1	1	1	NA	NA	NA	NA	NA	NA	NA	NA	NA
Manes.01G051590			NA	NA	NA	NA	NA	0.0134503	1	1	1	1	0.421027	1	1	1	1	NA	NA	NA	NA	NA	NA	NA	NA	NA
Manes.01G051600	AT5G41940	Ypt/Rab-GAP domain of gyp1p superfamily protein	-0.32276	-0.402547	-0.0626136	-0.298912	0.36019	0.000756	0.0183435	0.617045	0.0875556	0.0148073	0.276434	0.154675	0.764531	0.172719	0.0397376	NA	NA	NA	NA	NA	NA	NA	NA	NA
Manes.01G051605			NA	NA	NA	NA	NA	0.373901	0.170471	0.0397399	1	1	0.759476	0.491112	0.109276	1	1	NA	NA	NA	NA	NA	NA	NA	NA	NA
Manes.01G051700	AT5G41950	Tetratricopeptide repeat (TPR)-like superfamily protein	0.0922576	-0.135239	-0.372546	0.0211666	0.17478	0.590191	0.257118	0.0206015	0.860861	0.111866	0.897939	0.59872	0.0669802	0.956431	0.193695	Manes.01G051700.1.p	2	2	9	1	0.160536	0.693678	0.695299	2.991
Manes.01G051800	AT4G24120	YELLOW STRIPE like 1	-0.399679	-0.665648	-0.0475295	-1.31739	-0.742774	0.522323	0.143766	0.889426	0.0301601	0.126578	0.860353	0.461157	0.992803	0.0747839	0.214217	NA	NA	NA	NA	NA	NA	NA	NA	NA
Manes.01G051900	AT1G64640	early nodulin-like protein 8	0.834162	0.0320429	-0.416282	-0.469708	-1.83612	0.0398176	0.926941	0.283473	0.238219	0.010914	0.50013	1	0.464549	0.372381	0.0309804	NA	NA	NA	NA	NA	NA	NA	NA	NA
Manes.01G052100			0.134708	-0.305434	-0.539512	-0.563211	-0.892514	0.206601	0.007467	0.000617	0.0003307	4.491e-05	0.686515	0.0945806	0.00587	0.003759	0.0006661	NA	NA	NA	NA	NA	NA	NA	NA	NA
Manes.01G052104	AT5G41990	with no lysine (K) kinase 8	0.152069	-0.0284543	0.161492	0.0754535	-0.105107	0.0968244	0.844371	0.188115	0.525023	0.42914	0.618215	1	0.344218	0.658764	0.562565	NA	NA	NA	NA	NA	NA	NA	NA	NA
Manes.01G052108	AT4G10790	UBX domain-containing protein	0.0721078	-0.0642741	0.0193026	-0.139596	0.0199259	0.545151	0.549808	0.864075	0.274134	0.863263	0.874294	0.829949	0.973653	0.414556	0.95845	Manes.01G052108.1.p;Manes.01G052108.2.p;Manes.02G004500.1.p	1	1	5;7;8	3	-0.337764	0.166036	0.423526	0.997
Manes.01G052112	AT5G42000	ORMDL family protein	-0.0361251	-0.74627	-0.64099	-1.10521	-1.17701	0.747873	0.003377	0.008137	0.000732	0.0004666	0.982481	0.0623467	0.0341118	0.00614	0.002903	NA	NA	NA	NA	NA	NA	NA	NA	NA
Manes.01G052200	AT5G42070	(1 of 9) PTHR12446 - TESMIN/TSO1-RELATED	0.271138	0.559933	0.847047	0.912719	0.760015	0.421737	0.008845	0.0004781	0.00833	0.003178	0.794018	0.10238	0.005007	0.0285359	0.0117541	NA	NA	NA	NA	NA	NA	NA	NA	NA
Manes.01G052400	AT4G10925	Nuclear transport factor 2 (NTF2) family protein	0.0185223	-0.128667	-0.232843	-0.414886	-0.253767	0.90151	0.332152	0.0915776	0.0163831	0.0813185	1	0.675087	0.203712	0.04768	0.149652	NA	NA	NA	NA	NA	NA	NA	NA	NA
Manes.01G052500	AT5G42050	DCD (Development and Cell Death) domain protein	-0.453372	0.259145	0.16316	0.671855	1.03574	0.158424	0.441559	0.415976	0.019741	0.0002216	0.661969	0.770423	0.585795	0.0539984	0.00178	NA	NA	NA	NA	NA	NA	NA	NA	NA
Manes.01G052600	AT4G24015	RING/U-box superfamily protein	-0.417737	0.174291	0.646653	1.35174	1.94536	0.456594	0.682746	0.117024	0.0008141	8.089e-05	0.816947	0.926504	0.244956	0.00655	0.0009555	NA	NA	NA	NA	NA	NA	NA	NA	NA
Manes.01G053000	AT4G24020	NIN like protein 7	-0.218303	0.292182	1.11064	1.70437	1.77917	0.388279	0.192682	3.507e-05	2.082e-05	6.987e-05	0.770895	0.521981	0.001044	0.0007942	0.000871	NA	NA	NA	NA	NA	NA	NA	NA	NA
Manes.01G053100	AT4G10850	Nodulin MtN3 family protein	0.295825	0.975698	-0.0747926	-1.69301	0.220606	0.752424	0.003743	0.854632	0.0146821	0.523516	0.984771	0.0655639	0.966265	0.0437541	0.645831	NA	NA	NA	NA	NA	NA	NA	NA	NA
Manes.01G053150			NA	NA	NA	NA	NA	1	1	1	1	1	1	1	1	1	1	NA	NA	NA	NA	NA	NA	NA	NA	NA
Manes.01G053200	AT4G10840	Tetratricopeptide repeat (TPR)-like superfamily protein	0.130461	0.00483407	-0.0845253	-0.420625	0.0422345	0.588597	0.960743	0.497979	0.002569	0.564645	0.897424	1	0.667384	0.0125043	0.684801	Manes.01G053200.4.p	8	4	9;10	2	0.132869	0.717844	0.700123	7.51
Manes.01G053300	AT5G28540	heat shock protein 70 (Hsp 70) family protein	0.442164	-0.589054	-0.714774	-1.22783	-1.47865	0.0430075	0.0533901	0.0297294	0.004709	0.00244	0.504392	0.270967	0.0878307	0.0189597	0.009631	Manes.01G053300.1.p	26	3	2;6;9;10	4	-0.139044	0.68737	0.693899	34.033
Manes.01G053400	AT4G24026		0.076278	0.268188	0.373917	0.09046	0.279303	0.734179	0.332128	0.154451	0.758329	0.288472	0.975882	0.675087	0.302167	0.870707	0.412309	NA	NA	NA	NA	NA	NA	NA	NA	NA
Manes.01G053600	AT4G24040	trehalase 1	0.310459	-0.266602	-0.194968	0.0753029	0.142119	0.227144	0.058243	0.136172	0.770481	0.342317	0.702195	0.284304	0.274309	0.881422	0.470827	NA	NA	NA	NA	NA	NA	NA	NA	NA
Manes.01G053700	AT4G24050	NAD(P)-binding Rossmann-fold superfamily protein	-0.242934	1.34912	1.8769	0.684797	0.71878	0.753434	0.000237	1.646e-06	0.0263794	0.004058	0.985375	0.0161849	0.0001985	0.0674463	0.014176	NA	NA	NA	NA	NA	NA	NA	NA	NA
Manes.01G053800	AT1G64600	methyltransferases;copper ion binding	0.372867	-0.0667728	-0.477811	0.30945	0.319818	0.0626721	0.722624	0.0511094	0.129973	0.125281	0.551376	0.953222	0.13204	0.23541	0.212395	NA	NA	NA	NA	NA	NA	NA	NA	NA
Manes.01G053875			NA	NA	-0.715984	NA	0.829881	0.116369	0.179275	0.631241	0.179275	0.580719	0.633794	0.503909	0.777861	0.299276	0.699897	NA	NA	NA	NA	NA	NA	NA	NA	NA
Manes.01G053950			0.508666	-0.464914	-1.01144	-2.68194	-3.28436	0.276205	0.309393	0.0596147	0.007703	0.004823	0.741121	0.656467	0.148035	0.0270074	0.0162176	NA	NA	NA	NA	NA	NA	NA	NA	NA
Manes.01G054025			0.536151	NA	NA	0.383197	0.991179	0.686934	0.24351	0.24351	0.80067	0.366287	0.95179	0.582879	0.416494	0.907131	0.496387	NA	NA	NA	NA	NA	NA	NA	NA	NA
Manes.01G054100			-3.64375	NA	NA	NA	NA	0.154944	1	1	0.170471	1	0.660799	1	1	0.287995	1	NA	NA	NA	NA	NA	NA	NA	NA	NA
Manes.01G054104			NA	NA	NA	NA	NA	1	1	1	0.170471	1	1	1	1	0.287995	1	NA	NA	NA	NA	NA	NA	NA	NA	NA
Manes.01G054202			NA	NA	NA	NA	NA	1	1	0.170471	1	1	1	1	0.319779	1	1	NA	NA	NA	NA	NA	NA	NA	NA	NA
Manes.01G054300			-0.0378152	-0.656608	-1.02318	-0.633811	NA	0.971078	0.380281	0.25794	0.453937	0.0361391	1	0.718117	0.434417	0.603771	0.0804791	NA	NA	NA	NA	NA	NA	NA	NA	NA
Manes.01G054400			0.20975	-0.502062	-1.48878	-2.28069	-2.94095	0.480822	0.109122	0.006031	0.001599	0.0009403	0.83243	0.399348	0.0275626	0.009016	0.004726	NA	NA	NA	NA	NA	NA	NA	NA	NA
Manes.01G054600	AT3G10380	subunit of exocyst complex 8	0.160225	-0.212511	-0.244636	0.156276	0.126299	0.540049	0.189508	0.129071	0.493487	0.354972	0.870881	0.518282	0.263433	0.64318	0.484395	Manes.01G054600.2.p	4	4	14	1	-1.39162	0.0547628	0.279271	3.903
Manes.01G054800	AT1G32930	Galactosyltransferase family protein	0.445229	-0.375901	-0.713282	-1.15747	-1.87099	0.0431194	0.039296	0.003627	0.0008902	0.0001098	0.504392	0.231105	0.0193326	0.00693	0.001146	NA	NA	NA	NA	NA	NA	NA	NA	NA
Manes.01G054900	AT1G64720	Polyketide cyclase/dehydrase and lipid transport superfamily protein	0.085561	0.139305	0.142959	0.554428	0.631765	0.662211	0.38824	0.286682	0.004654	0.0006232	0.938638	0.72443	0.468404	0.0188012	0.003547	NA	NA	NA	NA	NA	NA	NA	NA	NA
Manes.01G055000	AT1G32928		-1.25508	1.30804	1.11707	2.51795	1.35194	0.138501	0.0377518	0.002616	8.53e-06	0.0379495	0.651041	0.226364	0.0154975	0.0004888	0.0822173	NA	NA	NA	NA	NA	NA	NA	NA	NA
Manes.01G055100	AT1G32928		-1.40168	1.13189	1.24691	2.58896	1.21758	0.143712	0.123992	0.001601	8.475e-05	0.0587568	0.654919	0.426772	0.0111648	0.001704	0.114962	NA	NA	NA	NA	NA	NA	NA	NA	NA
Manes.01G055200			-0.848928	0.349236	0.336667	0.437674	-0.168546	0.0274998	0.240269	0.0571933	0.164481	0.551534	0.465208	0.578248	0.143398	0.282947	0.672462	NA	NA	NA	NA	NA	NA	NA	NA	NA
Manes.01G055300	AT4G10630	Glutaredoxin family protein	-0.227578	-0.355223	-1.2054	-2.22816	-2.36565	0.637831	0.50277	0.0654818	0.0233264	0.0176766	0.924319	0.804112	0.158921	0.0614341	0.0458476	NA	NA	NA	NA	NA	NA	NA	NA	NA
Manes.01G055400			-0.382891	0.340069	-0.930693	-2.04257	-1.33423	0.584384	0.389801	0.12782	0.0278615	0.0657419	0.894616	0.725898	0.261515	0.0704483	0.125859	NA	NA	NA	NA	NA	NA	NA	NA	NA
Manes.01G055500	AT1G32790	CTC-interacting domain 11	0.019535	-0.119218	-0.228399	-0.115011	-0.447144	0.789632	0.0100709	5.576e-05	0.0100126	1.208e-05	1	0.110272	0.001368	0.0327318	0.0003252	NA	NA	NA	NA	NA	NA	NA	NA	NA
Manes.01G055512	AT5G20470	myosin, putative	0.752947	NA	-0.525885	NA	0.602687	0.618668	0.307793	0.760299	0.307793	0.711741	0.913743	0.655212	0.889628	0.453173	0.823034	NA	NA	NA	NA	NA	NA	NA	NA	NA
Manes.01G055600	AT1G32810	RING/FYVE/PHD zinc finger superfamily protein	-0.0910207	-0.0311229	0.0864164	0.37395	0.423142	0.515132	0.71478	0.225167	0.0103097	0.0001306	0.855508	0.947833	0.393092	0.0334928	0.001275	NA	NA	NA	NA	NA	NA	NA	NA	NA
Manes.01G055700	AT1G32900	UDP-Glycosyltransferase superfamily protein	-0.990152	0.422146	0.276602	-1.17009	-1.78936	0.228756	0.360129	0.593383	0.157853	0.0663275	0.703036	0.700161	0.741729	0.27409	0.126807	NA	NA	NA	NA	NA	NA	NA	NA	NA
Manes.01G055704			NA	NA	NA	NA	NA	1	1	1	1	1	1	1	1	1	1	NA	NA	NA	NA	NA	NA	NA	NA	NA
Manes.01G055708			1.39843	0.216395	0.441672	0.829063	1.41409	0.172506	0.709361	0.45937	0.308271	0.0220393	0.666793	0.944217	0.629238	0.453694	0.0547976	NA	NA	NA	NA	NA	NA	NA	NA	NA
Manes.01G056000	AT1G32860	Glycosyl hydrolase superfamily protein	0.163139	-0.242258	-1.08559	-2.17329	-2.59261	0.543925	0.280532	0.0008617	8.89e-05	3.852e-05	0.87338	0.624472	0.007318	0.001751	0.0006049	NA	NA	NA	NA	NA	NA	NA	NA	NA
Manes.01G056100	AT4G10590	ubiquitin-specific protease 10	0.128861	-0.33922	-0.0153251	0.121011	0.151304	0.303013	0.0152332	0.863954	0.435665	0.0947791	0.759476	0.139049	0.973551	0.585234	0.169656	NA	NA	NA	NA	NA	NA	NA	NA	NA
Manes.01G056200			0.629379	-0.321201	0.356175	-2.61087	-0.942456	0.231906	0.320416	0.461243	0.005365	0.0750297	0.705213	0.665207	0.631329	0.0208249	0.14004	NA	NA	NA	NA	NA	NA	NA	NA	NA
Manes.01G056204	AT1G64660	methionine gamma-lyase	-0.0612486	1.66273	3.29326	2.72529	3.49839	0.692216	0.0002232	0.0001246	1.676e-05	7.192e-06	0.95465	0.0157161	0.002213	0.0007003	0.000242	NA	NA	NA	NA	NA	NA	NA	NA	NA
Manes.01G056300	AT4G13990	Exostosin family protein	-0.165926	NA	NA	NA	NA	0.939249	1	1	0.170471	0.170471	1	1	1	0.287995	0.268985	NA	NA	NA	NA	NA	NA	NA	NA	NA
Manes.01G056450	AT3G23790	AMP-dependent synthetase and ligase family protein	0.0880758	-0.62916	-1.42145	-1.14273	-0.903883	0.793226	0.0396751	0.001391	0.00645	0.006186	1	0.231867	0.010102	0.0236802	0.0197684	Manes.01G056450.1.p	8	8	10	1	0.617031	0.329623	0.550461	8.733
Manes.01G056600	AT3G18790	(1 of 1) KOG3068 - mRNA splicing factor	-0.0762432	0.176643	0.60531	1.06565	1.30019	0.805851	0.264262	0.0004387	1.018e-05	1.048e-05	1	0.606741	0.004734	0.000542	0.0002986	NA	NA	NA	NA	NA	NA	NA	NA	NA
Manes.01G056700	AT3G23770	O-Glycosyl hydrolases family 17 protein	-0.60521	0.37792	-0.986772	1.03069	-0.0577696	0.730594	0.605526	0.300056	0.319648	0.942572	0.97455	0.871714	0.483797	0.465344	1	NA	NA	NA	NA	NA	NA	NA	NA	NA
Manes.01G056725			NA	NA	NA	NA	NA	1	1	1	1	1	1	1	1	1	1	NA	NA	NA	NA	NA	NA	NA	NA	NA
Manes.01G056750			0.121551	0.466231	0.677801	1.00159	1.0286	0.764548	0.282214	0.0943411	0.0107276	0.0103637	0.991663	0.626956	0.20827	0.0345187	0.0297185	NA	NA	NA	NA	NA	NA	NA	NA	NA
Manes.01G056800	AT3G23750	Leucine-rich repeat protein kinase family protein	0.135812	-0.0567629	-0.418125	-0.327287	-1.1139	0.32446	0.582383	0.0008516	0.0636962	1.894e-05	0.759476	0.85454	0.007281	0.13429	0.0004114	NA	NA	NA	NA	NA	NA	NA	NA	NA
Manes.01G056850			0.762195	0.905486	NA	NA	NA	0.741539	0.661342	0.51649	0.51649	0.51649	0.979518	0.910727	0.669146	0.65047	0.639037	NA	NA	NA	NA	NA	NA	NA	NA	NA
Manes.01G056900	AT1G64050	(1 of 1) PTHR36723:SF1 - F22C12.19	0.235441	-0.104104	-0.0865356	0.0921196	0.342871	0.18544	0.434404	0.529182	0.62443	0.0224784	0.676512	0.764383	0.681365	0.752137	0.0556588	NA	NA	NA	NA	NA	NA	NA	NA	NA
Manes.01G057000			0.155261	-0.26074	-1.52176	-0.257163	-0.959065	0.693223	0.387194	0.005606	0.303833	0.0283469	0.955056	0.723467	0.0262005	0.44847	0.0670745	NA	NA	NA	NA	NA	NA	NA	NA	NA
Manes.01G057100	AT4G23550	WRKY family transcription factor	-0.497684	0.514603	0.469234	-0.6199	-0.269205	0.475217	0.287355	0.0961061	0.184899	0.395115	0.829767	0.632747	0.211071	0.306639	0.527265	NA	NA	NA	NA	NA	NA	NA	NA	NA
Manes.01G057200	AT1G63910	myb domain protein 103	-0.668537	0.643412	0.594073	-0.406701	-1.26992	0.511112	0.372119	0.298681	0.57869	0.191196	0.852418	0.710392	0.482599	0.709521	0.295203	NA	NA	NA	NA	NA	NA	NA	NA	NA
Manes.01G057300	AT1G63930	from the Czech 'roh' meaning 'corner'	-0.963031	0.363182	0.259928	0.799064	0.170628	0.114641	0.229944	0.33756	0.0718941	0.607109	0.633794	0.566434	0.511935	0.147618	0.724911	NA	NA	NA	NA	NA	NA	NA	NA	NA
Manes.01G057350			NA	NA	NA	NA	NA	1	1	1	1	1	1	1	1	1	1	NA	NA	NA	NA	NA	NA	NA	NA	NA
Manes.01G057400	AT1G63940	monodehydroascorbate reductase 6	0.391702	0.366195	0.704491	0.4691	0.568583	0.0162693	0.002525	0.001679	0.0009334	0.0114482	0.425754	0.0532044	0.0115376	0.007149	0.0322229	Manes.01G057400.1.p;Manes.01G057400.2.p	15	15	3;4;5;6	4	0.726297	0.00414192	0.128355	16.81
Manes.01G057601			0.629737	-0.123479	-1.06906	2.02859	1.77909	0.447396	0.914555	0.46619	0.175008	0.026354	0.811815	1	0.636242	0.29377	0.0632901	NA	NA	NA	NA	NA	NA	NA	NA	NA
Manes.01G057800	AT4G11280	1-aminocyclopropane-1-carboxylic acid (acc) synthase 6	-0.536263	0.0857948	-0.557957	-0.206076	0.231443	0.284721	0.798048	0.0395853	0.41034	0.414585	0.747864	1	0.108997	0.559299	0.547787	NA	NA	NA	NA	NA	NA	NA	NA	NA
Manes.01G057900	AT1G63980	D111/G-patch domain-containing protein	0.418695	-0.0768556	-0.163757	0.396536	0.525672	0.0483302	0.704135	0.312645	0.0516533	0.007538	0.521194	0.940728	0.494424	0.113564	0.0231211	NA	NA	NA	NA	NA	NA	NA	NA	NA
Manes.01G058000			-0.0617531	-1.27925	-2.31119	-1.46428	-2.81242	0.841311	0.0558693	0.009708	0.0538895	0.008388	1	0.277752	0.0386446	0.11752	0.0251299	NA	NA	NA	NA	NA	NA	NA	NA	NA
Manes.01G058100	AT4G23500	Pectin lyase-like superfamily protein	-0.604441	-0.612701	-1.40799	-2.91058	-2.82501	0.0219212	0.0543505	0.003167	0.0004298	0.0004491	0.447495	0.273755	0.017728	0.004387	0.002825	NA	NA	NA	NA	NA	NA	NA	NA	NA
Manes.01G058200	AT4G23496	SPIRAL1-like5	-0.115404	-1.32568	-0.901718	-1.14481	-0.67754	0.872827	0.153227	0.258417	0.272335	0.388264	1	0.475916	0.434915	0.412444	0.520153	NA	NA	NA	NA	NA	NA	NA	NA	NA
Manes.01G058300	AT5G41470	Nuclear transport factor 2 (NTF2) family protein	-0.428622	-0.0625884	0.27228	-1.01392	-0.418164	0.0192399	0.835687	0.338721	0.0456973	0.250012	0.433611	1	0.512698	0.103262	0.366619	NA	NA	NA	NA	NA	NA	NA	NA	NA
Manes.01G058450			0.182737	-0.578612	-1.1451	-0.38503	-0.649863	0.286816	0.105767	0.0201624	0.341621	0.0508649	0.749423	0.391834	0.0660108	0.487934	0.102605	NA	NA	NA	NA	NA	NA	NA	NA	NA
Manes.01G058600	AT4G23490	Protein of unknown function (DUF604)	0.259184	0.214777	-0.280024	-0.80968	-2.34211	0.16515	0.163117	0.0706874	0.001649	2.358e-05	0.662183	0.491112	0.168012	0.009225	0.0004547	NA	NA	NA	NA	NA	NA	NA	NA	NA
Manes.01G058700	AT5G41410	POX (plant homeobox) family protein	-0.331505	0.283592	0.385936	0.0485092	0.412483	0.114733	0.186393	0.0568748	0.819993	0.0152897	0.633794	0.513616	0.142829	0.923347	0.0407457	NA	NA	NA	NA	NA	NA	NA	NA	NA
Manes.01G058750			NA	NA	NA	NA	NA	1	0.51649	0.51649	0.51649	0.51649	1	0.804112	0.669146	0.65047	0.639037	NA	NA	NA	NA	NA	NA	NA	NA	NA
Manes.01G058800	AT1G63850	BTB/POZ domain-containing protein	0.293828	-0.220199	-0.478658	-0.545498	-0.857263	0.0613889	0.0391839	0.0003532	0.005398	0.0001577	0.548829	0.230694	0.004153	0.0209106	0.001431	NA	NA	NA	NA	NA	NA	NA	NA	NA
Manes.01G058900			-0.106823	0.364539	0.568033	-0.254404	-0.358021	0.534183	0.19457	0.003663	0.144315	0.107064	0.867779	0.524196	0.0194605	0.255575	0.186782	NA	NA	NA	NA	NA	NA	NA	NA	NA
Manes.01G059200	AT1G63830	PLAC8 family protein	0.069904	0.0810364	-0.360968	-0.025603	-0.851593	0.735059	0.741429	0.0185999	0.894011	0.0005622	0.976378	0.966294	0.0622367	0.983931	0.003307	NA	NA	NA	NA	NA	NA	NA	NA	NA
Manes.01G059300	AT5G41315	basic helix-loop-helix (bHLH) DNA-binding superfamily protein	-1.08256	-1.31078	-1.38533	-2.38353	-2.11246	0.340093	0.0681097	0.0566181	0.0229578	0.0252435	0.759476	0.308994	0.142304	0.0607229	0.0610837	NA	NA	NA	NA	NA	NA	NA	NA	NA
Manes.01G059400	AT1G63670	Protein of unknown function (DUF3741)	-0.0363481	-0.17231	-0.70028	-0.398725	-0.197705	0.915212	0.488242	0.010464	0.0834883	0.275236	1	0.804112	0.0408027	0.166131	0.396414	NA	NA	NA	NA	NA	NA	NA	NA	NA
Manes.01G059500	AT1G63690	SIGNAL PEPTIDE PEPTIDASE-LIKE 2	-0.157108	-0.0869474	-0.354162	-0.664628	-0.16333	0.210208	0.235857	0.007503	3.094e-05	0.0866114	0.689809	0.573472	0.032242	0.0009733	0.157578	NA	NA	NA	NA	NA	NA	NA	NA	NA
Manes.01G059525			-0.416623	-2.39248	-4.41929	NA	-3.37225	0.774074	0.120756	0.0737246	0.0628527	0.0885931	0.995472	0.420843	0.173161	0.132825	0.160516	NA	NA	NA	NA	NA	NA	NA	NA	NA
Manes.01G059550			0.0548323	0.596372	NA	0.744943	-1.09013	0.943031	0.419912	0.085831	0.393442	0.396615	1	0.752724	0.194266	0.542031	0.528729	NA	NA	NA	NA	NA	NA	NA	NA	NA
Manes.01G059600	AT1G01620	plasma membrane intrinsic protein 1C	-0.280266	-0.128383	0.0878361	-0.255449	0.141755	0.0845074	0.469896	0.406749	0.0421083	0.133676	0.596715	0.794721	0.576812	0.0969661	0.223966	Manes.01G059600.1.p	5	4	2;3;4;6	4	0.754805	0.0603707	0.288935	5.943
Manes.01G059700			0.351468	-0.599608	-0.207075	0.866558	NA	0.787593	0.580523	0.831113	0.32399	0.0836544	1	0.853243	0.947346	0.469684	0.152996	NA	NA	NA	NA	NA	NA	NA	NA	NA
Manes.01G059751			NA	NA	NA	NA	NA	1	1	1	1	1	1	1	1	1	1	NA	NA	NA	NA	NA	NA	NA	NA	NA
Manes.01G059800			NA	2.32275	0.392472	3.91357	2.41765	0.138841	0.111152	0.859038	0.201184	0.289679	0.651041	0.403357	0.969777	0.32687	0.41353	NA	NA	NA	NA	NA	NA	NA	NA	NA
Manes.01G059900			0.138746	-0.280777	0.197738	1.10717	1.81381	0.482392	0.358016	0.466341	0.003844	0.001282	0.833309	0.698217	0.636423	0.0163831	0.00593	NA	NA	NA	NA	NA	NA	NA	NA	NA
Manes.01G060100	AT4G11400	ARID/BRIGHT DNA-binding domain;ELM2 domain protein	0.151466	0.0931755	0.23434	0.584526	0.645212	0.360125	0.519177	0.0886493	0.008409	0.0008917	0.759476	0.806008	0.198997	0.0287403	0.004556	NA	NA	NA	NA	NA	NA	NA	NA	NA
Manes.01G060200	AT5G41350	RING/U-box superfamily protein	0.132966	0.1474	0.114472	0.125323	0.749744	0.558434	0.128204	0.249281	0.254582	0.0002434	0.881355	0.434059	0.423999	0.391505	0.001889	NA	NA	NA	NA	NA	NA	NA	NA	NA
Manes.01G060300			0.434931	-0.129248	-0.252208	0.188487	-1.03166	0.0384656	0.131607	0.022305	0.187852	0.001424	0.496201	0.439918	0.0710472	0.310444	0.00639	NA	NA	NA	NA	NA	NA	NA	NA	NA
Manes.01G060400			0.0395803	0.0859673	0.207817	0.523093	0.660125	0.879336	0.686134	0.191984	0.0296983	0.001579	1	0.928306	0.349385	0.073911	0.006921	NA	NA	NA	NA	NA	NA	NA	NA	NA
Manes.01G060500	AT5G41380	CCT motif family protein	-0.665435	-0.879709	-0.253121	-0.699042	0.185501	0.294907	0.0371027	0.607854	0.119852	0.653381	0.75556	0.224485	0.755585	0.221083	0.769988	NA	NA	NA	NA	NA	NA	NA	NA	NA
Manes.01G060600	AT1G63640	P-loop nucleoside triphosphate hydrolases superfamily protein with CH (Calponin Homology) domain	-2.51916	-0.269636	-0.836829	NA	NA	0.127576	0.693542	0.297331	0.0339893	0.0339893	0.640456	0.933669	0.480963	0.0820532	0.0776639	NA	NA	NA	NA	NA	NA	NA	NA	NA
Manes.01G060700	AT4G11440	Mitochondrial substrate carrier family protein	0.33414	-0.371622	-0.997469	-0.140948	-0.327838	0.110903	0.0560337	0.002754	0.361708	0.0872615	0.633794	0.278092	0.0160342	0.509023	0.158514	NA	NA	NA	NA	NA	NA	NA	NA	NA
Manes.01G060875	AT4G11450	Protein of unknown function (DUF3527)	-0.252213	-0.377117	-0.436579	-0.296745	-0.156605	0.15153	0.0522796	0.0591251	0.258694	0.390208	0.658228	0.267829	0.146973	0.39651	0.522218	NA	NA	NA	NA	NA	NA	NA	NA	NA
Manes.01G061050	AT1G63490	transcription factor jumonji (jmjC) domain-containing protein	0.137291	-0.0792417	-0.117149	0.668694	0.278471	0.661271	0.680544	0.551149	0.0711162	0.124818	0.93856	0.924887	0.701826	0.146359	0.211724	NA	NA	NA	NA	NA	NA	NA	NA	NA
Manes.01G061125			NA	NA	NA	NA	NA	1	0.51649	0.51649	0.51649	0.51649	1	0.804112	0.669146	0.65047	0.639037	NA	NA	NA	NA	NA	NA	NA	NA	NA
Manes.01G061200	AT1G63500	Protein kinase protein with tetratricopeptide repeat domain	0.571264	0.292277	0.228279	0.499062	-0.0506172	0.003945	0.148144	0.249394	0.0161744	0.798506	0.349978	0.468047	0.424081	0.0472066	0.900171	Manes.01G061200.10.p;Manes.01G061200.6.p;Manes.01G061200.9.p	7	3	6;7	2	0.562875	0.0399256	0.244291	6.945
Manes.01G061400			0.986205	0.195991	0.703737	0.788357	-0.786635	0.006547	0.456296	0.0435088	0.005005	0.0451459	0.377104	0.783686	0.117165	0.0198188	0.0934983	Manes.01G061400.1.p	21	2	6;7	2	-0.622371	0.0024373	0.101672	27.734
Manes.01G061500			-0.117977	-0.306274	-0.0865915	0.603091	0.80717	0.542293	0.275847	0.660053	0.003068	0.0003556	0.872565	0.618941	0.80384	0.0141065	0.002424	NA	NA	NA	NA	NA	NA	NA	NA	NA
Manes.01G061550			NA	NA	0.721613	NA	NA	0.373901	0.51649	0.731733	0.51649	0.51649	0.759476	0.804112	0.866595	0.65047	0.639037	NA	NA	NA	NA	NA	NA	NA	NA	NA
Manes.01G061600	AT4G11570	Haloacid dehalogenase-like hydrolase (HAD) superfamily protein	0.0891948	0.168037	0.325523	-0.0346707	0.00828194	0.538523	0.14741	0.006788	0.785805	0.935808	0.869885	0.467091	0.0299645	0.894553	1	NA	NA	NA	NA	NA	NA	NA	NA	NA
Manes.01G061701			NA	NA	NA	NA	NA	1	1	1	1	1	1	1	1	1	1	NA	NA	NA	NA	NA	NA	NA	NA	NA
Manes.01G061800	AT5G41270	(1 of 1) PF04032 - RNAse P Rpr2/Rpp21/SNM1 subunit domain (Rpr2)	0.17584	-0.0662041	-0.144938	0.0741776	0.236812	0.247632	0.687149	0.348393	0.68762	0.14864	0.718628	0.929143	0.521254	0.809377	0.244406	NA	NA	NA	NA	NA	NA	NA	NA	NA
Manes.01G061850			-0.59554	NA	NA	NA	NA	0.791908	0.170471	1	1	1	1	0.491112	1	1	1	NA	NA	NA	NA	NA	NA	NA	NA	NA
Manes.01G061900	AT4G11560	bromo-adjacent homology (BAH) domain-containing protein	0.0132104	-0.0695121	-0.0654475	0.126761	0.466381	0.928955	0.552041	0.519354	0.449272	0.000545	1	0.831712	0.671795	0.599023	0.003243	NA	NA	NA	NA	NA	NA	NA	NA	NA
Manes.01G062000	AT1G63470	AT hook motif DNA-binding family protein	0.0135209	-0.202847	-0.204448	-0.0808945	-0.191888	0.860219	0.0509432	0.034555	0.166567	0.0223046	1	0.264043	0.0984692	0.28565	0.0553022	NA	NA	NA	NA	NA	NA	NA	NA	NA
Manes.01G062100			NA	NA	NA	NA	NA	1	1	1	1	1	1	1	1	1	1	NA	NA	NA	NA	NA	NA	NA	NA	NA
Manes.01G062200			NA	NA	NA	NA	NA	1	1	1	1	1	1	1	1	1	1	NA	NA	NA	NA	NA	NA	NA	NA	NA
Manes.01G062300			NA	NA	NA	NA	NA	1	0.51649	0.51649	0.51649	0.51649	1	0.804112	0.669146	0.65047	0.639037	NA	NA	NA	NA	NA	NA	NA	NA	NA
Manes.01G062400	AT4G11600	glutathione peroxidase 6	-0.326765	0.19226	0.476031	0.0678282	0.501476	0.00351	0.0862192	0.0173314	0.435491	0.0002795	0.347077	0.35188	0.0591693	0.585025	0.002062	Manes.01G062400.1.p;Manes.01G062400.2.p	7	4	1	1	-0.257974	0.978181	0.747848	8.846
Manes.01G062500			-0.196246	0.723212	1.03924	0.376748	0.862301	0.175897	0.000134	2.496e-05	0.009556	0.0005623	0.670665	0.0122297	0.0008556	0.0316015	0.003307	Manes.01G062500.1.p	3	3	1	1	0.713461	0.206778	0.462019	2.987
Manes.01G062600	AT5G41210	glutathione S-transferase THETA 1	-0.0617078	0.582648	1.1028	0.983819	1.00295	0.652248	0.002776	1.676e-06	0.0001352	7.084e-06	0.932986	0.0559133	0.0002014	0.002219	0.0002406	NA	NA	NA	NA	NA	NA	NA	NA	NA
Manes.01G062700	AT1G63440	heavy metal atpase 5	-0.493257	-1.06906	-1.14842	-0.924683	-0.836172	0.0362952	0.003579	0.002686	0.00683	0.009225	0.490412	0.0640489	0.0157787	0.0246642	0.0270767	NA	NA	NA	NA	NA	NA	NA	NA	NA
Manes.01G062800	AT3G48990	AMP-dependent synthetase and ligase family protein	-0.706185	1.05375	0.851224	2.89721	2.33292	0.288715	0.215001	0.0352912	0.001811	0.001338	0.750797	0.548644	0.100054	0.009794	0.006108	NA	NA	NA	NA	NA	NA	NA	NA	NA
Manes.01G062900			NA	NA	NA	NA	NA	1	1	1	1	1	1	1	1	1	1	NA	NA	NA	NA	NA	NA	NA	NA	NA
Manes.01G063000	AT5G41190	(1 of 1) PTHR12814 - RNA-BINDING PROTEIN NOB1	0.247455	-0.0670102	-0.365081	-0.0878874	-0.0469177	0.115666	0.479432	0.009908	0.366015	0.582434	0.633794	0.802765	0.0391973	0.513608	0.701441	NA	NA	NA	NA	NA	NA	NA	NA	NA
Manes.01G063100	AT1G63430	Leucine-rich repeat protein kinase family protein	-0.113333	-0.208476	-0.358102	-0.655001	-1.04678	0.687155	0.205115	0.0271849	0.00732	0.0003562	0.951922	0.537085	0.0822848	0.0259772	0.002426	NA	NA	NA	NA	NA	NA	NA	NA	NA
Manes.01G063300			-0.973655	0.848856	2.34072	2.99486	1.90033	0.274051	0.112053	0.002127	0.0004814	0.001032	0.739391	0.404997	0.0135125	0.004717	0.005066	NA	NA	NA	NA	NA	NA	NA	NA	NA
Manes.01G063400	AT1G63410	Protein of unknown function (DUF567)	NA	1.68515	NA	4.0351	3.31465	1	0.176492	0.364638	8.021e-05	0.0002959	1	0.499126	0.533853	0.001647	0.002142	NA	NA	NA	NA	NA	NA	NA	NA	NA
Manes.01G063500	AT3G14260	Protein of unknown function (DUF567)	2.03045	0.145739	1.32577	1.61302	3.63507	0.214938	0.927968	0.267122	0.377329	0.0007391	0.692016	1	0.445542	0.525439	0.003997	NA	NA	NA	NA	NA	NA	NA	NA	NA
Manes.01G063600	AT1G63300	Myosin heavy chain-related protein	0.183072	-0.356328	-0.567966	-0.700705	-1.7762	0.49842	0.038067	0.007107	0.002885	6.351e-05	0.844035	0.227011	0.0309541	0.0135029	0.0008251	NA	NA	NA	NA	NA	NA	NA	NA	NA
Manes.01G063700			NA	NA	NA	NA	NA	0.373901	1	0.170471	0.025206	1	0.759476	1	0.319779	0.0651704	1	NA	NA	NA	NA	NA	NA	NA	NA	NA
Manes.01G063800			0.357088	-2.31989	-1.42223	1.45968	-0.0377065	0.77126	0.00418	0.0290717	0.001804	0.946232	0.994057	0.0694971	0.0863856	0.00978	1	NA	NA	NA	NA	NA	NA	NA	NA	NA
Manes.01G063900			NA	NA	NA	NA	NA	0.373901	1	1	1	1	0.759476	1	1	1	1	NA	NA	NA	NA	NA	NA	NA	NA	NA
Manes.01G063933	AT1G12805	nucleotide binding	3.3351	0.367507	1.35996	NA	-0.959748	0.007724	0.731819	0.0954707	0.174041	0.533362	0.386577	0.960177	0.209942	0.292445	0.655415	NA	NA	NA	NA	NA	NA	NA	NA	NA
Manes.01G063949			NA	NA	NA	NA	NA	1	1	1	1	1	1	1	1	1	1	NA	NA	NA	NA	NA	NA	NA	NA	NA
Manes.01G063966			1.1053	-0.447694	-0.520903	-1.1591	-0.485389	0.205655	0.661313	0.599392	0.364231	0.636459	0.685924	0.910725	0.747531	0.511805	0.75371	NA	NA	NA	NA	NA	NA	NA	NA	NA
Manes.01G064000	AT4G34412	(1 of 1) PTHR15840 - CGI-121 FAMILY MEMBER	0.415878	-0.223777	-0.69537	-0.994454	-0.822263	0.007204	0.0530559	0.0001304	4.635e-05	6.248e-05	0.381233	0.270012	0.00227	0.001236	0.0008163	NA	NA	NA	NA	NA	NA	NA	NA	NA
Manes.01G064100			NA	NA	NA	NA	NA	1	1	1	1	1	1	1	1	1	1	NA	NA	NA	NA	NA	NA	NA	NA	NA
Manes.01G064200	AT4G11650	osmotin 34	-0.920455	0.53418	1.28786	0.80765	2.73045	0.0276408	0.367418	0.001103	0.087998	0.0008303	0.465577	0.706522	0.008616	0.173392	0.004331	NA	NA	NA	NA	NA	NA	NA	NA	NA
Manes.01G064300	AT4G11650	osmotin 34	-1.26724	1.14932	2.41427	2.20884	3.47975	0.0282833	0.395766	0.00648	0.280387	2.193e-05	0.468159	0.731113	0.029047	0.421699	0.0004377	NA	NA	NA	NA	NA	NA	NA	NA	NA
Manes.01G064400			NA	NA	NA	NA	NA	1	1	1	1	1	1	1	1	1	1	NA	NA	NA	NA	NA	NA	NA	NA	NA
Manes.01G064500			-0.356372	-0.283748	-0.0219343	-0.858211	-0.12281	0.135169	0.292002	0.941836	0.0264185	0.781589	0.647017	0.637377	1	0.067517	0.885788	NA	NA	NA	NA	NA	NA	NA	NA	NA
Manes.01G064600	AT4G20330	Transcription initiation factor TFIIE, beta subunit	0.228198	0.183592	0.294023	0.541068	0.845344	0.393345	0.365404	0.0143301	0.002711	0.0006167	0.774344	0.704954	0.0513715	0.0129379	0.003524	NA	NA	NA	NA	NA	NA	NA	NA	NA
Manes.01G064900	AT1G63245	CLAVATA3/ESR-RELATED 14	-0.678593	-0.469565	0.273674	0.561875	0.159406	0.0815909	0.512914	0.622981	0.482985	0.796863	0.592362	0.804112	0.770135	0.632458	0.898591	NA	NA	NA	NA	NA	NA	NA	NA	NA
Manes.01G064950			NA	NA	NA	NA	NA	1	1	1	1	1	1	1	1	1	1	NA	NA	NA	NA	NA	NA	NA	NA	NA
Manes.01G065000			0.416453	-0.0634335	-0.674426	0.126344	0.513298	0.225822	0.841529	0.109475	0.723078	0.0797643	0.700645	1	0.232734	0.840917	0.147318	NA	NA	NA	NA	NA	NA	NA	NA	NA
Manes.01G065050			NA	NA	NA	NA	NA	1	1	1	1	1	1	1	1	1	1	NA	NA	NA	NA	NA	NA	NA	NA	NA
Manes.01G065100	AT1G12780	UDP-D-glucose/UDP-D-galactose 4-epimerase 1	-0.00999175	0.478483	-0.205574	-0.768497	-0.0673009	0.841194	0.0149074	0.136694	0.001417	0.61829	1	0.13764	0.275023	0.008391	0.735798	Manes.01G065100.1.p	14	11	3;4	2	0.160837	0.755563	0.704163	16.848
Manes.01G065200	AT4G11660	winged-helix DNA-binding transcription factor family protein	-0.107414	0.313174	1.04038	0.427724	0.529161	0.387946	0.273279	0.0008947	0.129467	0.0545405	0.770658	0.616314	0.007495	0.234686	0.108213	NA	NA	NA	NA	NA	NA	NA	NA	NA
Manes.01G065300			-0.77154	1.52559	1.2084	2.41553	1.9412	0.227152	0.0138033	0.005809	0.0001169	0.005833	0.702195	0.131403	0.0268414	0.002054	0.0188484	NA	NA	NA	NA	NA	NA	NA	NA	NA
Manes.01G065400	AT4G11670	Protein of unknown function (DUF810)	-0.203816	-0.0857574	0.0155328	0.190331	0.251372	0.377404	0.572287	0.901559	0.236763	0.0795024	0.76208	0.846815	1	0.370546	0.146909	NA	NA	NA	NA	NA	NA	NA	NA	NA
Manes.01G065500			-0.97395	2.23676	-0.0991683	0.138642	0.834671	0.384606	0.0941834	0.892531	0.907941	0.324059	0.768385	0.369265	0.99502	0.995155	0.451048	NA	NA	NA	NA	NA	NA	NA	NA	NA
Manes.01G065550			-0.838942	1.95904	1.23736	NA	3.29714	0.719913	0.207858	0.50948	0.431275	0.0379816	0.969249	0.540316	0.669146	0.580406	0.0822597	NA	NA	NA	NA	NA	NA	NA	NA	NA
Manes.01G065600	AT2G36620	ribosomal protein L24	0.0432518	-0.269087	-0.65685	-0.769356	-0.975062	0.676298	0.008003	3.262e-05	2.173e-05	4.138e-06	0.945491	0.0978221	0.0009974	0.000811	0.0001846	Manes.01G065600.1.p;Manes.01G065600.3.p;Manes.02G026400.2.p;Manes.02G169200.1.p	2	2	1	1	-0.105322	0.680639	0.692118	1.994
Manes.01G065700			-0.0840833	0.581585	-0.179177	0.951856	1.2089	0.836492	0.0537502	0.517533	0.0410467	0.0001563	1	0.271942	0.670074	0.0950676	0.001425	NA	NA	NA	NA	NA	NA	NA	NA	NA
Manes.01G065800	AT4G23060	IQ-domain 22	-0.473327	0.378194	0.262444	-0.163707	0.229153	0.0799625	0.127892	0.452388	0.573778	0.322842	0.589228	0.433826	0.622221	0.704973	0.449775	NA	NA	NA	NA	NA	NA	NA	NA	NA
Manes.01G065900	AT4G23050	PAS domain-containing protein tyrosine kinase family protein	-0.408802	0.0468256	0.278139	1.20427	1.20537	0.312498	0.862452	0.285911	0.0008065	0.007249	0.759476	1	0.467469	0.006517	0.0224235	NA	NA	NA	NA	NA	NA	NA	NA	NA
Manes.01G066000	AT4G11720	hapless 2	0.135797	-0.0740353	-0.37114	0.132775	0.234093	0.424871	0.761664	0.154988	0.462246	0.138946	0.796673	0.979013	0.303039	0.612117	0.231138	NA	NA	NA	NA	NA	NA	NA	NA	NA
Manes.01G066100	AT1G63110	GPI transamidase subunit PIG-U	0.129498	-0.165624	-0.557229	-0.530883	-0.419486	0.146025	0.0508861	0.0002179	0.001239	0.0005595	0.657161	0.263966	0.003087	0.007951	0.003299	NA	NA	NA	NA	NA	NA	NA	NA	NA
Manes.01G066150			NA	NA	NA	NA	NA	0.373901	1	1	1	1	0.759476	1	1	1	1	NA	NA	NA	NA	NA	NA	NA	NA	NA
Manes.01G066175			NA	NA	NA	NA	NA	1	1	1	1	1	1	1	1	1	1	NA	NA	NA	NA	NA	NA	NA	NA	NA
Manes.01G066200	AT4G11740	Ubiquitin-like superfamily protein	0.0609928	-0.186545	-0.43543	-0.184226	0.106503	0.35461	0.0349844	0.001078	0.0388157	0.246117	0.759476	0.217666	0.008474	0.0910056	0.361911	Manes.01G066200.1.p	2	2	12	1	-0.678614	0.0772857	0.316041	1.872
Manes.01G066400	AT1G63100	GRAS family transcription factor	0.263931	-0.111587	-1.46711	-3.82976	-3.83411	0.412971	0.591816	0.0001305	1.174e-05	8.975e-06	0.78816	0.861582	0.00227	0.0005774	0.0002729	NA	NA	NA	NA	NA	NA	NA	NA	NA
Manes.01G066500			-1.34971	0.132118	1.38903	0.349066	0.286341	0.27212	0.710071	0.018189	0.478836	0.713552	0.73802	0.944648	0.0611984	0.628354	0.824692	NA	NA	NA	NA	NA	NA	NA	NA	NA
Manes.01G066600	AT1G12710	phloem protein 2-A12	-0.067815	1.18898	0.358085	1.34676	0.299324	0.712342	0.005776	0.396318	0.003719	0.452893	0.965803	0.0819851	0.566563	0.0160161	0.587879	NA	NA	NA	NA	NA	NA	NA	NA	NA
Manes.01G066633			0.281245	-0.620241	0.291358	1.4467	1.18284	0.512105	0.423915	0.604637	0.0218019	0.0306314	0.853206	0.756325	0.752584	0.0583683	0.0714339	NA	NA	NA	NA	NA	NA	NA	NA	NA
Manes.01G066666			-0.0266049	-0.678848	-0.901267	0.671344	0.250395	0.97472	0.217688	0.123138	0.393497	0.588962	1	0.552388	0.254188	0.542085	0.707673	NA	NA	NA	NA	NA	NA	NA	NA	NA
Manes.01G066700	AT1G12650	(1 of 1) PTHR21738:SF0 - RIBOSOMAL RNA PROCESSING PROTEIN 36 HOMOLOG	0.0255793	0.0240852	-0.161777	0.215346	0.697409	0.866975	0.824449	0.0256513	0.219143	4.601e-07	1	1	0.0788134	0.348874	6.607e-05	NA	NA	NA	NA	NA	NA	NA	NA	NA
Manes.01G066800	AT1G12640	MBOAT (membrane bound O-acyl transferase) family protein	0.201527	-0.170566	0.0345126	-0.131398	-0.029271	0.0251306	0.0911472	0.637466	0.235779	0.68714	0.45996	0.362742	0.783752	0.369323	0.800541	NA	NA	NA	NA	NA	NA	NA	NA	NA
Manes.01G066900			-0.567686	0.764482	0.728951	-0.95957	-1.49341	0.0643241	0.006873	0.001049	0.0435788	0.001717	0.554926	0.0904044	0.00834	0.0995683	0.007377	NA	NA	NA	NA	NA	NA	NA	NA	NA
Manes.01G067000	AT4G23030	MATE efflux family protein	4.11742	-1.15523	-3.60317	NA	NA	0.002437	0.186235	0.039956	0.0284721	0.0284721	0.347077	0.513431	0.109705	0.0716158	0.0673174	NA	NA	NA	NA	NA	NA	NA	NA	NA
Manes.01G067100			NA	NA	NA	NA	NA	1	1	1	1	1	1	1	1	1	1	NA	NA	NA	NA	NA	NA	NA	NA	NA
Manes.01G067200			NA	NA	NA	NA	NA	1	1	1	1	1	1	1	1	1	1	NA	NA	NA	NA	NA	NA	NA	NA	NA
Manes.01G067233			NA	NA	NA	NA	NA	1	1	1	1	1	1	1	1	1	1	NA	NA	NA	NA	NA	NA	NA	NA	NA
Manes.01G067266			NA	NA	NA	NA	NA	1	1	1	1	1	1	1	1	1	1	NA	NA	NA	NA	NA	NA	NA	NA	NA
Manes.01G067300			1.9226	NA	NA	NA	NA	0.369803	0.0199822	1	1	1	0.759476	0.161417	1	1	1	NA	NA	NA	NA	NA	NA	NA	NA	NA
Manes.01G067400			-2.42247	3.10936	1.9249	3.89911	1.7216	0.304882	0.114683	0.0674281	0.030999	0.112585	0.759476	0.410224	0.16218	0.0763054	0.194705	NA	NA	NA	NA	NA	NA	NA	NA	NA
Manes.01G067500			-0.279344	2.24434	0.401287	2.10254	0.442858	0.835823	0.236041	0.819421	0.127892	0.82446	1	0.573538	0.93844	0.232463	0.923716	NA	NA	NA	NA	NA	NA	NA	NA	NA
Manes.01G067700	AT4G11780		-0.051111	0.70738	0.112342	0.957178	-0.196766	0.928377	0.156798	0.801218	0.136329	0.778724	1	0.481355	0.923605	0.244359	0.883182	NA	NA	NA	NA	NA	NA	NA	NA	NA
Manes.01G067801			-1.71826	-0.400758	-1.98024	-0.620222	0.119925	0.0715232	0.786813	0.382099	0.710275	0.92433	0.573487	0.994314	0.5519	0.829483	1	NA	NA	NA	NA	NA	NA	NA	NA	NA
Manes.01G067900	AT1G12600	UDP-N-acetylglucosamine (UAA) transporter family	-0.656215	-0.190933	0.294583	0.152035	-0.0547561	0.0313936	0.328687	0.119906	0.371701	0.744839	0.476379	0.671709	0.249469	0.519817	0.853784	NA	NA	NA	NA	NA	NA	NA	NA	NA
Manes.01G068001	AT4G11790	Pleckstrin homology (PH) domain superfamily protein	-0.0560413	-0.484655	-0.482369	0.412586	0.944099	0.809751	0.009788	0.006692	0.206305	0.0003656	1	0.108451	0.0296802	0.332915	0.002466	NA	NA	NA	NA	NA	NA	NA	NA	NA
Manes.01G068100	AT1G12580	phosphoenolpyruvate carboxylase-related kinase 1	0.111035	0.11813	0.884931	0.830181	0.400717	0.110551	0.356767	0.0001297	8.35e-06	0.002728	0.633794	0.696973	0.002263	0.000484	0.0104784	NA	NA	NA	NA	NA	NA	NA	NA	NA
Manes.01G068400	AT4G22990	Major Facilitator Superfamily with SPX (SYG1/Pho81/XPR1) domain-containing protein	0.340529	0.660127	0.468249	0.0102752	0.564917	0.150257	0.002107	0.006498	0.950443	0.004953	0.657488	0.0476931	0.0290877	1	0.0165605	NA	NA	NA	NA	NA	NA	NA	NA	NA
Manes.01G068600			NA	NA	NA	NA	NA	1	0.51649	0.51649	0.51649	0.51649	1	0.804112	0.669146	0.65047	0.639037	NA	NA	NA	NA	NA	NA	NA	NA	NA
Manes.01G068800	AT5G51920	Pyridoxal phosphate (PLP)-dependent transferases superfamily protein	-0.928073	-0.324682	-0.880979	0.627924	-2.90623	0.0857498	0.688336	0.330935	0.275084	0.0706648	0.598473	0.929899	0.507021	0.415533	0.13339	NA	NA	NA	NA	NA	NA	NA	NA	NA
Manes.01G068901			NA	-0.966536	-0.531045	NA	-0.751491	0.373901	0.61309	0.741349	0.282946	0.679962	0.759476	0.877505	0.874296	0.424691	0.794152	NA	NA	NA	NA	NA	NA	NA	NA	NA
Manes.01G069000	AT4G11820	hydroxymethylglutaryl-CoA synthase / HMG-CoA synthase / 3-hydroxy-3-methylglutaryl coenzyme A synthase	-0.715465	-0.366671	-0.626118	-0.846132	-1.43177	0.290407	0.282756	0.0523833	0.0430105	0.002792	0.752368	0.627677	0.1344	0.0985885	0.0106754	Manes.01G069000.1.p	2	2	5	1	-0.699252	0.104659	0.35737	1.973
Manes.01G069050			NA	NA	2.81733	NA	NA	1	0.51649	0.0627015	0.51649	0.51649	1	0.804112	0.153662	0.65047	0.639037	NA	NA	NA	NA	NA	NA	NA	NA	NA
Manes.01G069100			NA	NA	NA	NA	NA	1	1	0.170471	1	1	1	1	0.319779	1	1	NA	NA	NA	NA	NA	NA	NA	NA	NA
Manes.01G069200			0.757684	-0.360061	-1.90172	0.71076	-0.256968	0.315174	0.693515	0.214985	0.29175	0.79329	0.759476	0.933669	0.379478	0.434782	0.895491	NA	NA	NA	NA	NA	NA	NA	NA	NA
Manes.01G069300	AT1G63000	nucleotide-rhamnose synthase/epimerase-reductase	0.16122	-0.634553	-1.24918	-1.41029	-1.4746	0.223075	0.0001653	4.298e-06	2.523e-06	2.068e-06	0.697176	0.0138259	0.0003268	0.0002706	0.0001297	Manes.01G069300.1.p	4	2	2	1	-2.07791	0.0173003	0.169643	4.944
Manes.01G069400	AT1G07660	Histone superfamily protein	-0.150763	-0.612599	-1.43036	-2.61499	-4.50525	0.77223	0.0913685	0.004634	0.00114	0.0004169	0.994777	0.363226	0.0228922	0.007723	0.002688	Manes.01G069400.1.p;Manes.02G030600.1.p;Manes.04G028700.1.p;Manes.04G032600.1.p;Manes.06G082200.1.p;Manes.07G106308.2.p;Manes.07G106308.3.p;Manes.07G106308.4.p;Manes.07G114600.1.p;Manes.10G039100.1.p;Manes.11G137100.1.p;Manes.14G087900.1.p	13	13	1;2;3;6;9;11;13;14	8	-0.0770221	0.81495	0.714824	13.892
Manes.01G069500			0.1447	0.182332	0.533992	0.386835	-0.574336	0.570618	0.345008	0.0396771	0.245577	0.0433833	0.8879	0.685481	0.109186	0.380834	0.0907587	NA	NA	NA	NA	NA	NA	NA	NA	NA
Manes.01G069600	AT4G11860	Protein of unknown function (DUF544)	0.22633	0.052723	0.0852754	0.513067	0.710288	0.0155817	0.71251	0.529052	0.005366	0.0002845	0.423289	0.9468	0.681272	0.0208249	0.002085	NA	NA	NA	NA	NA	NA	NA	NA	NA
Manes.01G069700	AT4G22920	non-yellowing 1	-0.424839	0.24416	1.15654	1.31905	1.48281	0.643934	0.732795	0.0842193	0.0611138	0.0736255	0.927841	0.960728	0.191431	0.129973	0.137898	NA	NA	NA	NA	NA	NA	NA	NA	NA
Manes.01G069750	AT1G66235	(1 of 2) PTHR11260//PTHR11260:SF120 - GLUTATHIONE S-TRANSFERASE, GST, SUPERFAMILY, GST DOMAIN CONTAINING	NA	NA	NA	NA	NA	0.373901	0.51649	0.51649	0.51649	0.51649	0.759476	0.804112	0.669146	0.65047	0.639037	NA	NA	NA	NA	NA	NA	NA	NA	NA
Manes.01G069800	AT4G22910	FIZZY-related 2	0.30682	-0.219775	-0.254925	-0.0399591	-0.24112	0.0530612	0.0264465	0.0181317	0.707627	0.0210339	0.531828	0.188686	0.0610436	0.827127	0.0527874	NA	NA	NA	NA	NA	NA	NA	NA	NA
Manes.01G069900	AT4G22900	Protein of unknown function (DUF1191)	-1.6504	0.658873	-0.0357726	NA	-0.0885886	0.001787	0.0932834	0.930655	0.003483	0.865252	0.335264	0.36776	1	0.0153592	0.960139	NA	NA	NA	NA	NA	NA	NA	NA	NA
Manes.01G070000	AT4G22890	PGR5-LIKE A	-1.7914	0.670981	-0.123144	NA	1.96129	0.248523	0.65258	0.918597	0.20032	0.0987376	0.719227	0.905005	1	0.325984	0.17506	NA	NA	NA	NA	NA	NA	NA	NA	NA
Manes.01G070200	AT4G22880	leucoanthocyanidin dioxygenase	-0.324893	-1.24405	-0.713067	-4.56231	-5.37778	0.630084	0.0490315	0.124883	0.00316	0.002831	0.920012	0.25937	0.256951	0.0143537	0.0107918	Manes.01G070200.1.p	5	5	4	1	-0.678295	0.347558	0.563805	4.952
Manes.01G070300	AT1G12550	D-isomer specific 2-hydroxyacid dehydrogenase family protein	-0.64512	0.499245	0.793105	0.839294	0.68101	0.169034	0.208543	0.002184	0.0429054	0.0111401	0.663613	0.541214	0.0137182	0.098393	0.0315261	NA	NA	NA	NA	NA	NA	NA	NA	NA
Manes.01G070400			NA	NA	NA	3.54615	NA	0.373901	0.51649	0.51649	0.212456	0.51649	0.759476	0.804112	0.669146	0.340596	0.639037	NA	NA	NA	NA	NA	NA	NA	NA	NA
Manes.01G070500			NA	NA	NA	NA	NA	1	0.170471	1	1	1	1	0.491112	1	1	1	NA	NA	NA	NA	NA	NA	NA	NA	NA
Manes.01G070600			NA	NA	NA	NA	NA	1	1	1	0.170471	1	1	1	1	0.287995	1	NA	NA	NA	NA	NA	NA	NA	NA	NA
Manes.01G070700	AT4G11980	nudix hydrolase homolog 14	0.151756	-0.420842	-0.488268	0.0275208	-0.332504	0.434459	0.004821	0.00321	0.754547	0.0103228	0.803226	0.0743266	0.0178734	0.867489	0.0296221	Manes.01G070700.1.p	3	3	2	1	0.458629	0.384468	0.580359	2.885
Manes.01G070800			NA	0.0380328	0.69171	NA	NA	1	0.987231	0.743343	0.51649	0.51649	1	1	0.875714	0.65047	0.639037	NA	NA	NA	NA	NA	NA	NA	NA	NA
Manes.01G070900	AT1G12500	Nucleotide-sugar transporter family protein	0.394891	-0.192996	-0.457279	-0.765607	-2.08623	0.0135211	0.333995	0.0716641	0.008267	0.0002565	0.421027	0.676716	0.169694	0.0283916	0.001953	NA	NA	NA	NA	NA	NA	NA	NA	NA
Manes.01G071000			NA	-2.22553	-1.83909	NA	NA	0.239781	0.236365	0.282124	0.1343	0.1343	0.711654	0.573984	0.462985	0.241581	0.224838	NA	NA	NA	NA	NA	NA	NA	NA	NA
Manes.01G071051			0.342502	0.375923	-1.23302	-1.55609	-0.641756	0.668977	0.562273	0.172721	0.163455	0.537084	0.941872	0.840068	0.322653	0.28161	0.658779	NA	NA	NA	NA	NA	NA	NA	NA	NA
Manes.01G071100	AT1G12450	SNARE associated Golgi protein family	0.0584261	0.204234	-0.0660431	-0.297787	-0.101023	0.723499	0.20407	0.639473	0.123434	0.482166	0.970966	0.535876	0.785438	0.226177	0.618883	NA	NA	NA	NA	NA	NA	NA	NA	NA
Manes.01G071200	AT4G22840	Sodium Bile acid symporter family	-0.0595308	0.292668	0.142428	0.00469998	0.0133155	0.534276	0.0138197	0.179397	0.972342	0.889769	0.867841	0.131522	0.331931	1	0.980908	NA	NA	NA	NA	NA	NA	NA	NA	NA
Manes.01G071300	AT2G45450	protein binding	-0.237845	-0.675765	-0.371561	-0.725682	-1.893	0.584898	0.292962	0.543836	0.245328	0.0500849	0.894745	0.638213	0.69474	0.38061	0.101244	NA	NA	NA	NA	NA	NA	NA	NA	NA
Manes.01G071400	AT4G12040	A20/AN1-like zinc finger family protein	-0.0587289	-0.0969209	-0.374671	-0.728745	-0.672659	0.711833	0.225079	0.001889	0.0001118	0.0001214	0.965562	0.560733	0.0125201	0.002007	0.001221	NA	NA	NA	NA	NA	NA	NA	NA	NA
Manes.01G071500	AT1G12430	armadillo repeat kinesin 3	0.158811	0.0874812	0.271399	0.360759	-0.0185986	0.374291	0.521345	0.0529851	0.002933	0.860797	0.759678	0.807719	0.135615	0.013644	0.956231	NA	NA	NA	NA	NA	NA	NA	NA	NA
Manes.01G071600	AT4G22810	Predicted AT-hook DNA-binding family protein	-0.793338	NA	2.00337	-0.449166	-0.15099	0.511367	0.382426	0.1518	0.826452	0.937591	0.852538	0.7198	0.298104	0.928612	1	NA	NA	NA	NA	NA	NA	NA	NA	NA
Manes.01G071700	AT1G12420	ACT domain repeat 8	-0.479517	-1.05708	-1.8793	-1.83414	-1.41632	0.045848	0.009165	0.001421	0.001533	0.003242	0.510827	0.104462	0.0102465	0.008749	0.01194	NA	NA	NA	NA	NA	NA	NA	NA	NA
Manes.01G071800	AT4G12080	AT-hook motif nuclear-localized protein 1	-0.00113103	0.0047399	-0.370041	-0.56955	-0.126851	0.963676	0.959738	0.0116954	0.002087	0.215004	1	1	0.0442756	0.0108299	0.324629	NA	NA	NA	NA	NA	NA	NA	NA	NA
Manes.01G071900	AT1G12410	CLP protease proteolytic subunit 2	-0.0535761	-0.290354	-0.603678	-0.782512	-0.800852	0.66229	0.0719989	0.004193	0.001283	0.001183	0.938638	0.318486	0.0213857	0.008121	0.005587	Manes.01G071900.1.p	2	1	1	1	1.66115	0.0912081	0.336642	1.994
Manes.01G072000	AT1G12390	Cornichon family protein	-0.0424749	0.0639899	0.18086	0.353229	0.360362	0.688094	0.647154	0.0792767	0.0118648	0.002963	0.952279	0.901495	0.18294	0.0372572	0.0111686	NA	NA	NA	NA	NA	NA	NA	NA	NA
Manes.01G072100	AT4G12110	sterol-4alpha-methyl oxidase 1-1	0.181414	-0.0894485	-0.0897472	0.179609	-0.930449	0.433594	0.598844	0.549191	0.504184	0.001603	0.802533	0.866796	0.70004	0.65047	0.007003	NA	NA	NA	NA	NA	NA	NA	NA	NA
Manes.01G072200	AT1G62870	(1 of 2) PTHR32166:SF15 - F16P17.2 PROTEIN	-0.222415	-0.640828	-1.25353	-1.17163	-1.75232	0.0514892	0.005873	0.0002318	0.0003938	0.0001891	0.528938	0.0827232	0.003205	0.004173	0.001602	Manes.01G072200.1.p;Manes.01G072200.2.p;Manes.01G072200.3.p;Manes.01G072200.4.p;Manes.02G032900.10.p;Manes.02G032900.11.p;Manes.02G032900.12.p;Manes.02G032900.13.p;Manes.02G032900.14.p;Manes.02G032900.15.p;Manes.02G032900.16.p;Manes.02G032900.17.p;Manes.02G032900.7.p;Manes.02G032900.9.p	4	4	9;11	2	0.00493598	0.981692	0.748402	3.942
Manes.01G072400	AT1G12370	photolyase 1	-0.0557436	-0.100711	-0.233893	-0.560713	0.643411	0.855794	0.679118	0.299664	0.063491	0.0610614	1	0.924111	0.483499	0.133909	0.118577	NA	NA	NA	NA	NA	NA	NA	NA	NA
Manes.01G072601			-0.778603	-0.204038	0.1322	1.98797	0.652734	0.381176	0.853223	0.896933	0.0256168	0.541554	0.765283	1	0.99814	0.0660089	0.663413	NA	NA	NA	NA	NA	NA	NA	NA	NA
Manes.01G072801	AT1G12360	Sec1/munc18-like (SM) proteins superfamily	0.132929	-0.566968	-0.493598	0.592863	0.769574	0.634013	0.007599	0.0179012	0.174276	0.001241	0.921934	0.0953678	0.0604673	0.292796	0.005787	NA	NA	NA	NA	NA	NA	NA	NA	NA
Manes.01G073000	AT1G12330	(1 of 1) PTHR31029:SF4 - F5O11.6	2.35969	NA	-3.43027	NA	NA	0.0855387	0.238267	0.28176	0.238267	0.238267	0.59806	0.576247	0.462503	0.37242	0.352739	NA	NA	NA	NA	NA	NA	NA	NA	NA
Manes.01G073100			0.113332	-0.0284274	-0.0483313	0.411318	0.227712	0.193482	0.720516	0.498235	2.8e-05	0.0006573	0.682274	0.952184	0.667536	0.0009283	0.003689	NA	NA	NA	NA	NA	NA	NA	NA	NA
Manes.01G073112			-0.499316	-0.433297	-0.24598	1.64573	NA	0.694609	0.721544	0.836685	0.125987	0.171035	0.955897	0.95275	0.951715	0.229777	0.269646	NA	NA	NA	NA	NA	NA	NA	NA	NA
Manes.01G073125	AT4G02570	cullin 1	-0.0711779	0.123734	0.173971	0.339894	0.553511	0.609515	0.246369	0.10713	0.023753	0.001593	0.908296	0.585918	0.228905	0.0622825	0.006973	Manes.01G073125.1.p;Manes.02G033400.10.p;Manes.02G033400.11.p;Manes.02G033400.12.p;Manes.02G033400.13.p;Manes.02G033400.14.p;Manes.02G033400.15.p;Manes.02G033400.16.p;Manes.02G033400.17.p;Manes.02G033400.9.p	2	1	10	1	0.66785	0.375335	0.576996	1.975
Manes.01G073300	AT5G18400	Cytokine-induced anti-apoptosis inhibitor 1, Fe-S biogenesis	0.248238	-0.339902	-0.954019	-1.20615	-1.27512	0.0544324	0.0132819	8.857e-05	4.095e-05	2.878e-05	0.534732	0.128137	0.001809	0.001151	0.0005111	Manes.01G073300.6.p;Manes.01G073300.8.p;Manes.01G073300.9.p	1	1	2	1	-0.707962	0.128987	0.387207	0.997
Manes.01G073400	AT4G22740	glycine-rich protein	-0.0254895	-0.266106	-0.0705871	0.073423	0.281267	0.785942	0.0442046	0.513629	0.576873	0.0466887	1	0.246557	0.669146	0.707849	0.0960084	NA	NA	NA	NA	NA	NA	NA	NA	NA
Manes.01G073500	AT1G62850	Class I peptide chain release factor	0.31125	0.204607	0.627853	1.19481	1.28262	0.173847	0.482309	0.008408	0.00237	0.0002305	0.668173	0.804112	0.0348929	0.0118067	0.001828	NA	NA	NA	NA	NA	NA	NA	NA	NA
Manes.01G073600			-2.63785	NA	NA	NA	0.556842	0.203441	0.471681	0.471681	0.471681	0.78091	0.68436	0.796593	0.641416	0.621597	0.885294	NA	NA	NA	NA	NA	NA	NA	NA	NA
Manes.01G073700	AT4G12130	Glycine cleavage T-protein family	-0.0753248	-0.0509385	-0.0794136	-0.147595	-0.269281	0.103618	0.257441	0.281256	0.0557073	0.0607261	0.630462	0.599173	0.461953	0.120665	0.118038	NA	NA	NA	NA	NA	NA	NA	NA	NA
Manes.01G073750			-0.60895	-2.52986	-0.110923	NA	-0.0810311	0.455259	0.101627	0.871677	0.0504872	0.944002	0.816237	0.383454	0.979059	0.111561	1	NA	NA	NA	NA	NA	NA	NA	NA	NA
Manes.01G073800	AT4G22730	Leucine-rich repeat protein kinase family protein	-0.333782	-0.159161	-0.353549	-0.901525	-1.76812	0.25525	0.207955	0.0202289	0.0007461	6.818e-05	0.723786	0.540371	0.0661426	0.006199	0.0008578	NA	NA	NA	NA	NA	NA	NA	NA	NA
Manes.01G073900			0.0960825	-0.183555	-0.412284	-0.359607	-0.29749	0.461318	0.0582989	0.0002318	0.003069	0.00689	0.820431	0.284428	0.003205	0.0141065	0.0215358	Manes.01G073900.1.p	6	6	1	1	-0.0716969	0.806938	0.713488	7.891
Manes.01G074000	AT4G12250	UDP-D-glucuronate 4-epimerase 5	-0.180886	0.118941	-0.0318094	-0.815554	-0.740515	0.387237	0.474231	0.852277	0.007136	0.0108416	0.770038	0.79858	0.964462	0.0255355	0.0308237	NA	NA	NA	NA	NA	NA	NA	NA	NA
Manes.01G074100	AT4G12290	Copper amine oxidase family protein	-0.487421	0.862964	2.07681	1.96958	2.42776	0.288793	0.024482	7.595e-05	0.00243	0.002118	0.75083	0.180912	0.001647	0.0120081	0.008647	NA	NA	NA	NA	NA	NA	NA	NA	NA
Manes.01G074200			NA	NA	-0.263465	2.99161	3.47455	0.153097	0.430646	0.902527	0.234263	0.212506	0.659382	0.761543	1	0.367423	0.321538	NA	NA	NA	NA	NA	NA	NA	NA	NA
Manes.01G074250			-0.621925	1.1439	2.53838	NA	1.76871	0.783634	0.575116	0.276476	0.51649	0.396878	0.999417	0.848742	0.456502	0.65047	0.529015	NA	NA	NA	NA	NA	NA	NA	NA	NA
Manes.01G074300	AT4G12340	copper ion binding	0.225633	-0.420924	-0.67268	-0.725945	-0.680076	0.396006	0.0193027	0.003294	0.002081	0.002853	0.776233	0.158267	0.0181544	0.0108185	0.0108535	NA	NA	NA	NA	NA	NA	NA	NA	NA
Manes.01G074400	AT4G22680	myb domain protein 85	-0.369368	0.136133	0.422025	-0.615349	0.371658	0.37086	0.442754	0.106699	0.0126988	0.0605391	0.759476	0.771515	0.228238	0.039241	0.117772	NA	NA	NA	NA	NA	NA	NA	NA	NA
Manes.01G074500	AT4G22670	HSP70-interacting protein 1	-0.103009	-0.151551	1.13175	1.27502	0.659729	0.109164	0.510275	0.005316	7.542e-05	0.005703	0.633794	0.804112	0.0252145	0.001596	0.0185164	Manes.01G074500.1.p	9	9	2;3;4;6;7	5	0.703314	0.075306	0.313722	8.676
Manes.01G074600	AT1G62790	Bifunctional inhibitor/lipid-transfer protein/seed storage 2S albumin superfamily protein	-1.0221	0.292598	0.550798	0.418187	-0.365421	0.135126	0.57837	0.0673666	0.392221	0.347714	0.647017	0.851437	0.162092	0.540917	0.476632	NA	NA	NA	NA	NA	NA	NA	NA	NA
Manes.01G074700	AT1G62780		-0.0159803	0.406999	0.823612	1.56475	1.45608	0.961329	0.0330308	0.001083	0.001191	3.872e-06	1	0.21126	0.008499	0.007887	0.0001782	NA	NA	NA	NA	NA	NA	NA	NA	NA
Manes.01G074800	AT4G12390	pectin methylesterase inhibitor 1	-0.232606	-0.108991	0.581134	0.06612	-1.10716	0.256865	0.802439	0.0705674	0.88935	0.0941319	0.724126	1	0.167824	0.980215	0.168743	NA	NA	NA	NA	NA	NA	NA	NA	NA
Manes.01G074850			-2.98564	-0.620044	3.66008	4.54816	6.67905	0.434919	0.767385	0.009529	0.032125	0.0231985	0.803391	0.982587	0.0381317	0.0785056	0.0570735	NA	NA	NA	NA	NA	NA	NA	NA	NA
Manes.01G074925			NA	NA	1.75737	4.92072	6.92358	0.0969479	0.315896	0.140067	0.0107268	0.0245719	0.618215	0.662362	0.280358	0.0345187	0.0597805	NA	NA	NA	NA	NA	NA	NA	NA	NA
Manes.01G075000	AT1G62750	Translation elongation factor EFG/EF2 protein	0.301304	0.249171	0.439309	0.659309	0.538426	0.0887853	0.0985502	0.0003915	0.009909	0.0001696	0.604496	0.378004	0.004429	0.0324642	0.001499	Manes.01G075000.1.p;Manes.01G075000.3.p	6	6	11	1	0.234306	0.75084	0.703651	5.975
Manes.01G075100	AT1G12270	stress-inducible protein, putative	0.046067	-0.201922	0.706233	0.00993201	-0.0712216	0.766781	0.40467	0.0155852	0.966025	0.755599	0.992707	0.739378	0.0547225	1	0.863258	Manes.01G075100.1.p	36	25	2;5;8;9;10	5	0.282974	0.140176	0.400997	40.398
Manes.01G075200	AT1G69940	Pectin lyase-like superfamily protein	NA	NA	NA	NA	NA	1	1	0.170471	1	1	1	1	0.319779	1	1	NA	NA	NA	NA	NA	NA	NA	NA	NA
Manes.01G075300	AT1G69940	Pectin lyase-like superfamily protein	NA	NA	NA	NA	NA	1	1	1	1	1	1	1	1	1	1	NA	NA	NA	NA	NA	NA	NA	NA	NA
Manes.01G075400	AT1G69940	Pectin lyase-like superfamily protein	NA	NA	NA	NA	NA	1	1	1	1	1	1	1	1	1	1	NA	NA	NA	NA	NA	NA	NA	NA	NA
Manes.01G075500	AT1G69940	Pectin lyase-like superfamily protein	NA	NA	NA	NA	NA	1	1	1	1	1	1	1	1	1	1	NA	NA	NA	NA	NA	NA	NA	NA	NA
Manes.01G075600	AT1G69940	Pectin lyase-like superfamily protein	NA	NA	NA	NA	NA	1	1	1	1	1	1	1	1	1	1	NA	NA	NA	NA	NA	NA	NA	NA	NA
Manes.01G075700	AT1G62710	beta vacuolar processing enzyme	-0.277073	0.469192	1.03949	0.74748	1.36003	0.582936	0.0779401	0.004926	0.0004125	5.325e-06	0.893559	0.332271	0.0237912	0.004283	0.0002097	NA	NA	NA	NA	NA	NA	NA	NA	NA
Manes.01G075900	AT4G22620	SAUR-like auxin-responsive protein family	-0.368546	0.215967	0.92916	1.43358	1.29849	0.664951	0.745266	0.133384	0.0141825	0.055198	0.940137	0.968634	0.27017	0.042649	0.109222	NA	NA	NA	NA	NA	NA	NA	NA	NA
Manes.01G076000	AT1G12260	NAC 007	0.547404	0.332401	-0.595142	-0.425602	-0.821468	0.177903	0.489687	0.39754	0.513775	0.269974	0.672105	0.804112	0.567557	0.65047	0.390394	NA	NA	NA	NA	NA	NA	NA	NA	NA
Manes.01G076100	AT1G12250	Pentapeptide repeat-containing protein	-0.459575	0.349533	1.08493	1.58557	1.59198	0.250853	0.191488	0.0005521	0.00291	2.703e-05	0.720384	0.520444	0.005488	0.0135823	0.000491	NA	NA	NA	NA	NA	NA	NA	NA	NA
Manes.01G076201			NA	-3.93365	NA	NA	NA	0.0006636	0.0994427	0.0808265	0.0808265	0.0808265	0.276434	0.379686	0.185654	0.162043	0.148911	NA	NA	NA	NA	NA	NA	NA	NA	NA
Manes.01G076300	AT2G45190	Plant-specific transcription factor YABBY family protein	NA	NA	NA	NA	NA	1	0.170471	1	1	0.170471	1	0.491112	1	1	0.268985	NA	NA	NA	NA	NA	NA	NA	NA	NA
Manes.01G076400	AT4G12420	Cupredoxin superfamily protein	0.407064	-0.597385	-1.4075	-1.67311	-2.50607	0.151593	0.0192351	0.000586	0.0004449	0.0001113	0.658415	0.158112	0.005684	0.00448	0.001157	Manes.01G076400.1.p	13	2	10;11;12	3	0.465571	0.451359	0.609258	15.822
Manes.01G076500	AT1G12240	Glycosyl hydrolases family 32 protein	0.122862	-0.142977	-1.8215	-4.27528	-3.63653	0.782499	0.695002	0.007792	0.001663	0.001974	0.998901	0.934662	0.0331283	0.009283	0.008216	NA	NA	NA	NA	NA	NA	NA	NA	NA
Manes.01G076600	AT1G12230	Aldolase superfamily protein	0.00799486	0.299141	-0.0229407	-0.47835	-0.771204	0.960715	0.0464071	0.795321	0.001399	0.0001339	1	0.252427	0.918874	0.008358	0.001294	Manes.01G076600.1.p;Manes.01G076600.2.p	13	13	3;4	2	0.423937	0.0379954	0.237799	14.381
Manes.01G076700	AT4G12430	Haloacid dehalogenase-like hydrolase (HAD) superfamily protein	NA	NA	NA	NA	NA	1	1	1	1	1	1	1	1	1	1	NA	NA	NA	NA	NA	NA	NA	NA	NA
Manes.01G076800	AT4G22600	(1 of 2) PTHR22952:SF17 - CYCLIC AMP RESPONSE ELEMENT-BINDING PROTEIN B	0.12288	0.466905	-0.491285	0.24527	0.632797	0.905567	0.121231	0.392178	0.684944	0.122987	1	0.421744	0.56252	0.806779	0.209317	NA	NA	NA	NA	NA	NA	NA	NA	NA
Manes.01G076900	AT1G62640	3-ketoacyl-acyl carrier protein synthase III	0.015402	-0.168381	-0.182016	-0.0862698	-0.0767347	0.724926	0.0330076	0.019202	0.516926	0.325238	0.971631	0.21126	0.0636671	0.65082	0.452229	Manes.01G076900.1.p	2	1	4	1	-0.206776	0.522174	0.641036	1.979
Manes.01G077000			0.0197625	0.566434	0.737871	-0.170015	-0.162454	0.84936	9.823e-05	3.897e-05	0.115587	0.223489	1	0.0107253	0.001105	0.215127	0.33511	NA	NA	NA	NA	NA	NA	NA	NA	NA
Manes.01G077100	AT1G62600	Flavin-binding monooxygenase family protein	2.44373	0.0792078	1.09527	0.634818	NA	0.0630185	0.877034	0.0116945	0.0380637	0.0002379	0.55158	1	0.0442756	0.0896912	0.001861	NA	NA	NA	NA	NA	NA	NA	NA	NA
Manes.01G077200			-0.0391685	-0.128852	-1.42407	-1.60061	-0.840701	0.822899	0.147307	2.11e-05	5.261e-06	5.945e-05	1	0.466921	0.0007744	0.0003958	0.0007921	NA	NA	NA	NA	NA	NA	NA	NA	NA
Manes.01G077300			-0.131059	-0.837889	-1.69299	-0.911034	-0.486765	0.732889	0.005131	0.0001076	0.004998	0.0387521	0.975433	0.0768709	0.002042	0.0197928	0.0830999	NA	NA	NA	NA	NA	NA	NA	NA	NA
Manes.01G077400	AT4G22570	adenine phosphoribosyl transferase 3	0.116384	-0.902311	-1.92799	-2.11086	-2.45587	0.579168	0.0116039	0.00106	0.001109	0.0006409	0.891843	0.118809	0.008385	0.007647	0.00362	NA	NA	NA	NA	NA	NA	NA	NA	NA
Manes.01G077500	AT4G22550	Phosphatidic acid phosphatase (PAP2) family protein	0.0762454	0.349518	-0.443563	-0.52286	0.391752	0.67238	0.176884	0.16279	0.149141	0.127656	0.943618	0.499844	0.314525	0.262406	0.215619	NA	NA	NA	NA	NA	NA	NA	NA	NA
Manes.01G077700	AT4G22540	OSBP(oxysterol binding protein)-related protein 2A	0.171689	-0.331908	-1.28531	-0.772316	-0.910244	0.226916	0.0439901	0.0002479	0.005209	0.0009553	0.701797	0.245932	0.003325	0.0203958	0.004786	NA	NA	NA	NA	NA	NA	NA	NA	NA
Manes.01G077800	AT1G12110	nitrate transporter 1.1	NA	NA	-3.14389	1.15273	NA	1	0.182055	0.232856	0.470684	0.182055	1	0.508062	0.40285	0.62049	0.283733	NA	NA	NA	NA	NA	NA	NA	NA	NA
Manes.01G077900	AT1G12110	nitrate transporter 1.1	-1.26034	-0.465352	-0.0965106	0.0859567	0.166234	0.003424	0.210693	0.739396	0.812766	0.630896	0.347077	0.543721	0.872734	0.91735	0.748465	NA	NA	NA	NA	NA	NA	NA	NA	NA
Manes.01G078000	AT1G12100	Bifunctional inhibitor/lipid-transfer protein/seed storage 2S albumin superfamily protein	0.0100438	-0.106544	-0.00987497	-3.80066	-3.48928	0.980136	0.924037	0.992571	0.213702	0.221708	1	1	1	0.342075	0.333003	NA	NA	NA	NA	NA	NA	NA	NA	NA
Manes.01G078100	AT1G62510	Bifunctional inhibitor/lipid-transfer protein/seed storage 2S albumin superfamily protein	0.605545	-0.584091	-3.07667	-6.98306	-6.60571	0.0318895	0.201074	0.007064	0.003844	0.003893	0.479324	0.531935	0.030822	0.0163831	0.0137411	NA	NA	NA	NA	NA	NA	NA	NA	NA
Manes.01G078200	AT1G12090	extensin-like protein	0.846897	-0.791668	-2.25651	-2.92644	-2.82025	0.0431213	0.169708	0.0237605	0.0159297	0.0167661	0.504392	0.491112	0.0743756	0.0466209	0.0439588	NA	NA	NA	NA	NA	NA	NA	NA	NA
Manes.01G078301	AT1G62500	Bifunctional inhibitor/lipid-transfer protein/seed storage 2S albumin superfamily protein	-0.39012	-0.562174	0.20875	-5.24615	-3.82548	0.552232	0.487423	0.807406	0.0604594	0.0702415	0.878672	0.804112	0.928487	0.128799	0.13278	NA	NA	NA	NA	NA	NA	NA	NA	NA
Manes.01G078400			0.496719	-4.02652	-1.44307	NA	-3.46842	0.464654	0.006334	0.0529735	0.004515	0.008364	0.822272	0.0865047	0.135606	0.018396	0.0250866	NA	NA	NA	NA	NA	NA	NA	NA	NA
Manes.01G078500			0.361867	-0.201451	1.75124	NA	-0.26956	0.770252	0.752424	0.0280267	0.0357409	0.753996	0.993791	0.973546	0.0842266	0.085259	0.861948	NA	NA	NA	NA	NA	NA	NA	NA	NA
Manes.01G078600			-1.03269	-0.439501	1.97187	-0.999008	-1.55098	0.106853	0.835751	0.102316	0.681578	0.582407	0.633794	1	0.221404	0.804113	0.701441	NA	NA	NA	NA	NA	NA	NA	NA	NA
Manes.01G078700			NA	NA	2.04565	NA	-0.0797663	0.373901	0.315958	0.243428	0.315958	0.96284	0.759476	0.662362	0.416418	0.462248	1	NA	NA	NA	NA	NA	NA	NA	NA	NA
Manes.01G078800			NA	NA	NA	NA	NA	1	1	1	1	0.170471	1	1	1	1	0.268985	NA	NA	NA	NA	NA	NA	NA	NA	NA
Manes.01G078900			NA	NA	NA	NA	NA	1	1	1	1	1	1	1	1	1	1	NA	NA	NA	NA	NA	NA	NA	NA	NA
Manes.01G078950			NA	-0.507332	NA	0.637542	NA	0.1195	0.790166	0.336124	0.704318	0.336124	0.633794	0.996781	0.510701	0.824066	0.463781	NA	NA	NA	NA	NA	NA	NA	NA	NA
Manes.01G079000	AT5G47570		0.0645067	-0.416585	-0.180455	-0.0129171	-0.197796	0.43002	0.0266751	0.144566	0.91519	0.128859	0.799793	0.18945	0.287302	1	0.217359	NA	NA	NA	NA	NA	NA	NA	NA	NA
Manes.01G079100	AT4G17260	Lactate/malate dehydrogenase family protein	-1.24868	0.0924537	0.0855839	0.682556	-1.00822	0.0712294	0.870534	0.81711	0.2809	0.118475	0.572435	1	0.93619	0.422161	0.203017	NA	NA	NA	NA	NA	NA	NA	NA	NA
Manes.01G079200	AT4G16510	YbaK/aminoacyl-tRNA synthetase-associated domain	0.179564	0.0354006	0.0455088	0.280617	0.144546	0.41034	0.71185	0.617055	0.0178099	0.156661	0.786498	0.946162	0.764531	0.0509022	0.255317	NA	NA	NA	NA	NA	NA	NA	NA	NA
Manes.01G079300			NA	NA	NA	NA	NA	1	1	1	1	0.170471	1	1	1	1	0.268985	NA	NA	NA	NA	NA	NA	NA	NA	NA
Manes.01G079400	AT2G35736	(1 of 2) PF15054 - Domain of unknown function (DUF4535) (DUF4535)	-0.268025	-0.919003	-0.962654	-0.270161	-1.26329	0.723843	0.0700084	0.0174263	0.47874	0.0382778	0.971074	0.313704	0.0594065	0.628354	0.0826012	NA	NA	NA	NA	NA	NA	NA	NA	NA
Manes.01G079500	AT5G47580		0.0427824	-0.175358	-0.126004	-0.266935	0.429352	0.771918	0.302187	0.446014	0.153806	0.0887381	0.994526	0.649118	0.615907	0.268798	0.160752	NA	NA	NA	NA	NA	NA	NA	NA	NA
Manes.01G079600			0.131431	0.182696	0.222248	0.275235	0.445409	0.624054	0.232691	0.152939	0.106705	0.018206	0.916195	0.569871	0.299979	0.201697	0.0469608	NA	NA	NA	NA	NA	NA	NA	NA	NA
Manes.01G079700	AT1G76280	Tetratricopeptide repeat (TPR)-like superfamily protein	0.209005	-0.235388	0.0551972	0.470599	0.468001	0.227932	0.117619	0.596724	0.0171515	0.001269	0.702399	0.415922	0.744826	0.0494251	0.00589	NA	NA	NA	NA	NA	NA	NA	NA	NA
Manes.01G079800			0.259	-0.374319	-0.194992	0.219981	0.0240959	0.102889	0.0004595	0.0569744	0.007204	0.730131	0.629126	0.0234414	0.143009	0.0257075	0.840016	Manes.01G079800.2.p;Manes.02G038900.1.p;Manes.02G038900.2.p	1	1	2	1	NA	0.139215	0.400096	0.931
Manes.01G080000	AT5G47510	Sec14p-like phosphatidylinositol transfer family protein	0.0262323	-0.0728214	0.00761093	0.605175	0.501941	0.891991	0.819552	0.976207	0.030909	0.0168165	1	1	1	0.0761352	0.0440734	NA	NA	NA	NA	NA	NA	NA	NA	NA
Manes.01G080100	AT4G16563	Eukaryotic aspartyl protease family protein	2.86732	-0.0902905	2.72094	0.967415	1.54842	0.210622	0.900604	0.019995	0.351494	0.0187587	0.689853	1	0.065646	0.498164	0.0481641	NA	NA	NA	NA	NA	NA	NA	NA	NA
Manes.01G080200	AT4G16570	protein arginine methyltransferase 7	0.18193	-0.244628	-0.783558	0.25296	0.466736	0.292473	0.346573	0.0149648	0.274454	0.0436393	0.753382	0.686969	0.0530783	0.414907	0.0911142	NA	NA	NA	NA	NA	NA	NA	NA	NA
Manes.01G080300	AT2G35720	DNAJ heat shock N-terminal domain-containing protein	0.199788	-0.0395948	0.187976	1.24045	0.608203	0.195765	0.743111	0.0173732	8.44e-05	1.358e-05	0.683065	0.967251	0.0592687	0.001699	0.0003443	NA	NA	NA	NA	NA	NA	NA	NA	NA
Manes.01G080400			-1.23026	0.312556	0.291136	-0.770584	-0.584241	0.0312588	0.418631	0.397287	0.101518	0.136595	0.476173	0.75212	0.567343	0.193869	0.228017	NA	NA	NA	NA	NA	NA	NA	NA	NA
Manes.01G080500			-0.621437	-1.63077	-0.643997	-0.165661	0.0768738	0.529777	0.0766224	0.329145	0.806934	0.885533	0.864993	0.329348	0.506284	0.912223	0.977815	NA	NA	NA	NA	NA	NA	NA	NA	NA
Manes.01G080600	AT5G17550	peroxin 19-2	-0.201038	0.0127141	-0.0136495	0.320956	0.501943	0.0331167	0.879086	0.902508	0.003846	0.0003957	0.48397	1	1	0.0163879	0.002596	NA	NA	NA	NA	NA	NA	NA	NA	NA
Manes.01G080700			0.14658	0.0826054	-0.235167	-0.361242	0.107223	0.510647	0.496369	0.0776508	0.0195265	0.429182	0.852094	0.804112	0.180024	0.053513	0.562565	NA	NA	NA	NA	NA	NA	NA	NA	NA
Manes.01G080800	AT4G17300	Class II aminoacyl-tRNA and biotin synthetases superfamily protein	0.232407	-0.330536	-0.50411	0.399288	0.399355	0.154556	0.119947	0.0200757	0.0162163	0.009153	0.66067	0.419699	0.0658057	0.0472993	0.0269001	NA	NA	NA	NA	NA	NA	NA	NA	NA
Manes.01G080900	AT5G47490	RGPR-related	0.120999	-0.248831	-0.334965	-0.0658666	0.0615854	0.371206	0.0824582	0.020392	0.666929	0.529948	0.759476	0.34254	0.0664836	0.791098	0.652	NA	NA	NA	NA	NA	NA	NA	NA	NA
Manes.01G080964	AT4G16650	O-fucosyltransferase family protein	0.236303	-0.287245	-0.0319997	0.270373	0.235638	0.086303	0.169705	0.87212	0.455181	0.165011	0.598809	0.491112	0.979379	0.604985	0.266581	NA	NA	NA	NA	NA	NA	NA	NA	NA
Manes.01G081000	AT2G45120	C2H2-like zinc finger protein	-0.325734	0.41449	0.320085	-0.47255	-1.04726	0.344498	0.0390952	0.077898	0.0888964	0.001284	0.759476	0.23042	0.180418	0.174769	0.005938	NA	NA	NA	NA	NA	NA	NA	NA	NA
Manes.01G081100	AT5G47470	Nodulin MtN21 /EamA-like transporter family protein	-0.731596	-0.170744	-0.145878	NA	0.479421	0.624779	0.835747	0.852529	0.0163578	0.549557	0.916549	1	0.964586	0.0476231	0.670668	NA	NA	NA	NA	NA	NA	NA	NA	NA
Manes.01G081200	AT4G17310		0.436374	-0.26803	-0.620872	-0.205288	-0.338506	0.33732	0.188669	0.0254351	0.523485	0.166909	0.759476	0.517154	0.0783105	0.657261	0.268985	NA	NA	NA	NA	NA	NA	NA	NA	NA
Manes.01G081400	AT4G17330	G2484-1 protein	0.0683662	-0.254485	-0.330412	0.195317	0.201473	0.758705	0.13319	0.0427316	0.326181	0.130831	0.988262	0.442714	0.115497	0.471797	0.220132	NA	NA	NA	NA	NA	NA	NA	NA	NA
Manes.01G081500	AT5G47380	Protein of unknown function, DUF547	0.0161163	-0.335189	-0.125717	0.65512	1.27893	0.959659	0.0848829	0.449013	0.0470643	0.001011	1	0.348823	0.61872	0.105699	0.004989	NA	NA	NA	NA	NA	NA	NA	NA	NA
Manes.01G081600	AT4G17340	tonoplast intrinsic protein 2;2	-1.52231	-3.70988	-2.41121	-2.44273	2.04035	0.49578	0.149699	0.204194	0.197986	0.0412587	0.841782	0.470393	0.365224	0.323244	0.087204	NA	NA	NA	NA	NA	NA	NA	NA	NA
Manes.01G081800	AT4G17350	Plant protein of unknown function (DUF828) with plant pleckstrin homology-like region	0.0401928	0.442002	0.681388	0.742063	0.520724	0.856526	0.0747204	0.0563559	0.134327	0.0637441	1	0.324921	0.141849	0.241603	0.122827	NA	NA	NA	NA	NA	NA	NA	NA	NA
Manes.01G081900	AT5G47435	formyltetrahydrofolate deformylase, putative	0.568927	0.0344825	0.184631	0.448993	0.100936	0.009647	0.90554	0.535	0.173987	0.713437	0.39664	1	0.686888	0.292382	0.824588	NA	NA	NA	NA	NA	NA	NA	NA	NA
Manes.01G082000	AT4G16695		0.371969	0.00681873	0.332772	0.251215	0.45915	0.282171	0.982441	0.201745	0.420741	0.0922248	0.74578	1	0.361929	0.569853	0.166041	NA	NA	NA	NA	NA	NA	NA	NA	NA
Manes.01G082200	AT4G16700	phosphatidylserine decarboxylase 1	0.402379	-0.502337	-0.397962	0.443021	0.627172	0.0567771	0.10999	0.166836	0.0715533	0.0183352	0.53972	0.400986	0.319779	0.147037	0.0472378	NA	NA	NA	NA	NA	NA	NA	NA	NA
Manes.01G082300	AT4G17370	Oxidoreductase family protein	-0.0521463	-0.196417	-0.676992	-0.295295	-0.195248	0.849302	0.134449	0.00231	0.173278	0.15989	1	0.444746	0.0142684	0.29147	0.259586	Manes.01G082300.1.p;Manes.01G082300.2.p	2	2	5	1	0.66611	0.0816116	0.325275	1.912
Manes.01G082400	AT4G17380	MUTS-like protein 4	0.314409	-0.280324	-0.273521	0.2303	0.0769642	0.283294	0.0601599	0.0512522	0.222831	0.704374	0.746832	0.289546	0.132265	0.353396	0.816213	NA	NA	NA	NA	NA	NA	NA	NA	NA
Manes.01G082600	AT4G16720	Ribosomal protein L23/L15e family protein	0.264008	-0.250812	-0.838043	-1.8873	-1.77091	0.319696	0.292208	0.0103023	0.000659	0.0007839	0.759476	0.637445	0.040335	0.005713	0.004167	NA	NA	NA	NA	NA	NA	NA	NA	NA
Manes.01G082700	AT2G43090	Aconitase/3-isopropylmalate dehydratase protein	0.208013	-0.178255	-0.242515	-0.558423	-0.691589	0.349136	0.117527	0.0403372	0.0124942	0.0006025	0.759476	0.415683	0.110447	0.0387075	0.003465	Manes.01G082700.1.p	6	6	1	1	0.198309	0.547048	0.645759	6.861
Manes.01G082800	AT5G47430	DWNN domain, a CCHC-type zinc finger	0.165444	-0.30509	-0.241747	-0.0279509	0.272639	0.126577	0.001306	0.0007847	0.676099	0.0003457	0.639711	0.0373316	0.006903	0.799258	0.002383	NA	NA	NA	NA	NA	NA	NA	NA	NA
Manes.01G082850			NA	NA	NA	NA	NA	0.373901	1	1	0.170471	1	0.759476	1	1	0.287995	1	NA	NA	NA	NA	NA	NA	NA	NA	NA
Manes.01G082900	AT4G16745	Exostosin family protein	-0.0389817	-0.022766	0.259028	0.607976	0.283292	0.902241	0.944074	0.486114	0.14139	0.439044	1	1	0.655958	0.251452	0.573293	NA	NA	NA	NA	NA	NA	NA	NA	NA
Manes.01G083100			NA	NA	NA	NA	NA	0.373901	0.51649	0.51649	0.51649	0.51649	0.759476	0.804112	0.669146	0.65047	0.639037	NA	NA	NA	NA	NA	NA	NA	NA	NA
Manes.01G083200	AT5G47400	(1 of 1) 3.1.4.12 - Sphingomyelin phosphodiesterase / Neutral sphingomyelinase	0.300317	0.116552	-0.645345	-0.312716	-0.229849	0.215096	0.773829	0.156779	0.445232	0.571597	0.692016	0.986916	0.305612	0.595088	0.691163	NA	NA	NA	NA	NA	NA	NA	NA	NA
Manes.01G083275			-0.843917	-1.82826	-0.625306	2.24954	1.56059	0.691082	0.482634	0.737427	0.0844235	0.19981	0.953923	0.804112	0.871005	0.167549	0.306026	NA	NA	NA	NA	NA	NA	NA	NA	NA
Manes.01G083350			-0.560786	0.175913	-0.231049	-0.715026	-1.04653	0.354656	0.77062	0.697226	0.330683	0.196094	0.759476	0.984937	0.836533	0.476545	0.301306	NA	NA	NA	NA	NA	NA	NA	NA	NA
Manes.01G083500			1.29095	0.297127	-1.1195	NA	-0.949167	0.201897	0.737098	0.448712	0.140322	0.507561	0.683302	0.963674	0.618401	0.249973	0.639037	NA	NA	NA	NA	NA	NA	NA	NA	NA
Manes.01G083600	AT1G77120	alcohol dehydrogenase 1	0.125354	-0.0213653	-0.917222	-1.89115	-2.6698	0.781667	0.961846	0.0747721	0.0152359	0.007206	0.998808	1	0.17502	0.0450566	0.0223157	Manes.01G083600.1.p	6	2	5	1	0.125272	0.20905	0.464458	9.794
Manes.01G083700	AT4G16760	acyl-CoA oxidase 1	-0.0572525	0.747811	0.539979	0.44325	0.933051	0.645385	0.0008279	0.0006357	0.0894895	0.000478	0.928847	0.0302376	0.005979	0.175643	0.002958	Manes.01G083700.2.p	5	2	9;10	2	-0.253368	0.975797	0.747848	4.732
Manes.01G083800	AT4G17430	O-fucosyltransferase family protein	0.0255316	0.0154114	-0.086321	-0.124115	0.00827445	0.905828	0.871806	0.434348	0.520873	0.937974	1	1	0.604121	0.654629	1	NA	NA	NA	NA	NA	NA	NA	NA	NA
Manes.01G083900	AT5G47390	myb-like transcription factor family protein	-0.16141	0.724128	1.39185	1.47498	1.97035	0.637184	0.003205	7.36e-06	0.0002171	1.616e-06	0.923866	0.0603184	0.0004398	0.002909	0.0001185	NA	NA	NA	NA	NA	NA	NA	NA	NA
Manes.01G084100	AT4G16770	2-oxoglutarate (2OG) and Fe(II)-dependent oxygenase superfamily protein	0.0473867	0.175957	-0.352396	0.264913	0.422046	0.721429	0.203581	0.129583	0.0955852	0.016575	0.970057	0.535505	0.264249	0.185056	0.0435378	NA	NA	NA	NA	NA	NA	NA	NA	NA
Manes.01G084200	AT2G39810	ubiquitin-protein ligases	0.234051	-0.177337	-0.599608	-0.351675	0.121896	0.0695882	0.379929	0.0238832	0.102945	0.465183	0.567024	0.717866	0.0746393	0.195934	0.600901	NA	NA	NA	NA	NA	NA	NA	NA	NA
Manes.01G084300	AT4G17440	Protein of unknown function (DUF1639)	-0.0310286	0.331833	0.232572	0.163408	0.359184	0.842366	0.0377522	0.0827317	0.332182	0.0144759	1	0.226364	0.18888	0.478012	0.0390266	NA	NA	NA	NA	NA	NA	NA	NA	NA
Manes.01G084500	AT4G16780	homeobox protein 2	0.148351	-0.465904	-1.02947	-1.53706	-1.17055	0.207351	0.0249589	0.0007285	0.0002341	0.0129602	0.68765	0.182425	0.006558	0.003057	0.035623	NA	NA	NA	NA	NA	NA	NA	NA	NA
Manes.01G084600	AT2G35680	Phosphotyrosine protein phosphatases superfamily protein	-0.381829	0.267126	0.717382	-0.038219	0.46	0.0257668	0.0182104	8.185e-05	0.746515	0.0006883	0.462532	0.154208	0.001715	0.860577	0.003795	NA	NA	NA	NA	NA	NA	NA	NA	NA
Manes.01G084700			0.0559525	-0.286509	0.203973	0.0318832	0.248959	0.775922	0.258141	0.308104	0.909582	0.273477	0.996326	0.599891	0.491411	0.996621	0.394556	NA	NA	NA	NA	NA	NA	NA	NA	NA
Manes.01G084800			-0.236236	0.568818	0.520807	-0.226252	0.81451	0.576623	0.283451	0.233047	0.747188	0.125421	0.890674	0.628536	0.402971	0.861322	0.212555	NA	NA	NA	NA	NA	NA	NA	NA	NA
Manes.01G084900	AT5G47310	PPPDE putative thiol peptidase family protein	-0.0213582	0.287007	0.382511	0.416482	0.657682	0.856679	0.0546909	0.0180681	0.0232137	0.001478	1	0.274509	0.0608546	0.0611815	0.006563	NA	NA	NA	NA	NA	NA	NA	NA	NA
Manes.01G085000			-0.14676	0.975086	1.67218	1.30252	-0.218431	0.901428	0.339529	0.0561789	0.215268	0.878891	1	0.680869	0.141493	0.344061	0.972183	NA	NA	NA	NA	NA	NA	NA	NA	NA
Manes.01G085100	AT4G17490	ethylene responsive element binding factor 6	-0.599673	0.0490988	-0.499379	0.47049	1.26346	0.571403	0.956303	0.671279	0.533888	0.161503	0.888101	1	0.813219	0.666903	0.261815	NA	NA	NA	NA	NA	NA	NA	NA	NA
Manes.01G085200	AT4G17490	ethylene responsive element binding factor 6	-1.46284	0.782127	0.605465	1.42754	0.226003	0.13061	0.0987513	0.112408	0.001833	0.676246	0.642726	0.378362	0.237508	0.009864	0.790713	NA	NA	NA	NA	NA	NA	NA	NA	NA
Manes.01G085300			0.810501	1.58495	-0.373327	2.85021	1.86923	0.700096	0.24402	0.841076	0.238459	0.338223	0.958902	0.583417	0.955351	0.372578	0.466213	NA	NA	NA	NA	NA	NA	NA	NA	NA
Manes.01G085400	AT4G17500	ethylene responsive element binding factor 1	-0.674867	1.35314	1.57413	2.44527	1.0412	0.156807	0.0433378	0.0007659	2.149e-05	0.0915825	0.661275	0.24365	0.006789	0.0008095	0.165093	NA	NA	NA	NA	NA	NA	NA	NA	NA
Manes.01G085500			1.08263	1.5962	-0.372143	1.71542	0.220091	0.658049	0.263451	0.841622	0.365338	0.897679	0.936705	0.605515	0.955673	0.513008	0.987769	NA	NA	NA	NA	NA	NA	NA	NA	NA
Manes.01G085550			0.350397	-1.18988	-2.9635	0.604285	0.720101	0.807179	0.276937	0.0999974	0.648669	0.39603	1	0.62007	0.217693	0.774817	0.528163	NA	NA	NA	NA	NA	NA	NA	NA	NA
Manes.01G085600	AT5G60900	receptor-like protein kinase 1	-0.947882	0.931039	1.45589	1.92254	0.901832	0.143023	0.162843	0.0105552	0.008746	0.0915073	0.654617	0.491045	0.0410752	0.0295983	0.164985	NA	NA	NA	NA	NA	NA	NA	NA	NA
Manes.01G085700	AT4G17510	ubiquitin C-terminal hydrolase 3	-0.110954	-0.635736	-1.17329	-0.593203	-0.290459	0.451502	0.001246	0.000175	0.003096	0.056074	0.81397	0.0366699	0.002701	0.0141597	0.11066	NA	NA	NA	NA	NA	NA	NA	NA	NA
Manes.01G085800			1.83319	0.457468	-0.645871	-2.51195	-3.08229	0.052028	0.243945	0.324448	0.0241746	0.0149417	0.530128	0.583328	0.503347	0.0631056	0.0400199	NA	NA	NA	NA	NA	NA	NA	NA	NA
Manes.01G085900	AT4G16800	ATP-dependent caseinolytic (Clp) protease/crotonase family protein	0.0443407	0.143474	0.211212	-0.316525	-0.202905	0.588892	0.418544	0.230224	0.0943355	0.257334	0.897441	0.75212	0.399497	0.183229	0.375092	Manes.01G085900.1.p	1	1	1;2	2	1.01613	0.253824	0.502573	0.997
Manes.01G086000	AT4G16845	VEFS-Box of polycomb protein	0.0363757	0.132917	-0.391597	-0.103278	0.526637	0.741427	0.3852	0.0577987	0.483429	0.002949	0.979518	0.721926	0.144568	0.632862	0.0111237	NA	NA	NA	NA	NA	NA	NA	NA	NA
Manes.01G086050			-2.95746	-1.99282	-1.38074	-0.676598	-0.980095	0.17355	0.223552	0.332764	0.596225	0.459823	0.668173	0.55888	0.50809	0.72557	0.595236	NA	NA	NA	NA	NA	NA	NA	NA	NA
Manes.01G086100	AT4G16820	alpha/beta-Hydrolases superfamily protein	-0.95714	0.712984	0.392779	0.26624	-0.215269	0.1658	0.147216	0.200056	0.487736	0.551186	0.662183	0.466881	0.359785	0.637331	0.672156	NA	NA	NA	NA	NA	NA	NA	NA	NA
Manes.01G086200	AT4G16830	Hyaluronan / mRNA binding family	0.325262	-0.352546	-0.788513	-0.768281	-0.485378	0.0649606	0.000211	4.232e-06	8.645e-06	0.0001682	0.556995	0.0153038	0.0003244	0.0004909	0.001492	Manes.01G086200.1.p	3	2	5;6	2	0.472385	0.040401	0.244426	3.988
Manes.01G086400	AT1G02130	RAS 5	0.0929847	0.0734235	-0.234989	-0.195127	0.0956297	0.51985	0.323579	0.009407	0.0193319	0.439439	0.858811	0.667358	0.0378038	0.0530874	0.573633	Manes.01G086400.1.p	4	1	1	1	-0.616381	0.615669	0.668428	3.988
Manes.01G086500	AT2G35658		0.00616391	-0.242042	0.780754	0.587985	1.30827	0.991216	0.574843	0.0324667	0.374889	0.004288	1	0.848648	0.0939521	0.523088	0.0147827	NA	NA	NA	NA	NA	NA	NA	NA	NA
Manes.01G086600			0.109194	-0.367288	1.18379	1.80223	1.40327	0.908883	0.416644	0.002854	0.000369	0.001686	1	0.750694	0.0164668	0.004031	0.007283	NA	NA	NA	NA	NA	NA	NA	NA	NA
Manes.01G086700	AT4G17540		0.451481	-0.502968	-1.07247	-0.413787	-0.804104	0.0181637	0.0976187	0.005422	0.102285	0.0260744	0.433611	0.376236	0.0255618	0.194993	0.0627658	NA	NA	NA	NA	NA	NA	NA	NA	NA
Manes.01G086800			-0.468787	1.48648	0.998605	-0.387355	1.32327	0.201065	0.009942	0.0005189	0.0928884	0.0001977	0.683065	0.109259	0.00528	0.180918	0.00165	NA	NA	NA	NA	NA	NA	NA	NA	NA
Manes.01G086900	AT4G17550	Major facilitator superfamily protein	1.42826	-0.614058	-1.42677	0.319465	0.710184	0.169308	0.209099	0.0244669	0.316097	0.144145	0.663992	0.54191	0.0760182	0.462248	0.238208	NA	NA	NA	NA	NA	NA	NA	NA	NA
Manes.01G087050	AT4G17560	Ribosomal protein L19 family protein	0.263695	0.121197	-0.118001	-0.648714	-0.158242	0.20239	0.212702	0.179991	0.001701	0.08716	0.683302	0.545922	0.33265	0.009419	0.158357	NA	NA	NA	NA	NA	NA	NA	NA	NA
Manes.01G087200	AT5G47180	Plant VAMP (vesicle-associated membrane protein) family protein	0.0761877	-0.0666157	-0.427302	-0.222818	-0.117058	0.442165	0.501884	0.004158	0.0480482	0.349127	0.80773	0.804112	0.02126	0.107379	0.478154	NA	NA	NA	NA	NA	NA	NA	NA	NA
Manes.01G087300	AT4G16970	Protein kinase superfamily protein	0.290116	-0.335044	-1.61149	-2.71787	-2.56034	0.186308	0.269	0.00488	0.001465	0.001555	0.676545	0.611855	0.0236613	0.008522	0.006834	NA	NA	NA	NA	NA	NA	NA	NA	NA
Manes.01G087400	AT5G47120	BAX inhibitor 1	0.0995694	0.0195033	0.094621	0.0264635	-0.156292	0.340494	0.829685	0.401404	0.735322	0.0299717	0.759476	1	0.571281	0.850932	0.0702	NA	NA	NA	NA	NA	NA	NA	NA	NA
Manes.01G087450			NA	NA	NA	NA	NA	1	1	1	1	1	1	1	1	1	1	NA	NA	NA	NA	NA	NA	NA	NA	NA
Manes.01G087500	AT4G17570	GATA transcription factor 26	-0.285601	0.398379	0.586261	0.835912	1.76084	0.262421	0.006533	0.000482	0.001339	4.249e-05	0.728564	0.0878436	0.005031	0.008202	0.0006459	NA	NA	NA	NA	NA	NA	NA	NA	NA
Manes.01G087600			0.218693	-0.310024	-0.631097	0.262624	0.952514	0.114393	0.158536	0.0272875	0.452771	0.007811	0.633794	0.48429	0.0825191	0.602538	0.0237862	NA	NA	NA	NA	NA	NA	NA	NA	NA
Manes.01G087650			NA	NA	NA	NA	NA	0.373901	0.51649	0.51649	0.51649	0.51649	0.759476	0.804112	0.669146	0.65047	0.639037	NA	NA	NA	NA	NA	NA	NA	NA	NA
Manes.01G087700	AT2G22740	SU(VAR)3-9 homolog 6	0.220987	0.156459	0.557251	0.855411	0.671231	0.113718	0.251838	0.0002441	0.0006746	7.503e-05	0.633794	0.592352	0.0033	0.00581	0.0009119	NA	NA	NA	NA	NA	NA	NA	NA	NA
Manes.01G087800	AT4G17030	expansin-like B1	0.888727	1.70848	3.07788	4.49192	4.83363	0.528103	0.0535797	0.0101613	3.735e-06	0.007817	0.863876	0.271473	0.0399548	0.0003373	0.0237991	NA	NA	NA	NA	NA	NA	NA	NA	NA
Manes.01G087900	AT4G17040	CLP protease R subunit 4	0.109014	-0.132361	-0.389252	-0.550206	-0.247287	0.389897	0.318217	0.0222333	0.005536	0.0889065	0.771819	0.663938	0.0709124	0.0212871	0.160995	Manes.01G087900.4.p;Manes.01G087900.5.p;Manes.01G087900.6.p	1	1	1	1	-0.0346859	0.634119	0.673536	0.997
Manes.01G088000	AT4G10720	Ankyrin repeat family protein	0.186504	NA	-1.10459	NA	NA	0.931797	0.172887	0.485066	0.172887	0.172887	1	0.494427	0.654866	0.291019	0.272023	NA	NA	NA	NA	NA	NA	NA	NA	NA
Manes.01G088101			NA	NA	NA	NA	NA	1	1	1	1	1	1	1	1	1	1	NA	NA	NA	NA	NA	NA	NA	NA	NA
Manes.01G088200	AT1G65570	Pectin lyase-like superfamily protein	NA	NA	NA	NA	NA	1	1	1	1	1	1	1	1	1	1	NA	NA	NA	NA	NA	NA	NA	NA	NA
Manes.01G088300	AT1G65570	Pectin lyase-like superfamily protein	NA	NA	NA	NA	NA	1	1	1	1	1	1	1	1	1	1	NA	NA	NA	NA	NA	NA	NA	NA	NA
Manes.01G088400	AT1G65570	Pectin lyase-like superfamily protein	NA	NA	NA	NA	NA	1	0.51649	0.51649	0.51649	0.51649	1	0.804112	0.669146	0.65047	0.639037	NA	NA	NA	NA	NA	NA	NA	NA	NA
Manes.01G088500	AT4G17600	Chlorophyll A-B binding family protein	0.229263	0.743856	0.761205	-0.629784	-0.0045144	0.655598	0.0561124	0.073283	0.350108	0.993234	0.934916	0.278257	0.172407	0.496747	1	NA	NA	NA	NA	NA	NA	NA	NA	NA
Manes.01G088600			-0.760719	1.70442	1.40949	-0.39813	0.0806386	0.469738	0.004761	0.0425147	0.632897	0.905835	0.825747	0.0738466	0.115068	0.760185	0.99458	NA	NA	NA	NA	NA	NA	NA	NA	NA
Manes.01G088700			1.11204	-2.03313	-2.34505	-0.610477	-0.680112	0.0177422	0.00806	0.004598	0.130762	0.0840526	0.433546	0.0981675	0.0227857	0.236514	0.153613	NA	NA	NA	NA	NA	NA	NA	NA	NA
Manes.01G088800	AT4G17610	tRNA/rRNA methyltransferase (SpoU) family protein	0.378543	-0.511344	-0.883324	0.835041	0.600942	0.123018	0.0843294	0.00782	0.0157892	0.004936	0.635174	0.347585	0.0332086	0.046318	0.0165117	NA	NA	NA	NA	NA	NA	NA	NA	NA
Manes.01G089000	AT4G17050	ureidoglycine aminohydrolase	0.113317	0.214588	0.20951	0.00169224	-0.0386557	0.353939	0.002229	0.002744	0.9711	0.603324	0.759476	0.0494942	0.016001	1	0.721442	Manes.01G089000.2.p;Manes.01G089000.3.p;Manes.01G089000.4.p	1	1	3	1	-0.549388	0.348474	0.563805	0.997
Manes.01G089100			-0.192999	-0.294007	-0.337627	-0.945709	-0.711056	0.289997	0.141014	0.0782962	0.001828	0.00733	0.752036	0.455986	0.18111	0.009842	0.0226	NA	NA	NA	NA	NA	NA	NA	NA	NA
Manes.01G089200			0.308267	-0.00965992	-0.570991	-1.85477	-2.08155	0.208727	0.95156	0.0236185	0.0003759	0.000143	0.688932	1	0.0740305	0.00407	0.00135	Manes.01G089200.1.p;Manes.01G089200.10.p;Manes.01G089200.2.p;Manes.01G089200.5.p;Manes.01G089200.7.p;Manes.01G089200.8.p;Manes.01G089200.9.p	2	1	4	1	0.0637662	0.957565	0.744932	1.974
Manes.01G089300			-0.47286	-2.07286	NA	-1.79385	NA	0.667204	0.168988	0.0810796	0.218161	0.0810796	0.941067	0.491112	0.18604	0.347585	0.149302	NA	NA	NA	NA	NA	NA	NA	NA	NA
Manes.01G089400			NA	NA	NA	NA	NA	1	1	1	1	1	1	1	1	1	1	NA	NA	NA	NA	NA	NA	NA	NA	NA
Manes.01G089500			0.812431	NA	-0.292559	1.62413	1.43707	0.589164	0.199262	0.841614	0.149603	0.195773	0.897441	0.530496	0.955673	0.263093	0.300953	NA	NA	NA	NA	NA	NA	NA	NA	NA
Manes.01G089600			-0.0170862	0.348471	0.312285	0.440052	0.417404	0.861512	0.001544	0.005193	0.0175648	0.003289	1	0.0411006	0.0247569	0.0503288	0.0120662	NA	NA	NA	NA	NA	NA	NA	NA	NA
Manes.01G089700	AT5G41150	Restriction endonuclease, type II-like superfamily protein	0.0487745	0.211396	0.111797	0.581958	0.983095	0.821749	0.118532	0.275744	0.0004459	0.0001339	1	0.417663	0.45557	0.004488	0.001294	NA	NA	NA	NA	NA	NA	NA	NA	NA
Manes.01G089800	AT4G17070	peptidyl-prolyl cis-trans isomerases	-0.0491303	0.348624	0.905307	0.879776	1.06239	0.666896	0.0234817	2.402e-05	8.342e-05	5.355e-05	0.940887	0.176881	0.0008348	0.001688	0.0007397	NA	NA	NA	NA	NA	NA	NA	NA	NA
Manes.01G089900			-0.245581	0.18858	0.425773	0.198144	-0.00178623	0.647477	0.335067	0.0506369	0.269088	0.99434	0.930034	0.677274	0.131036	0.408716	1	NA	NA	NA	NA	NA	NA	NA	NA	NA
Manes.01G090001	AT3G28880	Ankyrin repeat family protein	-5.15396	NA	NA	NA	NA	0.386298	0.170471	0.170471	1	1	0.769329	0.491112	0.319779	1	1	NA	NA	NA	NA	NA	NA	NA	NA	NA
Manes.01G090100	AT5G39840	ATP-dependent RNA helicase, mitochondrial, putative	0.184631	-0.405153	-0.210544	0.426406	0.381768	0.197463	0.0300585	0.074402	0.002506	0.027913	0.683065	0.200911	0.174302	0.0122847	0.0662412	NA	NA	NA	NA	NA	NA	NA	NA	NA
Manes.01G090200	AT5G39830	Trypsin family protein with PDZ domain	0.60853	-0.562453	-0.822954	0.488875	0.46059	0.106626	0.0970015	0.0440309	0.100083	0.183593	0.633794	0.375075	0.118222	0.191733	0.285724	NA	NA	NA	NA	NA	NA	NA	NA	NA
Manes.01G090300	AT1G26870	NAC (No Apical Meristem) domain transcriptional regulator superfamily protein	-1.17133	0.441169	0.662272	0.482657	-0.157404	0.528158	0.817657	0.732954	0.818583	0.947466	0.863876	1	0.867534	0.922171	1	NA	NA	NA	NA	NA	NA	NA	NA	NA
Manes.01G090400	AT1G26880	Ribosomal protein L34e superfamily protein	0.233411	-0.218917	-0.374739	-0.000889077	-0.376745	0.108329	0.0538171	0.003419	0.995025	0.0179817	0.633794	0.272135	0.0185803	1	0.0464883	Manes.01G090400.1.p;Manes.05G101100.1.p	1	1	1	1	-1.07931	0.118336	0.377828	0.997
Manes.01G090500	AT5G39785	Protein of unknown function (DUF1666)	-0.899445	-0.207779	-0.202815	1.04456	1.24121	0.146362	0.502906	0.531627	0.0002329	0.001218	0.657161	0.804112	0.683707	0.003047	0.005706	NA	NA	NA	NA	NA	NA	NA	NA	NA
Manes.01G090600			-0.0617435	-2.443	-0.786797	-0.801216	1.02286	0.945337	0.0364848	0.203073	0.270409	0.223706	1	0.222896	0.363722	0.410143	0.33536	NA	NA	NA	NA	NA	NA	NA	NA	NA
Manes.01G090700	AT3G28910	myb domain protein 30	-2.68016	NA	0.437719	NA	2.0558	0.204555	0.339248	0.762548	0.339248	0.144884	0.685794	0.6808	0.891369	0.485374	0.239115	NA	NA	NA	NA	NA	NA	NA	NA	NA
Manes.01G090800	AT3G28917	mini zinc finger 2	NA	NA	NA	NA	NA	1	1	1	1	1	1	1	1	1	1	NA	NA	NA	NA	NA	NA	NA	NA	NA
Manes.01G090900	AT5G39760	homeobox protein 23	-0.0547205	1.39954	0.00951454	0.236834	1.29043	0.957357	0.0149393	0.990037	0.771162	0.108587	1	0.13774	1	0.882046	0.188976	NA	NA	NA	NA	NA	NA	NA	NA	NA
Manes.01G091100	AT5G15230	GAST1 protein homolog 4	-0.0869464	-0.557859	-1.86011	-3.49291	-3.75648	0.812758	0.0126465	2.618e-05	6.009e-06	4.776e-06	1	0.124998	0.0008773	0.0004144	0.0001997	NA	NA	NA	NA	NA	NA	NA	NA	NA
Manes.01G091200			-0.583669	0.909735	0.552927	1.34757	0.371761	0.404619	0.196268	0.406036	0.0316727	0.574271	0.782084	0.526501	0.576125	0.0777013	0.693731	NA	NA	NA	NA	NA	NA	NA	NA	NA
Manes.01G091300	AT3G28960	Transmembrane amino acid transporter family protein	1.2058	3.46981	NA	NA	NA	0.532914	0.212839	0.43765	0.43765	0.43765	0.867089	0.546072	0.607606	0.587324	0.571701	NA	NA	NA	NA	NA	NA	NA	NA	NA
Manes.01G091400	AT3G28960	Transmembrane amino acid transporter family protein	-0.513428	-0.100891	-1.19992	-2.48347	-3.70847	0.364883	0.726683	0.00619	0.0006692	0.0003126	0.759476	0.95627	0.0281266	0.00578	0.002229	NA	NA	NA	NA	NA	NA	NA	NA	NA
Manes.01G091500	AT2G36730	Pentatricopeptide repeat (PPR) superfamily protein	0.411192	0.0621008	-1.15025	0.844049	0.822587	0.434559	0.837024	0.0337749	0.0131121	0.0322645	0.803228	1	0.0968096	0.040189	0.0745011	NA	NA	NA	NA	NA	NA	NA	NA	NA
Manes.01G091600			-0.238807	-0.454593	0.0054311	0.239098	0.676101	0.338123	0.118695	0.984853	0.329804	0.00612	0.759476	0.417743	1	0.475676	0.0196022	NA	NA	NA	NA	NA	NA	NA	NA	NA
Manes.01G091700	AT3G01180	starch synthase 2	-0.234954	-0.366938	-0.813924	-0.347396	0.269237	0.315362	0.034608	0.002944	0.0618338	0.0830907	0.759476	0.216614	0.016836	0.131139	0.152126	NA	NA	NA	NA	NA	NA	NA	NA	NA
Manes.01G091800			-0.773381	0.838511	1.00407	1.56742	1.4338	0.237354	0.009312	0.0120782	0.008718	0.017301	0.708847	0.105378	0.0452934	0.0295267	0.0451051	NA	NA	NA	NA	NA	NA	NA	NA	NA
Manes.01G092000	AT3G01170	Ribosomal protein L34e superfamily protein	-0.313805	-0.183369	-0.303064	-0.692397	-0.694961	0.142109	0.460501	0.261503	0.0426165	0.0474688	0.653661	0.787165	0.438759	0.0979153	0.0972713	NA	NA	NA	NA	NA	NA	NA	NA	NA
Manes.01G092100	AT5G39660	cycling DOF factor 2	-0.220765	-0.42773	1.20108	0.53061	2.04628	0.485449	0.444205	0.002805	0.221972	2.14e-05	0.835527	0.772525	0.0162605	0.352391	0.0004324	NA	NA	NA	NA	NA	NA	NA	NA	NA
Manes.01G092200			-0.119589	0.821276	1.37009	NA	NA	0.843895	0.626235	0.379115	0.462382	0.462382	1	0.887108	0.548667	0.612223	0.597936	NA	NA	NA	NA	NA	NA	NA	NA	NA
Manes.01G092300	AT5G39670	Calcium-binding EF-hand family protein	-0.559713	0.943812	0.864752	1.77002	0.457559	0.32314	0.0668764	0.0220896	0.0007516	0.350326	0.759476	0.306279	0.0705984	0.006226	0.479411	NA	NA	NA	NA	NA	NA	NA	NA	NA
Manes.01G092400	AT3G29010	Biotin/lipoate A/B protein ligase family	-0.00985616	0.887356	1.60796	1.21995	0.867716	0.967596	0.002587	2.207e-06	0.0155702	0.003754	1	0.053982	0.0002313	0.0457918	0.0133682	NA	NA	NA	NA	NA	NA	NA	NA	NA
Manes.01G092500	AT1G69560	myb domain protein 105	1.03574	NA	0.290432	NA	NA	0.66918	0.324838	0.862166	0.324838	0.324838	0.941874	0.667982	0.972271	0.470415	0.451883	NA	NA	NA	NA	NA	NA	NA	NA	NA
Manes.01G092600			-0.0708144	0.00653255	-1.11034	-2.00214	-1.72486	0.733546	0.989803	0.179793	0.0696414	0.0826247	0.975628	1	0.332438	0.143929	0.151467	NA	NA	NA	NA	NA	NA	NA	NA	NA
Manes.01G092700	AT3G01150	polypyrimidine tract-binding protein 1	0.155574	-0.0709631	0.0771074	0.178285	0.223166	0.0711086	0.521152	0.424487	0.140376	0.0557803	0.572124	0.807539	0.594667	0.250015	0.1102	NA	NA	NA	NA	NA	NA	NA	NA	NA
Manes.01G092900	AT5G15280	Pentatricopeptide repeat (PPR) superfamily protein	0.0235816	-0.0430357	-0.260502	0.314982	0.671205	0.913217	0.87659	0.36561	0.24866	0.0132588	1	1	0.534675	0.38436	0.0363037	NA	NA	NA	NA	NA	NA	NA	NA	NA
Manes.01G093000	AT5G15300	Pentatricopeptide repeat (PPR) superfamily protein	0.814592	-0.0105852	-0.343342	0.397891	0.267323	0.0159597	0.973695	0.227626	0.154409	0.320994	0.425754	1	0.396142	0.269535	0.447998	NA	NA	NA	NA	NA	NA	NA	NA	NA
Manes.01G093100	AT5G15300	Pentatricopeptide repeat (PPR) superfamily protein	0.302666	0.0957537	-0.40162	1.37092	0.321057	0.332185	0.813533	0.392778	0.0306495	0.400165	0.759476	1	0.56312	0.0756609	0.532594	NA	NA	NA	NA	NA	NA	NA	NA	NA
Manes.01G093200			0.0383616	1.49551	2.73192	2.55007	4.35376	0.935921	0.0008264	0.0001468	0.0002126	0.003004	1	0.0302376	0.002444	0.002868	0.0112856	NA	NA	NA	NA	NA	NA	NA	NA	NA
Manes.01G093300	AT3G01140	myb domain protein 106	-3.60526	0.780006	0.20312	0.171648	1.58563	0.005765	0.184869	0.820846	0.878972	0.10629	0.37429	0.511719	0.939333	0.971415	0.185757	NA	NA	NA	NA	NA	NA	NA	NA	NA
Manes.01G093400	AT3G01120	Pyridoxal phosphate (PLP)-dependent transferases superfamily protein	0.186366	-0.450063	-0.647861	-0.739365	-0.331695	0.191473	0.002896	0.0003063	0.0004245	0.0161993	0.680535	0.0572639	0.003799	0.004363	0.0426945	NA	NA	NA	NA	NA	NA	NA	NA	NA
Manes.01G093475			NA	NA	NA	3.95183	3.35521	1	0.51649	0.51649	0.200224	0.220112	1	0.804112	0.669146	0.325907	0.330981	NA	NA	NA	NA	NA	NA	NA	NA	NA
Manes.01G093550			-0.277688	-0.241974	-0.0750761	-0.184408	1.04408	0.583013	0.623252	0.864329	0.622418	0.0582729	0.893559	0.885119	0.973839	0.750318	0.114162	NA	NA	NA	NA	NA	NA	NA	NA	NA
Manes.01G093625			NA	NA	NA	NA	NA	1	1	1	1	1	1	1	1	1	1	NA	NA	NA	NA	NA	NA	NA	NA	NA
Manes.01G093700			0.0660824	0.348358	0.184525	0.729632	0.4608	0.782209	0.48124	0.556491	0.0281924	0.390703	0.998901	0.804027	0.706709	0.0710623	0.522738	NA	NA	NA	NA	NA	NA	NA	NA	NA
Manes.01G093733			-1.34903	0.464175	-0.125083	1.2112	0.241411	0.113109	0.639706	0.901512	0.15244	0.755718	0.633794	0.895556	1	0.267022	0.863358	NA	NA	NA	NA	NA	NA	NA	NA	NA
Manes.01G093766			-1.01485	4.79326	3.46475	1.47614	1.60616	0.383848	0.184939	0.184517	0.416843	0.201325	0.767859	0.511719	0.33924	0.565824	0.307843	NA	NA	NA	NA	NA	NA	NA	NA	NA
Manes.01G093800			0.171131	0.926171	1.26413	0.521768	-0.450919	0.644354	0.032141	0.001296	0.347855	0.285375	0.928084	0.20772	0.009606	0.494127	0.408649	NA	NA	NA	NA	NA	NA	NA	NA	NA
Manes.01G093901			-0.284122	0.0914456	-0.0417777	0.509346	0.696253	0.655179	0.900491	0.946786	0.525207	0.358307	0.93485	1	1	0.658894	0.487971	NA	NA	NA	NA	NA	NA	NA	NA	NA
Manes.01G094000			-0.105888	-0.559276	-0.0263195	0.397971	0.392244	0.8331	0.355375	0.966801	0.397516	0.281836	1	0.695522	1	0.54641	0.404429	NA	NA	NA	NA	NA	NA	NA	NA	NA
Manes.01G094100	AT5G39050	HXXXD-type acyl-transferase family protein	0.425283	0.847787	1.4796	1.72774	0.636368	0.31743	0.003543	0.002659	0.009253	0.005177	0.759476	0.0637279	0.015664	0.0308697	0.01715	NA	NA	NA	NA	NA	NA	NA	NA	NA
Manes.01G094200	AT3G02150	plastid transcription factor 1	-1.66071	-1.20006	0.966521	0.570419	NA	0.53878	0.498976	0.239556	0.703115	0.218139	0.869988	0.804112	0.411383	0.823098	0.328515	NA	NA	NA	NA	NA	NA	NA	NA	NA
Manes.01G094300	AT3G02160	Bromodomain transcription factor	0.17112	-0.162079	-0.172958	-0.0423456	0.0437177	0.133205	0.163095	0.0676116	0.766339	0.664556	0.644352	0.491112	0.162467	0.877815	0.780019	NA	NA	NA	NA	NA	NA	NA	NA	NA
Manes.01G094500	AT3G29770	methyl esterase 11	0.431458	-0.242435	-0.29051	-0.756213	-0.48051	0.167511	0.217416	0.163733	0.0232574	0.0434223	0.662183	0.551933	0.316049	0.0612768	0.0908114	NA	NA	NA	NA	NA	NA	NA	NA	NA
Manes.01G094600			0.330814	-1.58767	-2.64078	-3.55788	-4.48944	0.485421	2.23e-05	2.898e-06	2.953e-06	9.542e-07	0.835527	0.005419	0.0002724	0.0002939	9.261e-05	NA	NA	NA	NA	NA	NA	NA	NA	NA
Manes.01G094700	AT3G02200	Proteasome component (PCI) domain protein	0.240316	-0.130102	-0.510538	-0.109149	-0.108072	0.001526	0.250757	0.001907	0.22174	0.301403	0.324654	0.591053	0.0126001	0.35209	0.427015	Manes.01G094700.1.p	3	1	3;5	2	-0.137243	0.537514	0.643826	2.944
Manes.01G094800			-0.320436	-0.116536	-0.0974761	0.281146	0.393875	0.16658	0.619741	0.680234	0.269298	0.114167	0.662183	0.882797	0.821313	0.408971	0.197018	NA	NA	NA	NA	NA	NA	NA	NA	NA
Manes.01G094950			-0.613344	0.865296	1.17192	-0.596114	-2.10605	0.191693	0.012418	0.0001037	0.0221902	0.0004063	0.680535	0.123596	0.001999	0.0591733	0.002646	NA	NA	NA	NA	NA	NA	NA	NA	NA
Manes.01G095100			-5.60984	-1.4263	-0.483166	1.17652	1.54477	0.111708	0.270694	0.604447	0.049305	0.0312295	0.633794	0.613522	0.752439	0.109554	0.0725041	NA	NA	NA	NA	NA	NA	NA	NA	NA
Manes.01G095300	AT5G39050	HXXXD-type acyl-transferase family protein	0.881202	2.94177	2.19066	NA	4.72906	0.708461	0.242722	0.319554	0.51649	0.186409	0.96376	0.582096	0.500002	0.65047	0.289256	NA	NA	NA	NA	NA	NA	NA	NA	NA
Manes.01G095400	AT5G39050	HXXXD-type acyl-transferase family protein	NA	NA	NA	NA	4.47936	1	0.51649	0.51649	0.51649	0.189864	1	0.804112	0.669146	0.65047	0.293603	NA	NA	NA	NA	NA	NA	NA	NA	NA
Manes.01G095500			-0.246464	-0.200034	-0.51795	-0.168662	0.00207467	0.14099	0.234374	0.009138	0.253399	0.987345	0.652862	0.571603	0.0370544	0.390106	1	NA	NA	NA	NA	NA	NA	NA	NA	NA
Manes.01G095600			NA	NA	NA	NA	2.63915	1	0.51649	0.51649	0.51649	0.26665	1	0.804112	0.669146	0.65047	0.38641	NA	NA	NA	NA	NA	NA	NA	NA	NA
Manes.01G095700	AT5G39220	alpha/beta-Hydrolases superfamily protein	0.464327	-1.39188	-1.33826	-0.337758	-1.62701	0.536811	0.180056	0.190327	0.678423	0.14884	0.869048	0.505108	0.347179	0.801256	0.244648	NA	NA	NA	NA	NA	NA	NA	NA	NA
Manes.01G095800	AT3G29400	exocyst subunit exo70 family protein E1	-0.390712	0.67736	0.272776	0.761343	0.69373	0.287409	0.191606	0.301861	0.0672009	0.014248	0.749898	0.52064	0.485796	0.140036	0.0385077	NA	NA	NA	NA	NA	NA	NA	NA	NA
Manes.01G095900	AT3G02110	serine carboxypeptidase-like 25	-1.07325	-1.59302	-1.40797	1.21319	0.28909	0.112199	0.0456082	0.0585744	0.217674	0.459782	0.633794	0.250364	0.145991	0.346943	0.595208	NA	NA	NA	NA	NA	NA	NA	NA	NA
Manes.01G096000	AT3G02120	hydroxyproline-rich glycoprotein family protein	-0.264723	-0.00485038	-1.62898	-5.5445	-3.40816	0.520124	0.985757	0.005086	0.000542	0.0009402	0.859017	1	0.0243543	0.005073	0.004726	NA	NA	NA	NA	NA	NA	NA	NA	NA
Manes.01G096100	AT5G39210	chlororespiratory reduction 7	0.168318	-0.383219	-0.918003	NA	NA	0.871908	0.785466	0.515571	0.170304	0.170304	1	0.993569	0.669146	0.287995	0.268985	NA	NA	NA	NA	NA	NA	NA	NA	NA
Manes.01G096200	AT2G03630	(1 of 4) PTHR33673:SF1 - GENOMIC DNA, CHROMOSOME 5, TAC CLONE:K3K3	3.04269	NA	NA	NA	-0.213092	0.165529	0.169644	0.169644	0.169644	0.878143	0.662183	0.491112	0.319779	0.287995	0.971454	NA	NA	NA	NA	NA	NA	NA	NA	NA
Manes.01G096300	AT3G02130	receptor-like protein kinase 2	0.212682	-0.0619651	-0.205927	-0.0696171	0.324277	0.0457022	0.753482	0.292828	0.74476	0.0818995	0.510827	0.974304	0.47578	0.858856	0.150449	NA	NA	NA	NA	NA	NA	NA	NA	NA
Manes.01G096400			0.140459	-0.386404	-0.712314	-0.703596	-0.615995	0.498617	0.007928	0.0008313	0.0002927	0.0005679	0.844035	0.0973673	0.007171	0.003486	0.003331	NA	NA	NA	NA	NA	NA	NA	NA	NA
Manes.01G097000			-0.489333	-0.858725	-0.802124	-1.62678	-1.15404	0.331134	0.0482844	0.0318779	0.002152	0.006365	0.759476	0.256978	0.0927828	0.0110617	0.0201972	NA	NA	NA	NA	NA	NA	NA	NA	NA
Manes.01G097100			NA	NA	NA	NA	NA	1	1	1	1	1	1	1	1	1	1	NA	NA	NA	NA	NA	NA	NA	NA	NA
Manes.01G097200	AT3G29370		-0.173732	-0.154385	-0.0238126	-1.01813	-0.784953	0.776433	0.792078	0.967303	0.209096	0.273555	0.996436	0.997586	1	0.336394	0.394634	NA	NA	NA	NA	NA	NA	NA	NA	NA
Manes.01G097300	AT5G39250	F-box family protein	0.553122	0.161083	-0.0719426	0.182223	-0.262629	0.067054	0.43442	0.749823	0.414905	0.358474	0.561126	0.764383	0.881267	0.563927	0.488118	NA	NA	NA	NA	NA	NA	NA	NA	NA
Manes.01G097400	AT5G15540	PHD finger family protein	0.0877013	-0.0175917	0.0745009	0.694543	0.614383	0.464124	0.905941	0.539244	0.002085	0.0004673	0.821982	1	0.690661	0.0108257	0.002905	NA	NA	NA	NA	NA	NA	NA	NA	NA
Manes.01G097500	AT5G15530	biotin carboxyl carrier protein 2	-0.348874	0.108706	0.611428	0.340093	0.623832	0.29818	0.770339	0.0283124	0.157978	0.0112448	0.758241	0.984885	0.0847899	0.274277	0.0317676	NA	NA	NA	NA	NA	NA	NA	NA	NA
Manes.01G097600	AT3G02090	Insulinase (Peptidase family M16) protein	0.136027	-0.14445	-0.503402	-0.874988	-0.772322	0.243427	0.358129	0.0102066	0.001618	0.002695	0.714023	0.698273	0.0400846	0.009092	0.0103851	Manes.01G097600.1.p	21	12	1;2;3;4;5;6;7;8	8	0.291691	0.0099337	0.142412	26.874
Manes.01G097700	AT3G02080	Ribosomal protein S19e family protein	0.171928	-0.243303	-0.370851	-0.0883049	-0.502071	0.109452	0.0196585	0.001828	0.368439	0.0004482	0.633794	0.159826	0.012237	0.516264	0.002822	NA	NA	NA	NA	NA	NA	NA	NA	NA
Manes.01G097800	AT3G01015	TPX2 (targeting protein for Xklp2) protein family	0.137753	-0.408626	-1.87102	-2.74305	-2.73046	0.589715	0.175215	0.001681	0.0006455	0.0006512	0.89779	0.497655	0.0115491	0.005631	0.003667	NA	NA	NA	NA	NA	NA	NA	NA	NA
Manes.01G097900	AT3G29360	UDP-glucose 6-dehydrogenase family protein	0.120767	-0.0213	-0.808166	-0.618239	-1.7495	0.399035	0.931851	0.002321	0.0231331	8.441e-05	0.778446	1	0.014313	0.0610507	0.0009752	Manes.01G097900.1.p;Manes.14G084200.1.p;Manes.14G084200.2.p	15	15	1;2;3;4;5;6;7;8;10	9	-0.520461	0.0567468	0.283074	17.846
Manes.01G098000			0.0766563	-0.0891838	0.00622147	0.177575	-0.108839	0.413747	0.429698	0.958375	0.173203	0.35685	0.788534	0.761169	1	0.291382	0.486412	NA	NA	NA	NA	NA	NA	NA	NA	NA
Manes.01G098100	AT3G29330		0.225407	0.179892	0.139607	0.252243	0.345011	0.253611	0.201267	0.312508	0.110075	0.0482751	0.72218	0.532092	0.494292	0.206816	0.0984475	NA	NA	NA	NA	NA	NA	NA	NA	NA
Manes.01G098200	AT3G29310	calmodulin-binding protein-related	0.103229	-0.0550103	-0.217853	0.0438652	-0.338471	0.62982	0.501782	0.103584	0.807029	0.0135504	0.919799	0.804112	0.223366	0.912288	0.0369295	NA	NA	NA	NA	NA	NA	NA	NA	NA
Manes.01G098300	AT5G39350	Tetratricopeptide repeat (TPR)-like superfamily protein	-0.237284	-0.219221	-0.695644	0.26603	0.0872544	0.331283	0.480137	0.0694118	0.446615	0.764427	0.759476	0.803136	0.165736	0.596353	0.870918	NA	NA	NA	NA	NA	NA	NA	NA	NA
Manes.01G098400	AT3G01040	galacturonosyltransferase 13	0.173163	-0.476068	-0.915706	-0.575988	-0.91272	0.150022	0.02628	0.002556	0.0128003	0.002343	0.657161	0.188157	0.015266	0.0394329	0.009335	NA	NA	NA	NA	NA	NA	NA	NA	NA
Manes.01G098500	AT5G15460	membrane-anchored ubiquitin-fold protein 2	-0.340305	-0.0448795	0.445101	0.306291	0.858912	0.376489	0.809868	0.0137124	0.099977	0.0001518	0.761681	1	0.0496574	0.191581	0.001401	NA	NA	NA	NA	NA	NA	NA	NA	NA
Manes.01G098600	AT5G15450	casein lytic proteinase B3	-0.284805	-0.330622	-0.209996	0.190975	0.410392	0.167594	0.0161879	0.061593	0.284958	0.002911	0.662183	0.144332	0.151568	0.426929	0.011008	Manes.01G098600.1.p	22	2	12	1	-0.115887	0.590243	0.658217	22.599
Manes.01G098700	AT3G29280		-0.220474	0.483215	0.396987	0.0221065	-0.2511	0.342252	0.0281232	0.0721313	0.913228	0.300736	0.759476	0.193499	0.170477	0.999482	0.426198	NA	NA	NA	NA	NA	NA	NA	NA	NA
Manes.01G098800	AT5G39360	EID1-like 2	-0.0133725	-0.327613	-0.0621622	-0.499438	-0.344095	0.881467	0.0009469	0.283162	0.0001358	0.0003423	1	0.0320563	0.464178	0.002223	0.002365	NA	NA	NA	NA	NA	NA	NA	NA	NA
Manes.01G099000	AT5G39380	Plant calmodulin-binding protein-related	-0.077705	0.132181	0.178282	-0.304158	0.00384917	0.677947	0.30219	0.199864	0.103632	0.979344	0.946482	0.649118	0.359499	0.19699	1	NA	NA	NA	NA	NA	NA	NA	NA	NA
Manes.01G099100	AT3G01060	(1 of 1) PF14234 - Domain of unknown function (DUF4336) (DUF4336)	-0.772319	0.401123	1.00473	0.668924	1.83622	0.13039	0.0399235	0.001129	0.001104	5.868e-07	0.642726	0.232338	0.008744	0.007647	7.37e-05	NA	NA	NA	NA	NA	NA	NA	NA	NA
Manes.01G099200	AT3G29270	RING/U-box superfamily protein	0.0561085	-0.0389764	-0.154278	0.122123	0.687448	0.59882	0.667429	0.0854718	0.256285	2.664e-06	0.903135	0.914697	0.193653	0.393607	0.0001493	NA	NA	NA	NA	NA	NA	NA	NA	NA
Manes.01G099300			0.0820856	-0.853264	-3.11338	-5.62486	-5.22082	0.846641	0.002899	5.033e-05	1.553e-05	1.628e-05	1	0.0572863	0.001282	0.0006687	0.0003752	NA	NA	NA	NA	NA	NA	NA	NA	NA
Manes.01G099400	AT5G15400	U-box domain-containing protein	0.137176	-0.0857265	-0.123949	0.00686561	0.2678	0.303412	0.44816	0.235571	0.959073	0.009131	0.759476	0.775702	0.406028	1	0.0268651	Manes.01G099400.1.p	5	5	12;14	2	-1.096	0.0430758	0.251578	4.384
Manes.01G099500	AT5G39410	Saccharopine dehydrogenase	0.0754237	-0.128385	-0.292118	-0.490876	-0.0743212	0.584549	0.187088	0.007792	0.004597	0.42749	0.894745	0.514582	0.0331283	0.0186524	0.561042	Manes.01G099500.1.p	6	6	6;7	2	0.0959953	0.64972	0.677726	5.979
Manes.01G099600			0.341522	-0.555354	-1.12304	-0.216366	-0.487416	0.430697	0.176435	0.0185162	0.572047	0.21314	0.800103	0.499117	0.0620462	0.703421	0.322226	NA	NA	NA	NA	NA	NA	NA	NA	NA
Manes.01G099700	AT3G29240	Protein of unknown function (DUF179)	NA	NA	-0.151317	NA	NA	0.11612	0.322246	0.930954	0.322246	0.322246	0.633794	0.666285	1	0.46786	0.449118	NA	NA	NA	NA	NA	NA	NA	NA	NA
Manes.01G099800	AT3G29230	Tetratricopeptide repeat (TPR)-like superfamily protein	0.230062	0.194439	-1.04058	0.285728	-0.685793	0.0924976	0.261478	0.001991	0.155574	0.0217387	0.611005	0.602965	0.0129694	0.27115	0.0541749	NA	NA	NA	NA	NA	NA	NA	NA	NA
Manes.01G099900	AT3G29200	chorismate mutase 1	-0.206751	-0.615727	-0.452683	-1.09351	-0.87838	0.128979	0.0500257	0.105472	0.009797	0.0162216	0.641673	0.261969	0.226278	0.0321712	0.0427429	Manes.01G099900.1.p	6	6	2	1	-0.108524	0.52882	0.64187	7.879
Manes.01G100000	AT5G15350	early nodulin-like protein 17	0.198343	-0.551403	-0.833683	-0.808335	-1.10409	0.441078	0.008064	0.0001393	0.001586	9.317e-05	0.807499	0.0981675	0.002376	0.008966	0.001037	NA	NA	NA	NA	NA	NA	NA	NA	NA
Manes.01G100100	AT5G15750	Alpha-L RNA-binding motif/Ribosomal protein S4 family protein	0.70667	-0.259707	-0.34562	-0.23895	-0.241258	0.003441	0.0886404	0.0383933	0.167842	0.194093	0.347077	0.357889	0.106664	0.287212	0.298832	NA	NA	NA	NA	NA	NA	NA	NA	NA
Manes.01G100300	AT5G59590	UDP-glucosyl transferase 76E2	0.623374	-1.22549	-2.09356	-1.00446	-0.0506628	0.169263	0.113951	0.0437645	0.195404	0.954484	0.663958	0.40881	0.11767	0.319872	1	NA	NA	NA	NA	NA	NA	NA	NA	NA
Manes.01G100400			-0.102169	0.349026	-0.0179186	0.599667	1.34649	0.662048	0.159394	0.938623	0.0114852	0.0004413	0.938638	0.485509	1	0.0363856	0.002789	NA	NA	NA	NA	NA	NA	NA	NA	NA
Manes.01G100500	AT5G39420	CDC2C	0.0151729	-0.498564	-1.14879	-1.59153	-1.70949	0.943848	0.0659121	0.003727	0.001442	0.001139	1	0.303772	0.0196807	0.008476	0.005439	NA	NA	NA	NA	NA	NA	NA	NA	NA
Manes.01G100600			NA	0.873959	NA	NA	NA	1	0.67324	0.51649	0.51649	0.51649	1	0.919507	0.669146	0.65047	0.639037	NA	NA	NA	NA	NA	NA	NA	NA	NA
Manes.01G100700	AT3G29180	Protein of unknown function (DUF1336)	1.12005	0.282023	0.257644	0.687033	-0.937562	0.00799	0.403931	0.513928	0.135536	0.0523121	0.387736	0.738717	0.669146	0.243297	0.10473	NA	NA	NA	NA	NA	NA	NA	NA	NA
Manes.01G100800			0.555718	1.43542	2.02824	2.06219	2.68439	0.194019	0.001885	4.454e-07	4.941e-05	1.843e-05	0.682646	0.0449014	9.43e-05	0.001284	0.0004046	NA	NA	NA	NA	NA	NA	NA	NA	NA
Manes.01G100900	AT3G01090	SNF1 kinase homolog 10	0.0281545	0.120665	-0.104179	-0.147448	0.285654	0.836964	0.0588013	0.275752	0.0380082	0.0173167	1	0.285944	0.45557	0.0895797	0.0451282	NA	NA	NA	NA	NA	NA	NA	NA	NA
Manes.01G101000			-4.00573	NA	1.14565	2.38951	0.285974	0.0286569	0.278584	0.226137	0.0641049	0.85632	0.469631	0.621877	0.394074	0.134909	0.952332	NA	NA	NA	NA	NA	NA	NA	NA	NA
Manes.01G101200	AT5G39510	Vesicle transport v-SNARE family protein	0.097789	0.04038	0.0860679	0.13352	0.257011	0.18141	0.596043	0.272453	0.291093	0.008635	0.674012	0.864786	0.4517	0.434039	0.0256965	Manes.01G101200.3.p;Manes.01G101200.5.p;Manes.01G101200.6.p;Manes.01G101200.7.p	2	2	1	1	-0.0470307	0.746797	0.703542	1.994
Manes.01G101300			0.221085	0.514634	-0.0180529	0.454061	0.254369	0.171933	0.0492609	0.914892	0.008894	0.0828389	0.666306	0.259933	1	0.0300052	0.151792	NA	NA	NA	NA	NA	NA	NA	NA	NA
Manes.01G101600	AT3G29060	EXS (ERD1/XPR1/SYG1) family protein	0.299159	0.0909938	-0.287751	-0.705275	-1.05251	0.232379	0.631363	0.201305	0.0239633	0.00647	0.705395	0.890677	0.361338	0.0626937	0.0204684	NA	NA	NA	NA	NA	NA	NA	NA	NA
Manes.01G101700			0.173723	-0.0760474	-0.0656111	-1.34451	-2.26334	0.371955	0.772897	0.648796	0.0005955	8.628e-05	0.759476	0.986462	0.793518	0.005366	0.0009872	NA	NA	NA	NA	NA	NA	NA	NA	NA
Manes.01G102000			-0.654749	0.519225	0.640752	0.332947	0.221038	0.0195182	0.0982182	0.0119104	0.30216	0.188045	0.436466	0.377377	0.0448109	0.446523	0.291353	NA	NA	NA	NA	NA	NA	NA	NA	NA
Manes.01G102100			-0.277935	0.275654	0.419482	0.388516	0.938837	0.354809	0.0249872	0.0002488	0.116499	4.523e-07	0.759476	0.182521	0.003334	0.216407	6.607e-05	NA	NA	NA	NA	NA	NA	NA	NA	NA
Manes.01G102200			NA	NA	NA	NA	NA	1	1	0.0306567	1	0.170471	1	1	0.0899225	1	0.268985	NA	NA	NA	NA	NA	NA	NA	NA	NA
Manes.01G102300	AT3G29780	ralf-like 27	-0.313596	-0.788453	-1.39847	-3.19359	-4.32896	0.414748	0.0006431	8.542e-06	1.008e-06	3.255e-07	0.789239	0.0275981	0.0004777	0.0001704	5.706e-05	NA	NA	NA	NA	NA	NA	NA	NA	NA
Manes.01G102400			0.166537	-0.204243	-0.306289	-0.420519	-0.447518	0.109082	0.400131	0.135607	0.0785283	0.039786	0.633794	0.735532	0.273474	0.15853	0.084752	NA	NA	NA	NA	NA	NA	NA	NA	NA
Manes.01G102466			-0.0249864	-0.656343	-1.01004	-1.30099	-1.46487	0.929487	0.0492454	0.0129833	0.005985	0.003906	1	0.259893	0.0476333	0.0223869	0.0137735	NA	NA	NA	NA	NA	NA	NA	NA	NA
Manes.01G102500			-0.383369	-0.0069972	0.427631	0.21816	1.16506	0.202242	0.971354	0.0416898	0.297866	0.0006201	0.683302	1	0.113299	0.441709	0.003536	NA	NA	NA	NA	NA	NA	NA	NA	NA
Manes.01G102600	AT1G13680	PLC-like phosphodiesterases superfamily protein	-0.866828	-0.0448768	0.472673	-0.0156783	-0.549392	0.0766438	0.899856	0.145224	0.971074	0.166743	0.582943	1	0.288294	1	0.268942	NA	NA	NA	NA	NA	NA	NA	NA	NA
Manes.01G102700	AT1G13680	PLC-like phosphodiesterases superfamily protein	-0.318552	-0.0929643	0.567623	-0.0724573	-0.692446	0.451445	0.699331	0.0141373	0.788015	0.0392566	0.81397	0.937346	0.0508691	0.89645	0.0838365	NA	NA	NA	NA	NA	NA	NA	NA	NA
Manes.01G102800	AT5G38970	brassinosteroid-6-oxidase 1	-2.21036	NA	4.19913	4.01013	3.58328	0.420413	0.51649	0.0616723	0.19882	0.0358141	0.793082	0.804112	0.151698	0.324105	0.0803338	NA	NA	NA	NA	NA	NA	NA	NA	NA
Manes.01G102900	AT3G02230	reversibly glycosylated polypeptide 1	-0.526005	0.289178	-0.896301	-4.78656	-4.60664	0.282984	0.418106	0.0182739	0.0002424	0.000259	0.746653	0.751629	0.0614467	0.003127	0.001963	Manes.01G102900.1.p	4	1	4	1	-1.07008	0.0128212	0.157561	3.929
Manes.01G103000	AT3G02320	N2,N2-dimethylguanosine tRNA methyltransferase	0.311307	-0.219901	-0.607765	-0.111747	0.188124	0.0133665	0.0426672	0.001283	0.450338	0.0813242	0.421027	0.241261	0.009533	0.599957	0.149652	NA	NA	NA	NA	NA	NA	NA	NA	NA
Manes.01G103100	AT5G15800	K-box region and MADS-box transcription factor family protein	NA	NA	0.667074	NA	NA	0.373901	0.353355	0.654022	0.353355	0.353355	0.759476	0.693444	0.798229	0.500208	0.482751	NA	NA	NA	NA	NA	NA	NA	NA	NA
Manes.01G103200			-1.2388	-0.406269	0.186027	-0.0948751	0.132261	0.323993	0.722245	0.854806	0.933856	0.904661	0.759476	0.952997	0.966396	1	0.993639	NA	NA	NA	NA	NA	NA	NA	NA	NA
Manes.01G103300	AT3G02300	Regulator of chromosome condensation (RCC1) family protein	0.292191	-0.53749	-0.174543	-0.252171	-0.280322	0.0185892	0.0276549	0.327913	0.23667	0.197276	0.433611	0.192263	0.505221	0.370436	0.302767	NA	NA	NA	NA	NA	NA	NA	NA	NA
Manes.01G103400	AT5G38900	Thioredoxin superfamily protein	-0.151027	0.0572435	0.104478	-0.494925	-0.60828	0.53727	0.751316	0.537485	0.0335693	0.0104656	0.869304	0.972765	0.689108	0.0812368	0.0299742	NA	NA	NA	NA	NA	NA	NA	NA	NA
Manes.01G103500	AT5G15790	RING/U-box superfamily protein	-0.204091	0.146011	0.51403	0.504171	0.287813	0.220458	0.141429	0.0005146	0.0004739	0.007236	0.695718	0.456831	0.005252	0.00467	0.0223991	NA	NA	NA	NA	NA	NA	NA	NA	NA
Manes.01G103600	AT5G38880	(1 of 1) PF14817 - HAUS augmin-like complex subunit 5 (HAUS5)	0.547189	-0.368077	-0.64315	-0.451811	-0.630597	0.0121257	0.0694366	0.0118648	0.0629807	0.0115284	0.413416	0.312338	0.0446974	0.133038	0.0323819	NA	NA	NA	NA	NA	NA	NA	NA	NA
Manes.01G103601			NA	NA	NA	NA	NA	1	0.51649	0.51649	0.51649	0.51649	1	0.804112	0.669146	0.65047	0.639037	NA	NA	NA	NA	NA	NA	NA	NA	NA
Manes.01G103700			NA	NA	NA	NA	NA	0.373901	1	1	1	1	0.759476	1	1	1	1	NA	NA	NA	NA	NA	NA	NA	NA	NA
Manes.01G103750			3.14828	0.378731	-0.249175	NA	1.15229	0.10798	0.790442	0.834274	0.182877	0.261323	0.633794	0.996788	0.949862	0.304072	0.379827	NA	NA	NA	NA	NA	NA	NA	NA	NA
Manes.01G103800			-0.336683	0.0150496	0.236047	0.617613	1.23533	0.315825	0.948063	0.225218	0.0183394	0.0001861	0.759476	1	0.39311	0.0515301	0.001587	NA	NA	NA	NA	NA	NA	NA	NA	NA
Manes.01G104000	AT3G62870	Ribosomal protein L7Ae/L30e/S12e/Gadd45 family protein	0.368255	-0.333902	-0.763606	-0.622891	-0.412978	0.0202361	0.0302468	0.0009481	0.002624	0.016311	0.442268	0.201573	0.007768	0.0126579	0.042944	NA	NA	NA	NA	NA	NA	NA	NA	NA
Manes.01G104100	AT5G15740	O-fucosyltransferase family protein	-0.260144	-0.290186	-0.442529	-1.66857	-1.41292	0.381671	0.277471	0.117598	0.002346	0.003721	0.765699	0.620566	0.245861	0.0117263	0.0132795	NA	NA	NA	NA	NA	NA	NA	NA	NA
Manes.01G104200			0.0647428	-0.00580845	0.0767488	0.343442	0.504905	0.604892	0.963377	0.39717	0.0459857	0.003178	0.906058	1	0.567275	0.103745	0.0117553	NA	NA	NA	NA	NA	NA	NA	NA	NA
Manes.01G104201			NA	NA	NA	NA	NA	0.373901	1	1	1	1	0.759476	1	1	1	1	NA	NA	NA	NA	NA	NA	NA	NA	NA
Manes.01G104300			-0.213908	0.13249	0.276447	0.85631	1.66111	0.373492	0.405258	0.0605468	7.316e-05	0.0003542	0.759476	0.739939	0.149769	0.00158	0.002418	NA	NA	NA	NA	NA	NA	NA	NA	NA
Manes.01G104400	AT5G15730	Protein kinase superfamily protein	-0.0239946	1.87556	2.55815	2.6809	2.94733	0.965054	0.0003854	2.659e-08	1.715e-05	6.342e-07	1	0.0211754	2.814e-05	0.0007063	7.508e-05	NA	NA	NA	NA	NA	NA	NA	NA	NA
Manes.01G104500			-0.810794	-0.220494	0.79386	1.02877	NA	0.604217	0.898011	0.487883	0.539809	0.306386	0.905994	1	0.657505	0.672609	0.432546	NA	NA	NA	NA	NA	NA	NA	NA	NA
Manes.01G104600	AT5G15710	Galactose oxidase/kelch repeat superfamily protein	0.174929	-0.163967	-0.493413	-0.424144	-0.265987	0.215349	0.147063	0.005455	0.008102	0.0748025	0.692016	0.466685	0.0256931	0.0280052	0.139704	NA	NA	NA	NA	NA	NA	NA	NA	NA
Manes.01G104700	AT3G30380	alpha/beta-Hydrolases superfamily protein	-0.00597465	0.225295	0.164591	-0.27084	0.236687	0.970846	0.0830041	0.213156	0.0452922	0.0510434	1	0.344024	0.377182	0.102562	0.102849	NA	NA	NA	NA	NA	NA	NA	NA	NA
Manes.01G104800	AT5G38840	SMAD/FHA domain-containing protein	0.0846574	0.0555257	0.229666	0.732445	0.853774	0.655746	0.64097	0.0355538	0.0268223	1.26e-05	0.934927	0.896513	0.100564	0.0683157	0.0003312	NA	NA	NA	NA	NA	NA	NA	NA	NA
Manes.01G104801	AT5G15680	ARM repeat superfamily protein	0.154001	-0.189641	-0.1215	0.157886	0.193787	0.453238	0.180046	0.257226	0.454771	0.0515552	0.815004	0.505108	0.433629	0.604605	0.103657	NA	NA	NA	NA	NA	NA	NA	NA	NA
Manes.01G105000	AT3G30390	Transmembrane amino acid transporter family protein	-0.0836669	-0.215536	-0.364883	-0.035281	0.330065	0.459873	0.036266	0.000289	0.593622	0.003565	0.819874	0.222251	0.003677	0.723152	0.0128354	NA	NA	NA	NA	NA	NA	NA	NA	NA
Manes.01G105100	AT5G11390	WPP domain-interacting protein 1	-0.195981	-0.374015	-0.527525	-0.42152	-0.254056	0.143629	0.006753	0.001084	0.006382	0.0387151	0.654919	0.0895434	0.008505	0.0234955	0.083064	NA	NA	NA	NA	NA	NA	NA	NA	NA
Manes.01G105101			0.0399911	-0.72295	-0.100377	0.605793	0.20591	0.918926	0.0292461	0.708771	0.114933	0.456384	1	0.197693	0.846207	0.214165	0.591743	NA	NA	NA	NA	NA	NA	NA	NA	NA
Manes.01G105300	AT3G02340	RING/U-box superfamily protein	-0.180943	0.422844	0.474483	0.862754	0.673837	0.502002	0.155794	0.007746	0.002116	0.007254	0.845752	0.479774	0.0329813	0.0109399	0.0224345	NA	NA	NA	NA	NA	NA	NA	NA	NA
Manes.01G105400	AT3G30530	basic leucine-zipper 42	0.180918	2.69314	3.05038	4.52735	5.52855	0.896258	0.002043	7.123e-06	0.0003731	0.0002065	1	0.0467283	0.0004324	0.004052	0.001696	NA	NA	NA	NA	NA	NA	NA	NA	NA
Manes.01G105500	AT3G02350	galacturonosyltransferase 9	0.353923	-0.15499	-0.595044	-0.557137	-1.05495	0.103264	0.0996976	0.001173	0.0009668	3.104e-05	0.630013	0.380344	0.008983	0.007314	0.0005314	Manes.01G105500.1.p	1	1	10	1	-2.17042	0.300875	0.536909	0.993
Manes.01G105600	AT3G02360	6-phosphogluconate dehydrogenase family protein	-0.125874	0.459649	-0.248666	1.00178	-0.404854	0.307167	0.320491	0.247928	0.0508216	0.13038	0.759476	0.665207	0.422002	0.112126	0.219475	Manes.01G105600.1.p;Manes.01G105600.2.p;Manes.01G105600.4.p	14	4	5;6	2	0.511414	0.287324	0.530882	15.86
Manes.01G105700	AT5G38790		-1.15009	-0.266602	0.076099	1.18362	-0.627011	0.494587	0.825094	0.925476	0.211401	0.552829	0.841019	1	1	0.339253	0.673733	NA	NA	NA	NA	NA	NA	NA	NA	NA
Manes.01G105800			NA	NA	NA	NA	NA	0.373901	1	0.170471	1	1	0.759476	1	0.319779	1	1	NA	NA	NA	NA	NA	NA	NA	NA	NA
Manes.01G105900			1.29327	0.692619	1.64565	2.11034	2.95725	0.332719	0.309792	0.0195439	0.0885727	0.001006	0.759476	0.656846	0.0645334	0.174261	0.004977	NA	NA	NA	NA	NA	NA	NA	NA	NA
Manes.01G106000	AT5G49550	(1 of 1) KOG4559 - Uncharacterized conserved protein	0.0712874	0.0345041	0.128542	0.176496	0.513008	0.825269	0.894644	0.531807	0.399276	0.0203875	1	1	0.683856	0.548132	0.0515184	NA	NA	NA	NA	NA	NA	NA	NA	NA
Manes.01G106100			-1.22944	2.17396	2.68198	-0.484177	-0.765742	0.0933888	0.0149623	0.001259	0.721316	0.585211	0.61199	0.13776	0.009411	0.839462	0.704094	NA	NA	NA	NA	NA	NA	NA	NA	NA
Manes.01G106150			-0.333892	0.353421	0.569538	0.159457	0.874497	0.443679	0.266865	0.0415855	0.574948	0.000281	0.809035	0.609694	0.1131	0.706067	0.002068	NA	NA	NA	NA	NA	NA	NA	NA	NA
Manes.01G106200	AT3G02380	CONSTANS-like 2	-0.81115	1.04769	1.68191	0.107658	0.845319	0.185452	0.0001737	4.097e-05	0.719012	0.0009995	0.676512	0.0140317	0.001143	0.837673	0.00495	NA	NA	NA	NA	NA	NA	NA	NA	NA
Manes.01G106300	AT5G16000	NSP-interacting kinase 1	-0.32653	-0.0290801	-0.38857	-0.893423	-0.602849	0.1859	0.885258	0.0545826	0.003422	0.0185717	0.676512	1	0.138558	0.0151599	0.0477651	NA	NA	NA	NA	NA	NA	NA	NA	NA
Manes.01G106400	AT3G02490	Pentatricopeptide repeat (PPR) superfamily protein	0.173348	-0.18702	-0.380966	-0.183258	-0.0162331	0.167086	0.409315	0.129669	0.465919	0.941635	0.662183	0.743415	0.264341	0.615785	1	NA	NA	NA	NA	NA	NA	NA	NA	NA
Manes.01G106500	AT5G38720	(1 of 1) PTHR13191 - RIBOSOMAL RNA PROCESSING PROTEIN 7-RELATED	0.25491	-0.248667	-0.252589	-0.0104017	0.329811	0.124214	0.008438	0.0212947	0.870498	0.002325	0.636895	0.100154	0.0686256	0.964232	0.009292	NA	NA	NA	NA	NA	NA	NA	NA	NA
Manes.01G106600	AT3G02470	S-adenosylmethionine decarboxylase	-0.375773	0.20052	0.19918	0.183034	0.316482	0.122142	0.296148	0.423582	0.33038	0.137294	0.63462	0.641821	0.593703	0.476236	0.228905	NA	NA	NA	NA	NA	NA	NA	NA	NA
Manes.01G106700	AT3G02468	conserved peptide upstream open reading frame 9	-0.362843	0.385414	0.34451	0.359737	0.504375	0.151757	0.120617	0.253984	0.150343	0.0705231	0.658778	0.420706	0.429747	0.264111	0.133175	NA	NA	NA	NA	NA	NA	NA	NA	NA
Manes.01G106800	AT5G15930	plant adhesion molecule 1	0.134814	-0.151722	-0.546665	-0.661989	-0.696465	0.434505	0.179668	0.001411	0.002364	0.0007397	0.803228	0.504666	0.0101977	0.0117853	0.003998	NA	NA	NA	NA	NA	NA	NA	NA	NA
Manes.01G106900	AT5G39680	Pentatricopeptide repeat (PPR) superfamily protein	0.509072	-0.19334	-0.408174	0.148697	-0.329862	0.204195	0.306454	0.015561	0.285	0.136259	0.685794	0.653827	0.0546667	0.426934	0.227606	NA	NA	NA	NA	NA	NA	NA	NA	NA
Manes.01G107000	AT1G67170	(1 of 6) KOG1003 - Actin filament-coating protein tropomyosin	0.259023	-0.129862	-0.0211699	0.382169	0.225405	0.218983	0.229821	0.85039	0.0206898	0.148027	0.694876	0.566201	0.962997	0.0560238	0.243548	NA	NA	NA	NA	NA	NA	NA	NA	NA
Manes.01G107100	AT1G67180	zinc finger (C3HC4-type RING finger) family protein / BRCT domain-containing protein	0.484177	-0.286573	-1.61557	-2.80917	-3.87763	0.178522	0.367029	0.006726	0.001826	0.001116	0.672702	0.706188	0.029783	0.009837	0.00536	NA	NA	NA	NA	NA	NA	NA	NA	NA
Manes.01G107200			-0.32851	-0.0971711	1.1887	0.557383	2.24001	0.617873	0.880003	0.105806	0.317504	0.0005222	0.913004	1	0.226861	0.463519	0.003149	NA	NA	NA	NA	NA	NA	NA	NA	NA
Manes.01G107300	AT3G46210	Ribosomal protein S5 domain 2-like superfamily protein	0.138755	-0.0234321	0.200274	0.456028	0.412303	0.286686	0.765021	0.0269035	0.0002745	0.001027	0.749309	0.981368	0.0816512	0.003346	0.005048	NA	NA	NA	NA	NA	NA	NA	NA	NA
Manes.01G107400	AT5G38560	Protein kinase superfamily protein	0.139967	-0.328233	-0.526609	-0.8376	-1.32005	0.321755	0.006163	0.0001062	0.00038	2.438e-06	0.759476	0.0853764	0.002027	0.004081	0.0001429	NA	NA	NA	NA	NA	NA	NA	NA	NA
Manes.01G107500			0.402203	0.478904	1.40693	1.92194	1.75683	0.19763	0.0369184	0.000209	0.001682	5.922e-06	0.683065	0.223881	0.003002	0.009356	0.0002203	NA	NA	NA	NA	NA	NA	NA	NA	NA
Manes.01G107600	AT1G67230	little nuclei1	0.100935	-0.018875	-0.178355	0.302581	0.532544	0.704421	0.924473	0.325186	0.303721	0.0133027	0.961137	1	0.503357	0.448365	0.0363996	Manes.01G107600.2.p	7	5	14	1	0.402685	0.787482	0.709728	5.202
Manes.01G107700	AT5G38630	cytochrome B561-1	0.203998	-0.1809	-0.726488	-1.06231	-1.29035	0.150444	0.451467	0.0101401	0.005694	0.001341	0.657711	0.778978	0.0399081	0.0215782	0.006115	NA	NA	NA	NA	NA	NA	NA	NA	NA
Manes.01G107800	AT5G38650	Proteasome maturation factor UMP1	0.0325629	-0.254058	-0.666981	-0.747375	-0.815071	0.845794	0.0003379	1.551e-06	7.129e-05	1.91e-05	1	0.0195849	0.0001927	0.001567	0.0004121	NA	NA	NA	NA	NA	NA	NA	NA	NA
Manes.01G107900	AT1G67265	ROTUNDIFOLIA like 21	NA	NA	NA	NA	NA	1	1	1	1	1	1	1	1	1	1	NA	NA	NA	NA	NA	NA	NA	NA	NA
Manes.01G108000			-0.0177363	-0.511531	-0.697938	-1.00057	-1.44938	0.91764	0.0005595	0.0002328	5.348e-05	3.964e-05	1	0.0259535	0.00321	0.00134	0.0006145	Manes.01G108000.4.p	9	9	1	1	0.144803	0.61023	0.66653	9.909
Manes.01G108100			0.157658	-0.201669	-0.117328	0.0182622	0.297076	0.0704997	0.223432	0.398804	0.887732	0.0641097	0.569594	0.558817	0.568865	0.978944	0.123401	NA	NA	NA	NA	NA	NA	NA	NA	NA
Manes.01G108300	AT5G16030		0.0207075	-0.49281	-0.699031	-1.6778	-1.55436	0.958963	0.169033	0.066973	0.005441	0.007167	1	0.491112	0.161443	0.0210429	0.0222144	NA	NA	NA	NA	NA	NA	NA	NA	NA
Manes.01G108500	AT1G67270	Zinc-finger domain of monoamine-oxidase A repressor R1 protein	0.397827	-0.215563	-0.284959	0.669806	1.66297	0.126387	0.20256	0.177861	0.0664926	0.0006677	0.6395	0.534119	0.329814	0.138945	0.003726	NA	NA	NA	NA	NA	NA	NA	NA	NA
Manes.01G108600			0.482586	-2.84237	-3.82839	-1.50769	-1.33032	0.517642	0.0853595	0.068578	0.202492	0.229849	0.85724	0.349896	0.16427	0.328443	0.342665	NA	NA	NA	NA	NA	NA	NA	NA	NA
Manes.01G108700	AT3G02520	general regulatory factor 7	-0.113074	-0.267851	-0.68362	-0.815942	-0.402231	0.218944	0.0309552	0.0004863	0.0001866	0.005617	0.694876	0.203688	0.005055	0.002656	0.0183052	Manes.01G108700.1.p	29	8	2;14	2	-0.016772	0.905966	0.73302	34.868
Manes.01G108800	AT5G16060	Cytochrome c oxidase biogenesis protein Cmc1-like	-0.325	-0.142911	-0.547784	-0.277016	-1.00056	0.199452	0.372244	0.0249167	0.115508	0.001333	0.683065	0.710519	0.0770979	0.215051	0.006094	NA	NA	NA	NA	NA	NA	NA	NA	NA
Manes.01G108900	AT3G02530	TCP-1/cpn60 chaperonin family protein	0.196624	-0.233309	-0.850786	-0.50059	-0.616707	0.213169	0.0286044	0.0001915	0.002463	0.0005198	0.692016	0.195412	0.002853	0.0121236	0.00314	NA	NA	NA	NA	NA	NA	NA	NA	NA
Manes.01G109000	AT5G16080	carboxyesterase 17	-0.291595	-1.88983	NA	0.0768514	NA	0.828625	0.382841	0.231967	0.959115	0.231967	1	0.72015	0.401778	1	0.345172	NA	NA	NA	NA	NA	NA	NA	NA	NA
Manes.01G109100	AT5G26360	TCP-1/cpn60 chaperonin family protein	0.316364	-0.440428	-0.737487	-0.475618	-0.793128	0.0287412	0.0158312	0.001949	0.0152339	0.001438	0.469686	0.142247	0.0128001	0.0450547	0.006438	Manes.01G109100.1.p	19	19	5;6;7;8;9	5	0.0725976	0.902908	0.73302	20.732
Manes.01G109200	AT3G02280	Flavodoxin family protein	0.214979	0.0311472	-0.102428	0.372003	0.771568	0.345897	0.857876	0.511726	0.0483731	0.000131	0.759476	1	0.669146	0.107922	0.001277	NA	NA	NA	NA	NA	NA	NA	NA	NA
Manes.01G109300			0.201388	-0.503364	-0.575264	0.549617	0.70027	0.189079	0.186568	0.104095	0.0885837	0.0153998	0.680273	0.513807	0.224203	0.174272	0.0409825	NA	NA	NA	NA	NA	NA	NA	NA	NA
Manes.01G109500			-1.1392	0.597177	0.991604	0.319635	-0.430186	0.21187	0.348358	0.0279341	0.47484	0.352947	0.69089	0.688329	0.0840327	0.624509	0.482302	NA	NA	NA	NA	NA	NA	NA	NA	NA
Manes.01G109600			0.0797268	0.27869	0.476472	0.379162	0.505395	0.112379	0.003207	1.267e-05	0.007976	0.0002682	0.633794	0.0603184	0.0005754	0.0277119	0.002009	NA	NA	NA	NA	NA	NA	NA	NA	NA
Manes.01G109700	AT5G38460	ALG6, ALG8 glycosyltransferase family	0.0986072	-0.0557928	-0.148975	0.349741	0.486063	0.27284	0.589496	0.154089	0.0202142	0.0002245	0.738762	0.859944	0.301605	0.0549855	0.001797	NA	NA	NA	NA	NA	NA	NA	NA	NA
Manes.01G109800	AT5G38450	cytochrome P450, family 735, subfamily A, polypeptide 1	-0.210811	0.911041	0.73484	2.70776	3.39796	0.774544	0.0678248	0.0226743	0.00233	1.335e-05	0.995491	0.308347	0.0719025	0.0116715	0.0003416	NA	NA	NA	NA	NA	NA	NA	NA	NA
Manes.01G110000	AT3G02550	LOB domain-containing protein 41	1.64644	0.584929	-0.495966	-0.441129	-0.642463	0.008248	0.207938	0.21367	0.257337	0.142853	0.388128	0.540371	0.377969	0.394852	0.236502	NA	NA	NA	NA	NA	NA	NA	NA	NA
Manes.01G110100	AT5G38400		1.07478	-0.224128	NA	NA	NA	0.6599	0.867175	0.145901	0.145901	0.145901	0.937904	1	0.289272	0.257799	0.240602	NA	NA	NA	NA	NA	NA	NA	NA	NA
Manes.01G110300	AT5G16110		0.263014	0.04974	0.126129	0.920573	1.31765	0.411688	0.834769	0.512629	0.006924	0.001703	0.787673	1	0.669146	0.0249262	0.007334	NA	NA	NA	NA	NA	NA	NA	NA	NA
Manes.01G110400	AT5G16120	alpha/beta-Hydrolases superfamily protein	-0.291589	0.15442	0.869079	0.978446	1.76953	0.562591	0.482354	0.004809	0.0114748	0.0006179	0.883439	0.804112	0.0234397	0.0363579	0.00353	NA	NA	NA	NA	NA	NA	NA	NA	NA
Manes.01G110401			NA	NA	NA	NA	NA	1	1	1	1	1	1	1	1	1	1	NA	NA	NA	NA	NA	NA	NA	NA	NA
Manes.01G110500			NA	1.38998	1.41652	5.22766	3.1478	0.070937	0.495614	0.360752	0.0305171	0.23026	0.571496	0.804112	0.531122	0.075402	0.343131	NA	NA	NA	NA	NA	NA	NA	NA	NA
Manes.01G110600			1.1744	3.43829	4.95738	5.62564	6.67192	0.393542	0.0190548	0.001282	6.512e-05	0.0004281	0.774357	0.157335	0.009529	0.001501	0.002738	NA	NA	NA	NA	NA	NA	NA	NA	NA
Manes.01G110800	AT3G02570	Mannose-6-phosphate isomerase, type I	-0.774467	0.694931	2.23197	1.04661	0.897644	0.124828	0.335261	0.0007774	0.0796537	0.158977	0.637346	0.677274	0.006859	0.16027	0.258371	NA	NA	NA	NA	NA	NA	NA	NA	NA
Manes.01G110900	AT1G67060	(1 of 1) PF13398 - Peptidase M50B-like (Peptidase_M50B)	0.109208	0.0827022	-0.0488082	-0.0265776	-0.752861	0.4896	0.572852	0.682099	0.860766	0.002251	0.837924	0.847191	0.823141	0.956371	0.009049	NA	NA	NA	NA	NA	NA	NA	NA	NA
Manes.01G111000	AT1G67050	(1 of 1) PTHR31722:SF10 - F1O19.11 PROTEIN	NA	NA	NA	NA	NA	1	1	1	1	1	1	1	1	1	1	NA	NA	NA	NA	NA	NA	NA	NA	NA
Manes.01G111100			NA	NA	NA	NA	NA	1	1	1	1	1	1	1	1	1	1	NA	NA	NA	NA	NA	NA	NA	NA	NA
Manes.01G111200	AT1G67040	(1 of 4) PTHR21726:SF29 - F1O19.10 PROTEIN	-0.393595	-0.129969	-0.39596	-0.839778	-0.678159	0.0520146	0.338685	0.0203768	0.0003998	0.001146	0.530128	0.680343	0.0664474	0.004207	0.005469	NA	NA	NA	NA	NA	NA	NA	NA	NA
Manes.01G111300	AT5G38300		0.0544919	0.189143	-0.079675	-0.600891	-0.867239	0.766945	0.485175	0.801937	0.0935804	0.0402509	0.992791	0.804112	0.92419	0.182017	0.0855644	NA	NA	NA	NA	NA	NA	NA	NA	NA
Manes.01G111400	AT5G16140	Peptidyl-tRNA hydrolase family protein	-0.0129345	0.146831	0.371024	1.06341	0.811285	0.954598	0.428695	0.0521053	0.0003937	0.001473	1	0.760602	0.133969	0.004173	0.006549	NA	NA	NA	NA	NA	NA	NA	NA	NA
Manes.01G111600			-0.815464	-0.0300448	0.385056	-0.236785	-0.237866	0.104567	0.938191	0.149423	0.461942	0.367919	0.632245	1	0.294474	0.611775	0.498002	NA	NA	NA	NA	NA	NA	NA	NA	NA
Manes.01G111700	AT5G16150	plastidic GLC translocator	-0.19807	-0.11417	-0.434275	-0.693448	-0.864637	0.490196	0.487495	0.00957	0.001752	0.0005242	0.838308	0.804112	0.0382207	0.009592	0.003157	Manes.01G111700.2.p;Manes.01G111700.4.p	3	2	9;10;12;13;14	5	0.417621	0.391908	0.584281	2.894
Manes.01G111800	AT3G02580	sterol 1	0.192043	-0.454555	-0.734358	-1.37692	-1.29066	0.210255	0.0079	0.0001619	1.281e-05	2.578e-05	0.689809	0.0972405	0.002587	0.0006134	0.0004803	NA	NA	NA	NA	NA	NA	NA	NA	NA
Manes.01G111900	AT2G01080	Late embryogenesis abundant (LEA) hydroxyproline-rich glycoprotein family	NA	NA	NA	NA	NA	0.373901	1	1	1	1	0.759476	1	1	1	1	NA	NA	NA	NA	NA	NA	NA	NA	NA
Manes.01G112000	AT5G38210	Protein kinase family protein	0.237477	-0.18797	-0.215655	0.588696	0.631538	0.221783	0.597952	0.534561	0.105387	0.0313227	0.697149	0.866347	0.686459	0.199713	0.0726793	NA	NA	NA	NA	NA	NA	NA	NA	NA
Manes.01G112100	AT5G38220	alpha/beta-Hydrolases superfamily protein	-0.0453732	0.613058	0.448375	0.616878	0.871919	0.830489	0.006474	0.009482	0.0268591	2.912e-05	1	0.0873879	0.0380141	0.0683936	0.0005135	NA	NA	NA	NA	NA	NA	NA	NA	NA
Manes.01G112200	AT1G66890	(1 of 2) PTHR34542:SF1 - 50S RIBOSOMAL PROTEIN RELATED PROTEIN	0.0395306	0.597823	1.78121	0.524327	1.3731	0.951034	0.200113	0.005465	0.588732	0.007655	1	0.531168	0.0257248	0.718717	0.0234059	NA	NA	NA	NA	NA	NA	NA	NA	NA
Manes.01G112300	AT5G38210	Protein kinase family protein	-0.0439614	0.411004	1.11039	1.40934	2.25235	0.765999	0.204508	0.001425	0.004022	1.374e-05	0.992479	0.53632	0.0102684	0.0168981	0.0003445	NA	NA	NA	NA	NA	NA	NA	NA	NA
Manes.01G112301	AT1G66940	protein kinase-related	-3.72789	0.873523	-0.604018	0.593777	0.0266971	0.13932	0.387704	0.63612	0.664964	0.983259	0.651809	0.724121	0.782537	0.789139	1	NA	NA	NA	NA	NA	NA	NA	NA	NA
Manes.01G112500			NA	NA	NA	NA	NA	1	1	1	1	1	1	1	1	1	1	NA	NA	NA	NA	NA	NA	NA	NA	NA
Manes.01G112600			-0.70201	-0.0179117	0.138045	-2.44999	-3.35248	0.244211	0.979883	0.849866	0.13691	0.0997651	0.714789	1	0.962636	0.2452	0.176555	NA	NA	NA	NA	NA	NA	NA	NA	NA
Manes.01G112700			0.399798	0.306315	-0.356177	-0.762722	NA	0.625837	0.776883	0.623795	0.490941	0.0458865	0.917322	0.988477	0.770785	0.640604	0.0947895	NA	NA	NA	NA	NA	NA	NA	NA	NA
Manes.01G112900	AT5G16210	HEAT repeat-containing protein	0.307096	-0.273468	-0.220641	-0.260599	-0.337561	0.100261	0.0896411	0.127024	0.0832836	0.0376681	0.62411	0.359784	0.260406	0.165844	0.0818784	NA	NA	NA	NA	NA	NA	NA	NA	NA
Manes.01G113000			-0.939937	-0.438568	0.910556	0.361103	-0.4216	0.0266431	0.469663	0.0633908	0.45841	0.477573	0.463387	0.794607	0.155016	0.608026	0.614046	NA	NA	NA	NA	NA	NA	NA	NA	NA
Manes.01G113100			-0.54069	0.770835	1.4077	1.21726	0.829712	0.294949	0.127175	0.0113482	0.118722	0.353939	0.75556	0.432733	0.0433789	0.219405	0.483267	NA	NA	NA	NA	NA	NA	NA	NA	NA
Manes.01G113200	AT1G66810	Zinc finger C-x8-C-x5-C-x3-H type family protein	-0.32792	-0.212248	-1.16851	-1.99082	-1.23734	0.569769	0.661875	0.0711691	0.0233196	0.0643309	0.887145	0.911034	0.168778	0.0614212	0.123732	NA	NA	NA	NA	NA	NA	NA	NA	NA
Manes.01G113300			-0.00695594	0.120945	-0.372869	-0.626381	0.1065	0.983111	0.743459	0.358965	0.191616	0.75786	1	0.967402	0.529641	0.315229	0.865142	Manes.01G113300.1.p;Manes.01G113300.2.p;Manes.01G113300.3.p	1	1	6	1	1.2133	0.242406	0.48969	0.989
Manes.01G113301			NA	NA	NA	NA	NA	1	1	1	0.107101	0.003188	1	1	1	0.202317	0.0117835	NA	NA	NA	NA	NA	NA	NA	NA	NA
Manes.01G113500	AT1G66780	MATE efflux family protein	NA	NA	NA	NA	NA	1	1	1	1	1	1	1	1	1	1	NA	NA	NA	NA	NA	NA	NA	NA	NA
Manes.01G113600			-4.49645	0.315296	-0.00591099	2.75469	0.609762	0.002472	0.826011	0.997344	0.0492905	0.719462	0.347077	1	1	0.109529	0.830119	NA	NA	NA	NA	NA	NA	NA	NA	NA
Manes.01G113700	AT5G17380	Thiamine pyrophosphate dependent pyruvate decarboxylase family protein	0.0194326	-0.000577986	-0.0476809	0.253702	0.380829	0.826535	0.993793	0.565569	0.0286385	0.003266	1	1	0.715523	0.0719528	0.0120072	Manes.01G113700.1.p;Manes.01G113700.2.p	16	16	8;9	2	0.426558	0.450819	0.609236	20.845
Manes.01G113800	AT1G60640		0.369798	-0.0163262	-0.249754	0.352257	0.613452	0.007351	0.928974	0.170037	0.144263	0.001119	0.383315	1	0.319779	0.255496	0.00537	NA	NA	NA	NA	NA	NA	NA	NA	NA
Manes.01G113900	AT1G66740	ASF1 like histone chaperone	0.152279	-0.121316	-0.249526	-0.108298	0.443757	0.665438	0.40095	0.118611	0.545381	0.0197612	0.940449	0.736172	0.247395	0.678083	0.0501869	NA	NA	NA	NA	NA	NA	NA	NA	NA
Manes.01G114000	AT5G17350	(1 of 28) PF14009 - Domain of unknown function (DUF4228) (DUF4228)	-1.40054	1.02398	-0.779743	NA	NA	0.57546	0.368918	0.585048	0.193846	0.193846	0.889924	0.707827	0.734052	0.317893	0.29855	NA	NA	NA	NA	NA	NA	NA	NA	NA
Manes.01G114100			NA	NA	NA	NA	NA	1	0.205139	0.205139	0.205139	0.205139	1	0.537085	0.366504	0.331588	0.312626	REV_Manes.01G114100.2.p	1	1	9	1	2.68029	0.0190818	0.177959	0.994
Manes.01G114200			NA	NA	NA	NA	NA	1	1	1	1	1	1	1	1	1	1	NA	NA	NA	NA	NA	NA	NA	NA	NA
Manes.01G114300	AT1G66680	S-adenosyl-L-methionine-dependent methyltransferases superfamily protein	-0.0213501	0.189726	-0.0302261	0.0625726	0.349992	0.793339	0.0259529	0.696342	0.673813	0.008615	1	0.186995	0.835901	0.797217	0.0256584	NA	NA	NA	NA	NA	NA	NA	NA	NA
Manes.01G114400			-0.231253	NA	NA	NA	NA	0.915667	1	0.0269277	1	0.170471	1	1	0.0816898	1	0.268985	NA	NA	NA	NA	NA	NA	NA	NA	NA
Manes.01G114500	AT5G64130	cAMP-regulated phosphoprotein 19-related protein	0.287832	-0.166879	-0.628634	-0.953934	-1.20251	0.0141226	0.196898	0.001204	0.0009211	8.214e-05	0.421027	0.527242	0.009127	0.007091	0.0009607	Manes.01G114500.1.p;Manes.02G073200.3.p;Manes.02G073200.4.p;Manes.02G073200.5.p;Manes.05G104200.11.p	1	1	1	1	-0.750836	0.588448	0.65803	0.981
Manes.01G114600			0.263703	0.528836	-0.0285466	0.0589662	-1.12253	0.39949	0.399742	0.961482	0.924164	0.187951	0.778778	0.735311	1	1	0.291262	NA	NA	NA	NA	NA	NA	NA	NA	NA
Manes.01G114700			0.562958	-1.30816	NA	0.357639	NA	0.660055	0.359414	0.135791	0.792137	0.135791	0.938054	0.69938	0.273777	0.899982	0.226895	NA	NA	NA	NA	NA	NA	NA	NA	NA
Manes.01G114800	AT5G38060	(1 of 1) PTHR35106:SF2 - EXPRESSED PROTEIN	-0.209082	0.535784	0.530834	0.36111	0.75185	0.377404	0.0142372	0.0474088	0.0255005	0.001706	0.76208	0.134007	0.124989	0.065797	0.007346	NA	NA	NA	NA	NA	NA	NA	NA	NA
Manes.01G114900	AT1G66520	formyltransferase, putative	0.235982	0.507272	-0.0961524	0.124587	-0.339063	0.280655	0.0915625	0.692969	0.616573	0.220026	0.744533	0.36369	0.832816	0.744888	0.330901	NA	NA	NA	NA	NA	NA	NA	NA	NA
Manes.01G115000	AT5G17450	Heavy metal transport/detoxification superfamily protein	0.482255	-0.122018	-1.53084	-0.987082	-0.0813853	0.0347244	0.492857	0.0003937	0.008023	0.832467	0.487019	0.804112	0.004443	0.0278295	0.931125	NA	NA	NA	NA	NA	NA	NA	NA	NA
Manes.01G115100			-0.618073	0.15175	-0.278945	0.232097	1.46405	0.338314	0.742023	0.591925	0.650635	0.001809	0.759476	0.966639	0.740273	0.776487	0.007685	NA	NA	NA	NA	NA	NA	NA	NA	NA
Manes.01G115200	AT5G17460		0.113168	0.301861	0.231393	0.4809	0.839713	0.678131	0.0592105	0.149606	0.0466469	0.0005631	0.946482	0.286913	0.294747	0.10492	0.003308	NA	NA	NA	NA	NA	NA	NA	NA	NA
Manes.01G115300	AT1G66510	AAR2 protein family	-0.0938108	0.175534	0.791897	0.829598	0.799915	0.459884	0.159662	0.001019	0.0002659	5.465e-05	0.819874	0.486055	0.008156	0.003284	0.0007492	NA	NA	NA	NA	NA	NA	NA	NA	NA
Manes.01G115400			-0.604542	-0.282041	0.531309	0.225717	1.01182	0.191388	0.339647	0.193869	0.495545	0.0009037	0.680535	0.68106	0.351666	0.645273	0.004592	NA	NA	NA	NA	NA	NA	NA	NA	NA
Manes.01G115500	AT1G66480	plastid movement impaired 2	0.148545	1.4482	2.75198	2.81146	2.88358	0.586805	1.198e-06	1.724e-07	6.065e-07	0.0001742	0.89644	0.001816	6.283e-05	0.0001352	0.001524	NA	NA	NA	NA	NA	NA	NA	NA	NA
Manes.01G115600			-0.838758	-0.0251306	-1.44082	0.72736	2.42681	0.297964	0.982194	0.406721	0.623265	0.008862	0.758194	1	0.576798	0.751119	0.0262228	NA	NA	NA	NA	NA	NA	NA	NA	NA
Manes.01G115700			0.395985	-0.989788	0.01586	-1.04665	0.170688	0.457758	0.156614	0.973616	0.205149	0.766837	0.817906	0.481023	1	0.331588	0.873081	NA	NA	NA	NA	NA	NA	NA	NA	NA
Manes.01G115800			-0.297457	-0.20426	-0.885259	-2.58023	-4.43652	0.618358	0.662053	0.109366	0.0131755	0.00623	0.913501	0.91117	0.232593	0.0403378	0.0198749	NA	NA	NA	NA	NA	NA	NA	NA	NA
Manes.01G115900	AT3G03380	DegP protease 7	0.105399	0.0366014	-0.045828	0.382343	0.348683	0.669985	0.804737	0.692985	0.0555643	0.004124	0.942408	1	0.832816	0.120419	0.0143475	NA	NA	NA	NA	NA	NA	NA	NA	NA
Manes.01G116000			-0.140624	0.533793	0.469072	0.951184	1.5572	0.70255	0.016418	0.021446	0.008083	1.948e-05	0.960298	0.145322	0.068974	0.0279657	0.0004169	NA	NA	NA	NA	NA	NA	NA	NA	NA
Manes.01G116100			-0.0232498	0.402941	0.330162	0.312644	0.657569	0.912304	0.0332651	0.0686851	0.156216	0.002045	1	0.21206	0.164432	0.272009	0.008444	NA	NA	NA	NA	NA	NA	NA	NA	NA
Manes.01G116200			0.0900113	0.2475	0.291271	0.16823	0.395791	0.570847	0.0176711	0.003069	0.159559	0.0198211	0.887942	0.151515	0.0173661	0.276466	0.050308	NA	NA	NA	NA	NA	NA	NA	NA	NA
Manes.01G116300	AT3G02080	Ribosomal protein S19e family protein	0.149501	-0.377949	-0.73058	-0.619698	-1.28309	0.431094	0.0259938	6.059e-05	0.0003722	2.536e-06	0.800477	0.187216	0.001447	0.004046	0.000146	NA	NA	NA	NA	NA	NA	NA	NA	NA
Manes.01G116400	AT5G37790	Protein kinase superfamily protein	-0.129396	0.0693923	-0.545265	-0.794368	-0.698134	0.371095	0.646475	0.005473	0.001337	0.0132277	0.759476	0.901071	0.0257463	0.008201	0.0362276	NA	NA	NA	NA	NA	NA	NA	NA	NA
Manes.01G116500	AT3G03430	Calcium-binding EF-hand family protein	NA	0.833207	-0.277256	NA	NA	1	0.631454	0.885111	0.365794	0.365794	1	0.890687	0.989208	0.513389	0.495842	NA	NA	NA	NA	NA	NA	NA	NA	NA
Manes.01G116600	AT1G66430	pfkB-like carbohydrate kinase family protein	0.276599	-0.161095	-0.957368	-0.704804	-0.893087	0.200039	0.362038	0.001048	0.0170781	0.006813	0.683065	0.701643	0.008336	0.0492634	0.0213495	Manes.01G116600.1.p	12	11	3;4;10	3	-0.289887	0.316204	0.543002	11.609
Manes.01G116700	AT1G66400	calmodulin like 23	-0.456026	0.305994	-0.543494	0.0410093	-1.50844	0.285172	0.568373	0.209179	0.920145	0.0249827	0.748142	0.844566	0.37187	1	0.0606137	NA	NA	NA	NA	NA	NA	NA	NA	NA
Manes.01G116800			-4.55255	NA	-0.17366	1.07475	NA	0.392977	0.104346	0.889904	0.478935	0.104346	0.774224	0.389072	0.99307	0.628454	0.182924	NA	NA	NA	NA	NA	NA	NA	NA	NA
Manes.01G116900			-0.295429	0.867872	1.25251	2.33681	2.34348	0.421801	0.001258	0.0002043	1.12e-07	2.015e-07	0.794054	0.0367733	0.00297	5.033e-05	4.839e-05	NA	NA	NA	NA	NA	NA	NA	NA	NA
Manes.01G117000			-0.854033	0.437355	1.00609	1.25204	1.09511	0.472256	0.454566	0.0440572	0.0889832	0.0172954	0.827804	0.782045	0.118244	0.174848	0.0451051	NA	NA	NA	NA	NA	NA	NA	NA	NA
Manes.01G117100	AT1G66390	myb domain protein 90	NA	NA	NA	NA	NA	0.373901	1	1	0.0184626	1	0.759476	1	1	0.0515301	1	NA	NA	NA	NA	NA	NA	NA	NA	NA
Manes.01G117300	AT5G16710	dehydroascorbate reductase 1	-0.0307431	-0.0949688	-0.589053	-0.534702	-0.610577	0.854009	0.388302	0.002158	0.006573	0.003017	1	0.724463	0.0136262	0.0239609	0.01132	Manes.01G117300.1.p	2	2	1	1	0.901663	0.470448	0.617709	1.979
Manes.01G117500			-0.75893	-0.399167	0.350266	0.140969	-0.0639033	0.353426	0.489248	0.460722	0.816881	0.895606	0.759476	0.804112	0.630695	0.920601	0.985951	NA	NA	NA	NA	NA	NA	NA	NA	NA
Manes.01G117501			NA	NA	NA	NA	NA	1	1	1	1	1	1	1	1	1	1	NA	NA	NA	NA	NA	NA	NA	NA	NA
Manes.01G117600			0.4231	-0.1041	-0.122228	-0.219434	-0.017705	0.210693	0.419593	0.414476	0.183115	0.90765	0.689853	0.752665	0.58426	0.304326	0.996001	NA	NA	NA	NA	NA	NA	NA	NA	NA
Manes.01G117601	AT3G02885	GAST1 protein homolog 5	-0.0657213	-0.902491	-2.92101	-4.51461	-4.30717	0.868693	0.0129394	8.096e-06	4.604e-06	4.853e-06	1	0.126127	0.0004629	0.0003693	0.0002018	NA	NA	NA	NA	NA	NA	NA	NA	NA
Manes.01G117900	AT1G66330	senescence-associated family protein	0.0807726	0.409786	1.00262	1.17026	1.74502	0.793357	0.0578136	0.0001106	0.001498	2.807e-05	1	0.283113	0.002072	0.008626	0.0005024	NA	NA	NA	NA	NA	NA	NA	NA	NA
Manes.01G118000	AT1G70750	Protein of unknown function, DUF593	-0.120501	-0.0368995	-0.997397	-1.25462	-0.922019	0.530978	0.822342	0.003637	0.001207	0.003142	0.865286	1	0.0193687	0.007908	0.0116572	NA	NA	NA	NA	NA	NA	NA	NA	NA
Manes.01G118100			0.0873047	0.889435	1.12302	1.12105	1.04812	0.607699	0.0001129	1.141e-05	0.002284	0.002993	0.9074	0.0112202	0.0005454	0.0115369	0.0112538	NA	NA	NA	NA	NA	NA	NA	NA	NA
Manes.01G118200			-0.32389	-0.424416	-1.15979	-2.2478	-3.38785	0.344876	0.129788	0.001735	0.0003665	8.55e-05	0.759476	0.436867	0.0118383	0.004013	0.0009831	NA	NA	NA	NA	NA	NA	NA	NA	NA
Manes.01G118300	AT5G16630	DNA repair protein Rad4 family	0.039585	0.167844	0.127772	1.05591	0.907578	0.903443	0.490593	0.490104	0.002702	0.0002097	1	0.804112	0.659713	0.0129109	0.001715	NA	NA	NA	NA	NA	NA	NA	NA	NA
Manes.01G118400	AT2G01918	PsbQ-like 3	0.468524	2.62856	3.11926	2.59345	1.58313	0.437743	0.000102	0.001647	0.0003172	0.0249638	0.804894	0.0107309	0.011394	0.003657	0.0605767	NA	NA	NA	NA	NA	NA	NA	NA	NA
Manes.01G118500	AT5G37720	ALWAYS EARLY 4	-0.067909	0.365545	0.466137	1.00848	0.78305	0.732498	0.0379843	0.003022	1.144e-06	8.86e-05	0.975433	0.226972	0.0171672	0.0001808	0.001003	Manes.01G118500.1.p	4	2	2	1	-0.248665	0.0462237	0.260298	3.877
Manes.01G118600	AT5G37710	alpha/beta-Hydrolases superfamily protein	-2.36365	-2.07499	-2.82542	0.369967	0.641823	0.141059	0.148787	0.0999218	0.648024	0.435791	0.652862	0.469032	0.217557	0.774216	0.569589	NA	NA	NA	NA	NA	NA	NA	NA	NA
Manes.01G118700	AT1G66230	myb domain protein 20	-0.431208	0.73647	0.925867	-0.377142	-0.395416	0.194177	0.0238593	0.003739	0.301793	0.282049	0.682652	0.178293	0.0197162	0.446081	0.404698	NA	NA	NA	NA	NA	NA	NA	NA	NA
Manes.01G118800			0.0486891	0.576372	0.427816	0.144099	0.315164	0.809764	0.006832	0.0406777	0.390394	0.123869	1	0.0900503	0.111156	0.539055	0.210446	NA	NA	NA	NA	NA	NA	NA	NA	NA
Manes.01G118900			0.0979895	0.289432	-0.560404	-1.35831	-0.941867	0.432633	0.155175	0.0582616	0.002895	0.009423	0.801778	0.478792	0.145454	0.0135328	0.0275287	Manes.01G118900.1.p;Manes.01G118900.4.p;Manes.06G003700.1.p;Manes.14G172700.1.p	5	4	4;5;11	3	-0.121872	0.938579	0.741068	4.897
Manes.01G119000	AT5G37670	HSP20-like chaperones superfamily protein	-0.205784	0.0164083	2.85689	1.42668	0.310254	0.642141	0.957867	0.0192627	0.0119261	0.328615	0.926238	1	0.0638218	0.0373659	0.455727	NA	NA	NA	NA	NA	NA	NA	NA	NA
Manes.01G119001			0.145351	0.393455	0.495488	0.438957	0.218681	0.417232	0.0655873	0.0322345	0.227333	0.290716	0.790918	0.303077	0.0935469	0.358835	0.414631	NA	NA	NA	NA	NA	NA	NA	NA	NA
Manes.01G119300	AT5G37660	plasmodesmata-located protein 7	3.39961	NA	NA	NA	NA	0.130591	0.51649	0.51649	0.51649	0.51649	0.642726	0.804112	0.669146	0.65047	0.639037	NA	NA	NA	NA	NA	NA	NA	NA	NA
Manes.01G119400			0.0205821	0.238181	-0.568365	-1.64618	0.046194	0.900149	0.397758	0.0398091	0.001198	0.858857	1	0.733266	0.109421	0.007908	0.954463	NA	NA	NA	NA	NA	NA	NA	NA	NA
Manes.01G119450			NA	NA	NA	NA	NA	1	1	1	1	1	1	1	1	1	1	NA	NA	NA	NA	NA	NA	NA	NA	NA
Manes.01G119500	AT5G37600	glutamine synthase clone R1	-0.190438	-0.0838413	-0.134367	0.733751	0.783768	0.425522	0.616721	0.418513	0.0239786	0.001545	0.797229	0.880283	0.588559	0.0627218	0.006795	Manes.01G119500.1.p	4	2	4	1	-0.265081	0.494788	0.627195	4.935
Manes.01G119600	AT5G37590	Tetratricopeptide repeat (TPR)-like superfamily protein	0.11171	-0.402307	-0.494431	0.814891	0.919824	0.676616	0.008365	0.003269	0.0001833	2.745e-06	0.945775	0.0998631	0.0180635	0.002624	0.0001498	NA	NA	NA	NA	NA	NA	NA	NA	NA
Manes.01G119800	AT1G10840	translation initiation factor 3 subunit H1	0.231131	-0.136256	-0.4881	-0.251634	-0.238461	0.0758807	0.103456	0.0003737	0.0210204	0.0122287	0.581555	0.387031	0.004318	0.0567411	0.0339392	NA	NA	NA	NA	NA	NA	NA	NA	NA
Manes.01G119900	AT1G09680	Pentatricopeptide repeat (PPR) superfamily protein	0.281684	0.410605	1.0901	0.982071	1.28325	0.558965	0.133635	0.001885	0.009515	0.0001243	0.881494	0.443264	0.0124978	0.0314978	0.001239	NA	NA	NA	NA	NA	NA	NA	NA	NA
Manes.01G120000	AT5G37540	Eukaryotic aspartyl protease family protein	0.0470395	0.340842	0.435291	1.26233	-1.39194	0.916007	0.513924	0.317536	0.009931	0.106099	1	0.804112	0.498632	0.0325271	0.185454	NA	NA	NA	NA	NA	NA	NA	NA	NA
Manes.01G120100	AT5G16940	carbon-sulfur lyases	-0.00540359	0.0229088	-0.0997535	0.497151	0.0794402	0.983813	0.934794	0.70552	0.249792	0.749063	1	1	0.843493	0.385602	0.857457	NA	NA	NA	NA	NA	NA	NA	NA	NA
Manes.01G120200			-1.15262	-1.14286	-1.33151	1.41172	1.87086	0.555968	0.43854	0.365117	0.397063	0.0167219	0.880348	0.768129	0.534243	0.545897	0.0438604	NA	NA	NA	NA	NA	NA	NA	NA	NA
Manes.01G120300	AT3G47570	Leucine-rich repeat protein kinase family protein	-0.583236	1.30102	1.57944	1.43073	1.92532	0.444414	0.001977	0.0009788	0.0007748	2.032e-05	0.809585	0.0457682	0.007932	0.006342	0.0004232	NA	NA	NA	NA	NA	NA	NA	NA	NA
Manes.01G120400			-0.937074	1.12722	1.46207	1.41755	1.76614	0.180476	0.001443	1.942e-05	0.0003189	3.367e-05	0.673551	0.0395814	0.0007391	0.003668	0.0005571	NA	NA	NA	NA	NA	NA	NA	NA	NA
Manes.01G120401			0.0560666	0.657293	-0.793895	1.45706	1.14654	0.970301	0.424793	0.501888	0.386171	0.0851668	1	0.757026	0.669146	0.534703	0.155398	NA	NA	NA	NA	NA	NA	NA	NA	NA
Manes.01G120500			-1.0647	2.69053	4.47866	5.66031	5.83143	0.347547	0.006304	0.004759	0.0007089	0.0002198	0.759476	0.0863818	0.0232875	0.006008	0.001771	NA	NA	NA	NA	NA	NA	NA	NA	NA
Manes.01G120600			NA	3.49055	8.56211	7.76381	8.57664	1	0.122594	0.0001045	0.003968	0.001062	1	0.424318	0.002007	0.0167464	0.005173	NA	NA	NA	NA	NA	NA	NA	NA	NA
Manes.01G120601			NA	NA	NA	NA	NA	0.373901	0.170471	0.0716044	1	1	0.759476	0.491112	0.169589	1	1	NA	NA	NA	NA	NA	NA	NA	NA	NA
Manes.01G120700	AT5G37510	NADH-ubiquinone dehydrogenase, mitochondrial, putative	-0.011751	-0.246587	-0.326862	-0.424926	0.103812	0.90698	0.001001	0.0002263	0.001071	0.0549973	1	0.0328332	0.00315	0.007647	0.108904	Manes.01G120700.1.p	24	11	6;10;11	3	0.246276	0.158711	0.417177	25.642
Manes.01G120800	AT3G02850	STELAR K+ outward rectifier	-0.751372	-0.131996	-1.36471	0.841855	-0.0490478	0.0775623	0.623876	0.00221	0.165598	0.82658	0.584043	0.885563	0.0138282	0.284346	0.925585	REV_Manes.01G120800.1.p;REV_Manes.01G120800.2.p;REV_Manes.01G120800.3.p;REV_Manes.01G120800.4.p;REV_Manes.01G120800.5.p;REV_Manes.01G120800.6.p	1	1	2;7	2	-0.587818	0.246359	0.49471	0.996
Manes.01G121000	AT1G66170	RING/FYVE/PHD zinc finger superfamily protein	-1.7544	NA	NA	NA	NA	0.322533	0.233806	0.233806	0.233806	0.233806	0.759476	0.571152	0.403713	0.366828	0.347389	NA	NA	NA	NA	NA	NA	NA	NA	NA
Manes.01G121150			NA	NA	NA	NA	NA	1	1	1	0.170471	1	1	1	1	0.287995	1	NA	NA	NA	NA	NA	NA	NA	NA	NA
Manes.01G121300	AT5G37490	ARM repeat superfamily protein	-1.27901	1.66975	1.19548	1.83979	0.554579	0.142683	0.0794212	0.0213227	0.0437605	0.415727	0.654245	0.335706	0.0686717	0.0998792	0.548831	NA	NA	NA	NA	NA	NA	NA	NA	NA
Manes.01G121400	AT1G66150	transmembrane kinase 1	0.443776	0.145953	-0.147678	-0.533942	-2.01873	0.0349004	0.34526	0.467304	0.0216557	0.0003846	0.487817	0.685856	0.637471	0.0580832	0.002551	NA	NA	NA	NA	NA	NA	NA	NA	NA
Manes.01G121500	AT1G66140	zinc finger protein 4	-0.0243569	1.08106	1.36768	1.53596	1.80205	0.860244	9.732e-05	5.124e-06	2.358e-06	1.516e-05	1	0.0106775	0.0003607	0.0002631	0.000363	NA	NA	NA	NA	NA	NA	NA	NA	NA
Manes.01G121600	AT2G03820	nonsense-mediated mRNA decay NMD3 family protein	0.208268	-0.106413	-0.375559	-0.115587	0.221031	0.10885	0.243197	0.007778	0.326527	0.0536571	0.633794	0.582558	0.0330876	0.472214	0.106847	Manes.01G121600.1.p	2	2	8;9	2	-0.930766	0.0443084	0.254989	1.897
Manes.01G121700	AT5G16560	Homeodomain-like superfamily protein	-0.267317	-2.88801	-0.531718	0.439685	2.27005	0.81603	0.151033	0.594354	0.740448	0.0005183	1	0.472411	0.742659	0.855312	0.003133	NA	NA	NA	NA	NA	NA	NA	NA	NA
Manes.01G121800	AT5G16550		-0.245664	0.232742	0.62157	1.02276	1.38215	0.337352	0.507812	0.0576944	0.0358746	0.0008608	0.759476	0.804112	0.144423	0.0855212	0.004439	NA	NA	NA	NA	NA	NA	NA	NA	NA
Manes.01G121900	AT5G37478	TPX2 (targeting protein for Xklp2) protein family	-0.220288	-0.565957	-0.209032	-2.34932	-2.34905	0.712901	0.440028	0.720654	0.0619042	0.0622074	0.966273	0.769299	0.857087	0.131229	0.120389	NA	NA	NA	NA	NA	NA	NA	NA	NA
Manes.01G122000	AT5G22480	ZPR1 zinc-finger domain protein	0.0351925	-0.0766794	-0.436528	0.0729445	0.473272	0.626878	0.400752	9.699e-05	0.39243	2.692e-05	0.917824	0.735932	0.001914	0.541138	0.0004909	Manes.01G122000.2.p;Manes.01G122000.4.p	1	1	8	1	-0.47551	0.982837	0.74855	0.997
Manes.01G122100	AT3G59470	Far-red impaired responsive (FAR1) family protein	0.189305	-0.0510716	0.0823426	0.167624	0.480952	0.167302	0.540933	0.314638	0.0717576	0.003599	0.662183	0.822722	0.496136	0.147384	0.0129372	NA	NA	NA	NA	NA	NA	NA	NA	NA
Manes.01G122200			-0.164332	-0.00650049	-1.03924	-1.75223	-2.43867	0.70947	0.984556	0.0337248	0.004932	0.00287	0.964452	1	0.0966914	0.0196044	0.0109007	NA	NA	NA	NA	NA	NA	NA	NA	NA
Manes.01G122300	AT3G57050	cystathionine beta-lyase	-0.0717871	0.0263294	0.0725239	0.147042	-0.0819127	0.529926	0.83445	0.513652	0.147278	0.449982	0.865044	1	0.669146	0.259798	0.58484	Manes.01G122300.1.p;Manes.01G122300.3.p	8	8	4;5	2	0.296441	0.196928	0.459302	8.917
Manes.01G122400	AT5G17330	glutamate decarboxylase	0.16413	-0.278433	-1.03334	-0.891742	-0.506249	0.0903433	0.130736	0.0007056	0.001405	0.0348036	0.607793	0.438394	0.006423	0.00837	0.0789252	Manes.01G122400.1.p	18	9	1;2;3;4;5;6;7;14	8	0.428675	0.00202529	0.0995557	24.13
Manes.01G122600	AT1G65950	Protein kinase superfamily protein	-0.092515	0.0741376	0.368371	1.26711	1.49268	0.566319	0.799458	0.185069	0.0003398	6.152e-05	0.885608	1	0.340028	0.003828	0.0008085	REV_Manes.01G122600.1.p;REV_Manes.01G122600.2.p	3	3	4;6;10;14	4	0.0372025	0.558471	0.648911	3.845
Manes.01G122800	AT1G65930	cytosolic NADP+-dependent isocitrate dehydrogenase	0.0489498	-0.215508	-0.53813	-1.10173	-1.03311	0.26719	0.0222758	0.000438	1.19e-05	1.41e-05	0.734531	0.171463	0.00473	0.0005816	0.0003488	Manes.01G122800.1.p	18	15	1;2;3;4;5;14	6	0.182262	0.511958	0.636842	21.845
Manes.01G122900			NA	NA	NA	NA	NA	0.373901	1	0.170471	1	1	0.759476	1	0.319779	1	1	NA	NA	NA	NA	NA	NA	NA	NA	NA
Manes.01G123000	AT5G17310	UDP-glucose pyrophosphorylase 2	0.208377	-0.84734	-1.37387	-1.19941	-1.60783	0.253437	0.001221	0.0001487	0.0005142	0.0001691	0.72218	0.0361904	0.002465	0.004929	0.001496	Manes.01G123000.1.p	19	5	7;12	2	-0.0522236	0.695333	0.695579	24.852
Manes.01G123001			NA	NA	NA	NA	NA	1	0.170471	1	1	1	1	0.491112	1	1	1	NA	NA	NA	NA	NA	NA	NA	NA	NA
Manes.01G123100	AT5G17300	Homeodomain-like superfamily protein	-0.185011	0.444115	1.5988	0.378119	2.70015	0.440034	0.255783	0.0003534	0.275272	0.0001286	0.8067	0.597485	0.004154	0.415722	0.001265	NA	NA	NA	NA	NA	NA	NA	NA	NA
Manes.01G123200	AT5G17290	autophagy protein Apg5 family	0.0708342	-0.167617	-0.19173	-0.0768038	0.204597	0.695902	0.0307011	0.0421362	0.485855	0.0629129	0.956807	0.203032	0.114257	0.635505	0.121532	NA	NA	NA	NA	NA	NA	NA	NA	NA
Manes.01G123300			0.472915	3.80735	6.09235	5.37107	5.30205	0.382517	0.005421	0.0002187	1.146e-06	1.946e-09	0.7666	0.0794726	0.003093	0.0001808	8.826e-06	NA	NA	NA	NA	NA	NA	NA	NA	NA
Manes.01G123400	AT5G05010	clathrin adaptor complexes medium subunit family protein	0.353132	-0.22277	-0.621831	-0.620141	-0.610897	0.004673	0.0907951	0.0009115	0.0008553	0.001167	0.362237	0.362307	0.007591	0.006763	0.005534	Manes.01G123400.5.p;Manes.01G123400.7.p;Manes.01G123400.8.p	17	5	1;2;3;4;5;7;8;9	8	-0.476793	0.04427	0.254989	19.811
Manes.01G123500	AT1G65920	Regulator of chromosome condensation (RCC1) family with FYVE zinc finger domain	-0.409169	0.929945	2.55829	1.87102	1.43429	0.36019	0.0308354	5.289e-06	3.977e-05	8.149e-05	0.759476	0.203368	0.000366	0.001136	0.0009582	NA	NA	NA	NA	NA	NA	NA	NA	NA
Manes.01G123600	AT1G65910	NAC domain containing protein 28	0.745237	1.26028	0.440864	NA	1.3754	0.540521	0.0192285	0.506186	0.0504559	0.0126011	0.871405	0.158112	0.669146	0.111507	0.0347991	NA	NA	NA	NA	NA	NA	NA	NA	NA
Manes.01G123700	AT1G06590	(1 of 1) PTHR12830:SF9 - ANAPHASE-PROMOTING COMPLEX SUBUNIT 5	0.214318	-0.0354772	-0.248046	0.937903	0.636263	0.253804	0.764532	0.0690084	6.248e-05	0.0003709	0.72218	0.981086	0.165002	0.001469	0.002492	NA	NA	NA	NA	NA	NA	NA	NA	NA
Manes.01G123701			NA	NA	NA	NA	NA	1	1	1	1	0.170471	1	1	1	1	0.268985	NA	NA	NA	NA	NA	NA	NA	NA	NA
Manes.01G123800			-0.261437	0.180789	0.0847047	-0.389681	0.550331	0.52055	0.434119	0.723298	0.139394	0.0713093	0.859197	0.764058	0.859391	0.248671	0.134343	Manes.01G123800.1.p	4	1	11;12	2	0.0463722	0.824323	0.716427	4.917
Manes.01G124000	AT5G17240	SET domain group 40	0.0199908	0.0661174	0.348872	0.440823	0.208117	0.84943	0.65071	0.009035	0.002814	0.131844	1	0.903924	0.0367464	0.013292	0.221495	NA	NA	NA	NA	NA	NA	NA	NA	NA
Manes.01G124200	AT5G17230	PHYTOENE SYNTHASE	-0.437524	0.155933	0.0173746	-0.151003	0.816796	0.0828113	0.205605	0.916278	0.487985	0.005219	0.594072	0.537555	1	0.637503	0.0172632	NA	NA	NA	NA	NA	NA	NA	NA	NA
Manes.01G124300	AT1G22360	UDP-glucosyl transferase 85A2	-0.486314	0.0806503	0.226686	-0.879703	0.177675	0.419878	0.830586	0.403722	0.0137347	0.677931	0.792742	1	0.573686	0.041665	0.792342	NA	NA	NA	NA	NA	NA	NA	NA	NA
Manes.01G124400	AT1G66120	AMP-dependent synthetase and ligase family protein	NA	NA	NA	NA	NA	1	1	0.170471	0.170471	0.0194078	1	1	0.319779	0.287995	0.0494773	NA	NA	NA	NA	NA	NA	NA	NA	NA
Manes.01G124500	AT1G65840	polyamine oxidase 4	-0.00477687	0.0579816	0.380853	1.3553	2.08656	0.98422	0.833538	0.108192	0.0007941	0.002428	1	1	0.230694	0.006447	0.009599	NA	NA	NA	NA	NA	NA	NA	NA	NA
Manes.01G124600	AT3G02720	Class I glutamine amidotransferase-like superfamily protein	-0.0892292	-0.114225	-0.126476	0.354451	0.386225	0.129099	0.102285	0.313757	0.001546	0.0001574	0.641724	0.384536	0.495418	0.008792	0.00143	Manes.01G124600.2.p;Manes.01G124600.3.p	3	3	4;5	2	0.58743	0.326558	0.549975	3.988
Manes.01G124700			0.403022	0.20821	-0.61096	0.868064	1.12317	0.132572	0.656923	0.11676	0.0131817	0.0002195	0.644246	0.907536	0.244515	0.0403456	0.00177	NA	NA	NA	NA	NA	NA	NA	NA	NA
Manes.01G124801	AT1G65810	P-loop containing nucleoside triphosphate hydrolases superfamily protein	-0.194381	0.0147624	0.410082	0.221075	-0.147052	0.437144	0.940331	0.0557168	0.208357	0.493545	0.80461	1	0.140718	0.335435	0.630873	NA	NA	NA	NA	NA	NA	NA	NA	NA
Manes.01G124900	AT1G65810	P-loop containing nucleoside triphosphate hydrolases superfamily protein	0.157585	-0.426872	0.141779	0.603108	0.290382	0.485907	0.11976	0.409511	0.0133845	0.209416	0.835746	0.419423	0.579226	0.0408222	0.317802	NA	NA	NA	NA	NA	NA	NA	NA	NA
Manes.01G125000	AT5G37020	auxin response factor 8	0.137868	-0.134268	-0.135034	0.466168	0.44578	0.297305	0.32837	0.307263	0.0180505	0.006345	0.758025	0.671418	0.490745	0.0514239	0.0201502	Manes.01G125000.1.p;Manes.01G125000.10.p;Manes.01G125000.11.p;Manes.01G125000.12.p;Manes.01G125000.13.p;Manes.01G125000.14.p;Manes.01G125000.15.p;Manes.01G125000.2.p;Manes.01G125000.3.p;Manes.01G125000.5.p;Manes.01G125000.6.p;Manes.01G125000.7.p;Manes.01G125000.8.p;Manes.01G125000.9.p;Manes.02G082500.1.p;Manes.02G082500.2.p	1	1	12	1	-0.108814	0.40788	0.589937	0.997
Manes.01G125100	AT1G65720		0.157778	-0.0242004	0.0374168	-0.0870293	0.0142638	0.576923	0.821272	0.725477	0.650261	0.926868	0.890759	1	0.861263	0.776125	1	NA	NA	NA	NA	NA	NA	NA	NA	NA
Manes.01G125200	AT1G07650	Leucine-rich repeat transmembrane protein kinase	0.109421	0.95338	1.00515	1.29811	0.524264	0.600461	0.002804	0.0006198	0.0002077	0.0760935	0.903738	0.056295	0.005887	0.002831	0.141692	NA	NA	NA	NA	NA	NA	NA	NA	NA
Manes.01G125400	AT2G24360	Protein kinase superfamily protein	0.0662521	0.0446243	0.259666	0.758238	0.947503	0.485309	0.523275	0.001066	6.693e-05	3.811e-08	0.835527	0.809356	0.008413	0.001514	2.3e-05	NA	NA	NA	NA	NA	NA	NA	NA	NA
Manes.01G125500	AT4G27510		0.557018	-0.453307	-1.66307	-0.32807	-0.110595	0.0247886	0.0162029	0.00015	0.0697304	0.412969	0.458394	0.144347	0.002477	0.144077	0.546136	NA	NA	NA	NA	NA	NA	NA	NA	NA
Manes.01G125700	AT5G37010		0.244073	-0.672106	-2.59983	-3.15493	-2.89082	0.297154	0.0263872	0.0003164	0.0002	0.0002579	0.75796	0.188544	0.003885	0.002761	0.00196	NA	NA	NA	NA	NA	NA	NA	NA	NA
Manes.01G125800	AT3G02690	nodulin MtN21 /EamA-like transporter family protein	-0.0169626	0.071667	0.464653	1.40913	2.15122	0.970875	0.781831	0.0610396	0.0001621	0.0001522	1	0.992031	0.150568	0.00246	0.001403	NA	NA	NA	NA	NA	NA	NA	NA	NA
Manes.01G125900	AT1G65690	Late embryogenesis abundant (LEA) hydroxyproline-rich glycoprotein family	-1.18607	0.476635	0.65038	0.768322	-0.566817	0.148699	0.325388	0.102949	0.264592	0.301679	0.657161	0.66851	0.22226	0.403625	0.427295	NA	NA	NA	NA	NA	NA	NA	NA	NA
Manes.01G126000	AT1G17860	Kunitz family trypsin and protease inhibitor protein	-1.17354	0.719614	0.682449	-1.16515	-0.582871	0.313884	0.244891	0.254254	0.217973	0.367248	0.759476	0.584231	0.430005	0.347376	0.49734	NA	NA	NA	NA	NA	NA	NA	NA	NA
Manes.01G126100	AT1G17860	Kunitz family trypsin and protease inhibitor protein	-1.00243	-0.951262	-1.03564	-2.0169	-1.94628	0.128439	0.296448	0.252707	0.0938698	0.102853	0.64099	0.64213	0.428183	0.182451	0.180926	NA	NA	NA	NA	NA	NA	NA	NA	NA
Manes.01G126300	AT1G17860	Kunitz family trypsin and protease inhibitor protein	-2.75757	2.72787	3.00787	NA	1.79285	0.0371543	0.0951097	0.0657617	0.51649	0.391571	0.491604	0.371246	0.159447	0.65047	0.5236	NA	NA	NA	NA	NA	NA	NA	NA	NA
Manes.01G126400	AT1G17860	Kunitz family trypsin and protease inhibitor protein	-0.0879589	-0.207207	-0.798023	1.55349	NA	0.965742	0.827286	0.408798	0.110348	0.0595461	1	1	0.578639	0.207223	0.116188	NA	NA	NA	NA	NA	NA	NA	NA	NA
Manes.01G126500	AT3G02680	nijmegen breakage syndrome 1	-0.0247498	0.186687	0.242119	0.833544	0.901996	0.89246	0.177225	0.0296361	0.001412	7.788e-06	1	0.500461	0.0876368	0.008381	0.0002533	NA	NA	NA	NA	NA	NA	NA	NA	NA
Manes.01G126700	AT3G48750	cell division control 2	0.240571	-0.103519	-0.200374	0.0760891	0.263612	0.144465	0.234674	0.0397199	0.34974	0.002898	0.655308	0.571909	0.109258	0.49637	0.0109797	NA	NA	NA	NA	NA	NA	NA	NA	NA
Manes.01G126800	AT5G23880	cleavage and polyadenylation specificity factor 100	-0.000160835	-0.227967	-0.426674	-0.246211	-0.2038	0.998285	0.0201137	0.00195	0.0212018	0.0228079	1	0.161921	0.0128019	0.057132	0.056282	Manes.01G126800.1.p;Manes.01G126800.2.p	4	4	12	1	-0.560847	0.10911	0.363625	3.798
Manes.01G126900	AT4G22285	Ubiquitin C-terminal hydrolases superfamily protein	0.17361	0.0482844	0.0318228	0.361858	0.714023	0.197013	0.795414	0.852301	0.102714	0.0007179	0.683065	0.9996	0.964462	0.195621	0.003917	NA	NA	NA	NA	NA	NA	NA	NA	NA
Manes.01G127100	AT1G56260	(1 of 1) PTHR33905:SF1 - CST COMPLEX SUBUNIT TEN1	-0.0108071	-0.0915763	-0.415514	-0.460298	-0.418077	0.962392	0.598111	0.0817812	0.0634189	0.0860736	1	0.866441	0.187192	0.133809	0.156773	NA	NA	NA	NA	NA	NA	NA	NA	NA
Manes.01G127200			-0.3295	-0.456021	-0.0522	-0.664189	-0.545972	0.127034	0.17032	0.865327	0.0917284	0.178296	0.640343	0.491112	0.974643	0.179244	0.278896	Manes.01G127200.1.p;Manes.01G127200.3.p	3	3	10	1	0.446959	0.657553	0.680183	2.818
Manes.01G127300			-0.465727	0.0483136	0.0107189	1.08036	0.552451	0.631272	0.907726	0.975411	0.008371	0.100353	0.920684	1	1	0.0286459	0.177404	NA	NA	NA	NA	NA	NA	NA	NA	NA
Manes.01G127500	AT1G06530	Tropomyosin-related	0.156763	-0.292394	0.0212794	0.525794	0.805891	0.567153	0.038748	0.812843	0.009756	0.0007015	0.885751	0.229293	0.93268	0.0320795	0.003845	Manes.01G127500.1.p;Manes.01G127500.2.p;Manes.01G127500.3.p	2	2	3;4	2	-0.0342332	0.952532	0.74399	1.897
Manes.01G127600	AT2G42880	MAP kinase 20	0.0975081	-0.236269	-0.289654	-0.649856	-0.787484	0.495101	0.0246278	0.0115312	0.0002936	0.0001328	0.841422	0.181356	0.0438537	0.003493	0.001289	NA	NA	NA	NA	NA	NA	NA	NA	NA
Manes.01G127700	AT2G30933	Carbohydrate-binding X8 domain superfamily protein	-0.00213135	1.02189	1.13745	2.44501	2.22022	0.997388	0.0369452	0.001357	3.955e-06	2.06e-06	1	0.223986	0.009927	0.0003432	0.0001297	NA	NA	NA	NA	NA	NA	NA	NA	NA
Manes.01G127800	AT1G06520	glycerol-3-phosphate acyltransferase 1	NA	NA	0.459129	3.02637	NA	0.373901	0.51649	0.833538	0.237285	0.51649	0.759476	0.804112	0.949245	0.371168	0.639037	NA	NA	NA	NA	NA	NA	NA	NA	NA
Manes.01G127900	AT3G59110	Protein kinase superfamily protein	0.188944	-0.218279	-0.673106	-1.55059	-1.45064	0.484598	0.283318	0.0121854	0.0005774	0.0007935	0.834982	0.628372	0.0455496	0.005253	0.004206	NA	NA	NA	NA	NA	NA	NA	NA	NA
Manes.01G128000			1.33267	0.270085	0.989292	NA	2.97928	0.356597	0.904945	0.630173	0.51649	0.0642912	0.759476	1	0.776853	0.65047	0.12367	NA	NA	NA	NA	NA	NA	NA	NA	NA
Manes.01G128050			0.0472512	-0.720207	-0.988627	-2.10449	-1.00906	0.888275	0.0332352	0.0115427	0.001267	0.0146105	1	0.211993	0.0438871	0.008053	0.0393281	Manes.01G128050.1.p;Manes.01G128050.2.p;Manes.01G160600.3.p	1	1	5;6	2	0.0332648	0.93252	0.739342	0.997
Manes.01G128100	AT1G30580	GTP binding	0.135289	-0.222564	-0.189949	0.0037728	0.406794	0.37692	0.0744316	0.0613284	0.976349	0.0002771	0.761997	0.324126	0.151053	1	0.002051	Manes.01G128100.4.p;Manes.01G128100.5.p;Manes.01G128100.6.p	11	11	1;3;5	3	0.383633	0.0232107	0.196238	14.73
Manes.01G128300	AT2G42840	protodermal factor 1	0.484418	-0.758588	-0.791835	0.359765	0.357865	0.345089	0.423332	0.392726	0.684133	0.590252	0.759476	0.755798	0.563109	0.806189	0.708964	NA	NA	NA	NA	NA	NA	NA	NA	NA
Manes.01G128400	AT3G58800		0.568532	-0.102508	-0.0296843	-0.192933	-0.287234	0.0259783	0.319132	0.751803	0.0674677	0.0163674	0.462671	0.664073	0.882816	0.140445	0.0430786	NA	NA	NA	NA	NA	NA	NA	NA	NA
Manes.01G128500	AT2G42830	K-box region and MADS-box transcription factor family protein	NA	NA	NA	NA	NA	0.373901	1	1	1	0.0236319	0.759476	1	1	1	0.0579537	NA	NA	NA	NA	NA	NA	NA	NA	NA
Manes.01G128600			0.248782	-0.0682594	-0.502141	-0.548889	-0.155697	0.004877	0.440265	0.001653	0.0004803	0.100989	0.366253	0.769384	0.0114164	0.00471	0.178297	NA	NA	NA	NA	NA	NA	NA	NA	NA
Manes.01G128700	AT5G59900	Pentatricopeptide repeat (PPR) superfamily protein	0.269313	0.0679763	0.102175	0.391426	0.504502	0.112872	0.630782	0.42561	0.0150665	0.004277	0.633794	0.890378	0.595451	0.0446402	0.014753	NA	NA	NA	NA	NA	NA	NA	NA	NA
Manes.01G128800	AT2G42810	protein phosphatase 5.2	0.0975453	-0.0590132	0.173817	0.1875	0.34237	0.217618	0.501254	0.0334664	0.111061	0.001129	0.694138	0.804112	0.09611	0.208358	0.005403	NA	NA	NA	NA	NA	NA	NA	NA	NA
Manes.01G128900	AT2G42800	receptor like protein 29	-0.328336	-0.0474253	0.0667804	-0.106604	-0.220398	0.378802	0.838864	0.763512	0.675977	0.548266	0.763584	1	0.892083	0.799176	0.669515	NA	NA	NA	NA	NA	NA	NA	NA	NA
Manes.01G129000	AT3G58750	citrate synthase 2	-0.0936828	0.151488	-0.140613	-0.535974	0.0321412	0.659209	0.165304	0.216222	0.0132214	0.790284	0.937623	0.491112	0.381251	0.0404448	0.893016	NA	NA	NA	NA	NA	NA	NA	NA	NA
Manes.01G129050	AT2G42780	(1 of 1) KOG2821 - RNA polymerase II transcription elongation factor Elongin/SIII, subunit elongin A	-0.70645	0.154722	-1.00852	1.81585	0.371496	0.271543	0.838984	0.368964	0.0106806	0.669056	0.737808	1	0.538137	0.0344182	0.784263	NA	NA	NA	NA	NA	NA	NA	NA	NA
Manes.01G129100	AT3G25660	Amidase family protein	0.204686	-0.017938	0.0942464	0.0440773	0.0228576	0.217324	0.917155	0.613104	0.811734	0.892886	0.693936	1	0.760728	0.916563	0.983419	NA	NA	NA	NA	NA	NA	NA	NA	NA
Manes.01G129200	AT2G30910	actin-related protein C1A	0.247374	-0.22672	-0.395891	-0.401956	-0.395763	0.032619	0.0949371	0.0137964	0.0117272	0.0113902	0.482315	0.370807	0.0498943	0.0369594	0.0320764	NA	NA	NA	NA	NA	NA	NA	NA	NA
Manes.01G129300	AT3G47570	Leucine-rich repeat protein kinase family protein	-1.17371	-0.926793	1.49387	1.34934	1.65116	0.254168	0.441682	0.0333673	0.189444	0.0775098	0.722687	0.770548	0.0959009	0.312499	0.14381	NA	NA	NA	NA	NA	NA	NA	NA	NA
Manes.01G129500	AT3G47570	Leucine-rich repeat protein kinase family protein	-0.27812	0.976756	1.50423	1.35202	1.75557	0.422168	0.00725	0.0001441	0.004948	2.57e-05	0.794381	0.0929411	0.002419	0.0196553	0.0004796	NA	NA	NA	NA	NA	NA	NA	NA	NA
Manes.01G129501	AT2G30900	TRICHOME BIREFRINGENCE-LIKE 43	-0.412316	0.127326	-0.125474	-1.38988	-0.78724	0.304921	0.744201	0.780275	0.0795994	0.185425	0.759476	0.968022	0.906182	0.16019	0.288001	NA	NA	NA	NA	NA	NA	NA	NA	NA
Manes.01G129800	AT1G06460	alpha-crystallin domain 32.1	0.488134	0.252497	NA	2.27556	NA	0.725677	0.879981	0.322712	0.0923784	0.322712	0.972089	1	0.502615	0.18015	0.449632	NA	NA	NA	NA	NA	NA	NA	NA	NA
Manes.01G129900			-0.504699	0.452539	1.17827	1.50726	1.48291	0.0940788	0.191876	0.0109402	0.00153	0.002011	0.61299	0.520909	0.0422028	0.008737	0.008333	NA	NA	NA	NA	NA	NA	NA	NA	NA
Manes.01G129950	AT1G06470	Nucleotide/sugar transporter family protein	0.0920806	-0.653565	-0.61071	-0.554876	-0.856524	0.599609	0.0007569	0.002692	0.002378	0.000307	0.903462	0.0289047	0.0157961	0.0118294	0.002197	NA	NA	NA	NA	NA	NA	NA	NA	NA
Manes.01G130000			-1.00083	-0.302806	0.533353	0.406713	0.784133	0.0360106	0.212804	0.103703	0.206926	0.0243238	0.490382	0.546034	0.223579	0.333688	0.0593265	NA	NA	NA	NA	NA	NA	NA	NA	NA
Manes.01G130100			0.745689	0.2672	0.741063	2.00315	1.61608	0.0330623	0.285161	0.0398174	0.002436	4.598e-05	0.48397	0.630839	0.109426	0.0120299	0.0006777	NA	NA	NA	NA	NA	NA	NA	NA	NA
Manes.01G130200	AT2G42940	Predicted AT-hook DNA-binding family protein	1.16021	0.157406	0.338245	1.3368	1.10007	0.073948	0.752555	0.55958	0.196409	0.192485	0.578748	0.973638	0.709698	0.321202	0.29676	NA	NA	NA	NA	NA	NA	NA	NA	NA
Manes.01G130300	AT1G67930	Golgi transport complex protein-related	0.234565	-0.18459	-0.425492	-0.219105	-0.187261	0.0681938	0.0885128	0.002236	0.0368276	0.17101	0.562449	0.357565	0.0139408	0.0873218	0.26962	Manes.01G130300.1.p	4	4	11	1	-0.209821	0.262046	0.509306	3.961
Manes.01G130400	AT5G50890	alpha/beta-Hydrolases superfamily protein	0.0422976	-0.0802928	-1.2256	-2.87086	-3.49284	0.910589	0.80388	0.0246107	0.003406	0.002379	1	1	0.0762949	0.0151032	0.009446	NA	NA	NA	NA	NA	NA	NA	NA	NA
Manes.01G130500	AT1G06550	ATP-dependent caseinolytic (Clp) protease/crotonase family protein	-0.0698146	-0.376504	-0.838999	-1.72267	-1.67032	0.771737	0.14935	0.0144989	0.001379	0.001354	0.994337	0.470148	0.0517897	0.008312	0.006158	Manes.01G130500.1.p	8	8	1;4;5;6	4	-0.164367	0.464019	0.616156	7.907
Manes.01G130600	AT2G30890	Cytochrome b561/ferric reductase transmembrane protein family	0.569624	-0.854162	-0.85576	-3.16318	-1.57783	0.168783	0.0268845	0.0256859	0.0005978	0.004043	0.663373	0.190279	0.0788831	0.005379	0.0141459	NA	NA	NA	NA	NA	NA	NA	NA	NA
Manes.01G130700	AT2G30970	aspartate aminotransferase 1	0.17988	-0.0894196	-0.408236	-0.664426	-0.107492	0.129884	0.640359	0.0453047	0.0175609	0.643254	0.642369	0.896137	0.120841	0.0503219	0.760376	Manes.01G130700.1.p;Manes.01G130700.2.p	7	6	4	1	0.408334	0.0301676	0.218079	7.903
Manes.01G130800	AT2G30880	Pleckstrin homology (PH) domain-containing protein	-0.0773661	-0.0805371	-0.00990691	0.0298491	0.300679	0.335092	0.381264	0.900495	0.717564	0.002771	0.759476	0.719032	1	0.836223	0.0106149	NA	NA	NA	NA	NA	NA	NA	NA	NA
Manes.01G130900	AT2G30860	glutathione S-transferase PHI 9	-0.670788	0.00458251	0.405577	0.00472151	-0.0815448	0.005761	0.984294	0.0680092	0.986674	0.74639	0.37429	1	0.163153	1	0.855084	Manes.01G130900.1.p	5	2	1	1	-0.0136247	0.803659	0.712616	4.892
Manes.01G131000	AT1G06660		-0.0586534	-0.400621	-1.19627	-2.26285	-3.73473	0.654988	0.363394	0.0611929	0.0181892	0.007739	0.93472	0.702727	0.150818	0.0515301	0.0236041	NA	NA	NA	NA	NA	NA	NA	NA	NA
Manes.01G131100	AT3G59080	Eukaryotic aspartyl protease family protein	0.014473	0.375157	0.112336	0.768829	-0.409281	0.972396	0.416586	0.704666	0.109422	0.260198	1	0.750679	0.842901	0.205825	0.378551	NA	NA	NA	NA	NA	NA	NA	NA	NA
Manes.01G131200			-0.0888807	0.245331	0.691383	0.596909	0.242035	0.59027	0.0198148	0.0002165	0.0231068	0.0299691	0.897969	0.160539	0.003078	0.0609977	0.0701991	NA	NA	NA	NA	NA	NA	NA	NA	NA
Manes.01G131300	AT1G06680	photosystem II subunit P-1	NA	-0.335853	NA	NA	NA	0.373901	0.881037	0.444213	0.444213	0.444213	0.759476	1	0.613963	0.594065	0.578523	NA	NA	NA	NA	NA	NA	NA	NA	NA
Manes.01G131400	AT3G10260	Reticulon family protein	0.0743652	-0.221503	-0.67978	-0.73255	-0.144748	0.487322	0.129926	0.003402	0.002631	0.280172	0.836556	0.43713	0.0185156	0.0126818	0.402533	NA	NA	NA	NA	NA	NA	NA	NA	NA
Manes.01G131500	AT1G06690	NAD(P)-linked oxidoreductase superfamily protein	0.0515835	-0.414867	-0.712543	-0.49265	-0.687779	0.676121	0.003434	0.0004806	0.007907	0.0008678	0.945398	0.0629076	0.005025	0.0275346	0.004462	Manes.01G131500.1.p	3	3	4	1	0.188369	0.902734	0.73302	2.985
Manes.01G131600	AT2G43040	tetratricopeptide repeat (TPR)-containing protein	0.365517	-0.0488903	-1.13876	-1.68788	-2.9677	0.229536	0.87543	0.001854	0.0009725	0.0001035	0.703732	1	0.0123488	0.007337	0.001106	NA	NA	NA	NA	NA	NA	NA	NA	NA
Manes.01G131700	AT5G43820	Pentatricopeptide repeat (PPR) superfamily protein	0.0802239	0.192546	0.513625	0.679849	0.595732	0.761992	0.398829	0.009613	0.002047	0.001398	0.990163	0.73466	0.0383308	0.0106939	0.006313	NA	NA	NA	NA	NA	NA	NA	NA	NA
Manes.01G131701			0.219663	-0.155861	0.182603	0.813429	0.523164	0.718263	0.685272	0.618068	0.0918456	0.113476	0.968378	0.927791	0.765468	0.179409	0.195966	NA	NA	NA	NA	NA	NA	NA	NA	NA
Manes.01G131702			0.245953	-0.140931	-0.1093	0.614235	0.715249	0.527732	0.594513	0.639315	0.156296	0.002053	0.863876	0.863767	0.78532	0.272135	0.008461	NA	NA	NA	NA	NA	NA	NA	NA	NA
Manes.01G132000	AT2G42610	Protein of unknown function (DUF640)	0.39859	-0.833687	-1.32955	-1.60682	-1.58423	0.258736	0.0183102	0.002198	0.001408	0.001318	0.725146	0.154539	0.0137713	0.008372	0.006051	NA	NA	NA	NA	NA	NA	NA	NA	NA
Manes.01G132100	AT2G42710	Ribosomal protein L1p/L10e family	0.339163	-0.196822	-0.666453	-0.586274	-0.480416	0.0433495	0.129102	0.000605	0.0008633	0.004451	0.504392	0.435497	0.005793	0.006793	0.0152189	Manes.01G132100.1.p	2	2	6	1	-0.0393108	0.861676	0.722875	1.989
Manes.01G132200	AT3G58690	Protein kinase superfamily protein	0.00584334	-0.614612	-1.14598	-0.540858	-0.681645	0.967507	0.0004407	3.716e-05	0.003135	0.0009732	1	0.0228389	0.001073	0.014279	0.004856	NA	NA	NA	NA	NA	NA	NA	NA	NA
Manes.01G132300	AT2G30800	helicase in vascular tissue and tapetum	0.21979	-0.125651	0.047569	0.351265	0.141735	0.0217168	0.363659	0.585569	0.00679	0.120384	0.446578	0.702913	0.73448	0.0245577	0.205623	NA	NA	NA	NA	NA	NA	NA	NA	NA
Manes.01G132400	AT3G58640	Mitogen activated protein kinase kinase kinase-related	0.267383	0.19892	0.00198877	-0.0415285	-0.296269	0.0268628	0.189925	0.98936	0.804318	0.09693	0.464307	0.518599	1	0.910195	0.172664	NA	NA	NA	NA	NA	NA	NA	NA	NA
Manes.01G132500	AT1G48650	DEA(D/H)-box RNA helicase family protein	-0.36074	-0.655885	-0.553888	0.88487	0.108035	0.459285	0.219949	0.273186	0.0944305	0.796933	0.819339	0.554862	0.452528	0.18335	0.898615	NA	NA	NA	NA	NA	NA	NA	NA	NA
Manes.01G132600	AT2G30990	Protein of unknown function (DUF688)	0.110098	-0.219872	-0.0164604	-0.313761	-0.407092	0.302503	0.134431	0.884681	0.0283962	0.009187	0.759476	0.444746	0.988891	0.0714756	0.0269749	NA	NA	NA	NA	NA	NA	NA	NA	NA
Manes.01G132700			0.56213	-0.703959	1.64725	1.01981	0.335585	0.0794026	0.186987	0.0009159	0.222237	0.417949	0.588371	0.514464	0.007596	0.352708	0.551211	NA	NA	NA	NA	NA	NA	NA	NA	NA
Manes.01G132900	AT2G30990	Protein of unknown function (DUF688)	0.25807	-0.525331	0.106148	-0.0675078	-0.311209	0.596824	0.316744	0.797477	0.881457	0.548848	0.901931	0.662745	0.920522	0.973444	0.670102	NA	NA	NA	NA	NA	NA	NA	NA	NA
Manes.01G133000			0.132048	-0.305698	-1.68357	-0.410194	-0.894699	0.656579	0.207203	0.0008383	0.236196	0.0224252	0.935616	0.539476	0.007203	0.369825	0.0555633	NA	NA	NA	NA	NA	NA	NA	NA	NA
Manes.01G133100	AT2G42590	general regulatory factor 9	0.0747499	-0.0437661	-0.294462	-0.457653	-0.0459225	0.142973	0.520898	0.00813	0.0003937	0.470224	0.654617	0.807402	0.0340958	0.004173	0.606427	Manes.01G133100.1.p;Manes.01G133100.2.p	12	3	2	1	-0.00776863	0.931003	0.738884	12.562
Manes.01G133200	AT2G31040	ATP synthase protein I -related	0.193371	-0.34786	-0.975526	-0.928416	-1.11417	0.431187	0.0379652	0.0007952	0.0008936	0.00152	0.800521	0.226917	0.006955	0.006952	0.006709	NA	NA	NA	NA	NA	NA	NA	NA	NA
Manes.01G133300	AT1G06320		-0.945974	-0.56582	-1.53102	-3.93492	-3.82765	0.0596153	0.135602	0.008614	0.001519	0.001604	0.544724	0.447025	0.035525	0.0087	0.007003	NA	NA	NA	NA	NA	NA	NA	NA	NA
Manes.01G133400	AT3G58620	tetratricopetide-repeat thioredoxin-like 4	-0.350719	-1.33101	-2.16181	-2.87951	-4.01651	0.253491	0.002748	0.0006374	0.0003114	0.000178	0.72218	0.0556382	0.005986	0.003612	0.001546	NA	NA	NA	NA	NA	NA	NA	NA	NA
Manes.01G133500	AT2G18500	ovate family protein 7	-0.166043	0.530223	-0.728333	-1.47044	-2.85507	0.68653	0.0642903	0.0536013	0.005505	0.002052	0.951371	0.299701	0.136726	0.0212103	0.008455	NA	NA	NA	NA	NA	NA	NA	NA	NA
Manes.01G133600	AT2G18480	Major facilitator superfamily protein	-3.00837	-0.551264	-0.605288	NA	0.467015	0.310277	0.614068	0.619326	0.116514	0.72985	0.759476	0.877948	0.766621	0.216423	0.839801	NA	NA	NA	NA	NA	NA	NA	NA	NA
Manes.01G133700	AT5G66740	Protein of unknown function (DUF620)	NA	0.230061	1.19611	2.50204	NA	0.28356	0.890649	0.376258	0.262172	0.322045	0.746913	1	0.545602	0.40079	0.449024	NA	NA	NA	NA	NA	NA	NA	NA	NA
Manes.01G133800	AT5G65650	Protein of unknown function (DUF1195)	0.230725	-0.141714	0.255496	-0.0631926	-1.50656	0.521298	0.511026	0.467575	0.726274	0.0007098	0.859528	0.804112	0.637735	0.843625	0.003884	NA	NA	NA	NA	NA	NA	NA	NA	NA
Manes.01G133900	AT3G50690	Leucine-rich repeat (LRR) family protein	0.00764497	0.0381688	0.0436983	0.5138	0.980709	0.975361	0.806784	0.732412	0.0142123	0.0003214	1	1	0.867161	0.0427189	0.002275	NA	NA	NA	NA	NA	NA	NA	NA	NA
Manes.01G134000	AT3G50685		0.8705	2.69889	4.90197	3.48989	4.13567	0.471536	0.001105	3.478e-05	0.0667336	0.003165	0.827413	0.034389	0.001039	0.139297	0.0117209	NA	NA	NA	NA	NA	NA	NA	NA	NA
Manes.01G134100	AT1G15680	F-box family protein	-0.24665	-0.0455016	-0.349245	-0.756285	-0.597822	0.120701	0.827874	0.210628	0.0186335	0.0553721	0.633794	1	0.373758	0.0516101	0.109493	NA	NA	NA	NA	NA	NA	NA	NA	NA
Manes.01G134200	AT2G18470	roline-rich extensin-like receptor kinase 4	NA	NA	-1.94964	NA	0.808035	1	0.264697	0.407996	0.264697	0.611351	1	0.607144	0.577807	0.403717	0.729062	NA	NA	NA	NA	NA	NA	NA	NA	NA
Manes.01G134300	AT5G66550	Maf-like protein	0.413407	-0.417692	-0.489402	0.815415	0.132691	0.173735	0.162348	0.110455	0.007127	0.558953	0.668173	0.490186	0.234347	0.0255101	0.679581	NA	NA	NA	NA	NA	NA	NA	NA	NA
Manes.01G134400	AT3G50670	U1 small nuclear ribonucleoprotein-70K	0.144545	0.111657	0.0662125	0.314576	0.549727	0.482052	0.567487	0.731332	0.112037	0.009709	0.833002	0.844137	0.866302	0.209829	0.0282018	NA	NA	NA	NA	NA	NA	NA	NA	NA
Manes.01G134500			-0.316207	0.552472	0.327534	-1.32748	-1.05296	0.381806	0.165179	0.3712	0.0447195	0.0935768	0.765877	0.491112	0.540464	0.101566	0.167968	NA	NA	NA	NA	NA	NA	NA	NA	NA
Manes.01G134600	AT5G66750	chromatin remodeling 1	0.250208	-0.0362262	-0.420387	-0.402091	-1.0024	0.276859	0.793278	0.037558	0.0387987	0.001284	0.74172	0.998275	0.104903	0.0909787	0.005938	NA	NA	NA	NA	NA	NA	NA	NA	NA
Manes.01G134700			0.725592	-0.106847	-0.305126	-0.11677	0.196359	0.0003783	0.796963	0.496163	0.813221	0.633433	0.243346	1	0.665711	0.917706	0.750904	NA	NA	NA	NA	NA	NA	NA	NA	NA
Manes.01G134800	AT5G66760	succinate dehydrogenase 1-1	0.151971	-0.347139	-0.968035	-1.16788	-1.06795	0.18114	0.008204	0.0001202	3.06e-05	3.583e-05	0.673589	0.0990147	0.002164	0.0009697	0.0005817	Manes.01G134800.1.p	13	13	4;5;7;8;9;10;14	7	0.141862	0.746474	0.703542	15.832
Manes.01G134900	AT5G66770	GRAS family transcription factor	-0.0592547	-0.2034	-0.906029	0.309503	1.28415	0.4628	0.0975458	4.13e-05	0.0489985	0.0007169	0.821336	0.37616	0.001149	0.109057	0.003913	NA	NA	NA	NA	NA	NA	NA	NA	NA
Manes.01G135000	AT5G66780		-0.143262	0.0229659	-1.59993	-1.1	NA	0.878679	0.983075	0.156943	0.270266	0.0462046	1	1	0.305823	0.410029	0.0952529	Manes.01G135000.5.p	1	1	4	1	0.781756	0.453417	0.610873	0.99
Manes.01G135200			-0.765859	0.13349	0.0628855	0.154325	-0.141875	0.001334	0.585627	0.728475	0.578398	0.462592	0.313134	0.857196	0.863852	0.709268	0.598184	NA	NA	NA	NA	NA	NA	NA	NA	NA
Manes.01G135300	AT3G50845	Protein of unknown function (DUF59)	-0.130152	0.00839821	-0.165551	-0.283393	-0.469668	0.534467	0.960162	0.36678	0.171493	0.0393604	0.86798	1	0.53579	0.289327	0.0840286	NA	NA	NA	NA	NA	NA	NA	NA	NA
Manes.01G135600	AT5G49560	Putative methyltransferase family protein	0.202625	1.20792	1.41234	0.381099	0.919931	0.396934	0.0149615	0.00084	0.286084	0.0310594	0.776904	0.13776	0.007206	0.428245	0.0722114	NA	NA	NA	NA	NA	NA	NA	NA	NA
Manes.01G135700	AT4G36600	Late embryogenesis abundant (LEA) protein	0.0669187	0.292474	0.441888	0.356825	0.0838365	0.771253	0.142521	0.0225146	0.050324	0.612198	0.994057	0.459048	0.0715343	0.11129	0.729819	NA	NA	NA	NA	NA	NA	NA	NA	NA
Manes.01G135701			NA	NA	NA	NA	NA	0.121212	0.219868	0.219868	0.219868	0.219868	0.633794	0.554786	0.386122	0.349744	0.33071	NA	NA	NA	NA	NA	NA	NA	NA	NA
Manes.01G135800	AT2G18360	alpha/beta-Hydrolases superfamily protein	-0.897559	0.324615	0.633872	-0.112879	-0.640749	0.232203	0.591614	0.0980851	0.833582	0.210359	0.705251	0.861479	0.214455	0.934959	0.318907	NA	NA	NA	NA	NA	NA	NA	NA	NA
Manes.01G135900	AT3G50870	GATA type zinc finger transcription factor family protein	0.659309	0.354881	1.63165	0.0716033	NA	0.577613	0.656698	0.0346002	0.954508	0.0944191	0.891022	0.907301	0.0985551	1	0.169165	NA	NA	NA	NA	NA	NA	NA	NA	NA
Manes.01G136000	AT5G09225		0.331656	0.0876053	0.387765	0.188555	0.865948	0.0168693	0.655031	0.0578348	0.589765	0.001304	0.427994	0.906225	0.144631	0.719629	0.006007	NA	NA	NA	NA	NA	NA	NA	NA	NA
Manes.01G136100	AT3G50860	Clathrin adaptor complex small chain family protein	0.251522	0.139872	0.317594	0.280954	0.224826	0.112125	0.322863	0.00244	0.00817	0.0140194	0.633794	0.666753	0.0148013	0.028172	0.0380089	NA	NA	NA	NA	NA	NA	NA	NA	NA
Manes.01G136200			NA	NA	NA	NA	NA	1	0.170471	1	1	1	1	0.491112	1	1	1	NA	NA	NA	NA	NA	NA	NA	NA	NA
Manes.01G136300	AT4G36550	ARM repeat superfamily protein	-0.380362	0.0504973	-0.106043	0.406056	0.751205	0.201843	0.788185	0.515442	0.042226	0.0009641	0.683302	0.995396	0.669146	0.0971431	0.004819	NA	NA	NA	NA	NA	NA	NA	NA	NA
Manes.01G136400	AT2G18290	anaphase promoting complex 10	0.453284	0.0920409	-0.215577	0.401879	0.590432	0.0362699	0.742623	0.405531	0.127532	0.0116995	0.490412	0.966928	0.57558	0.231945	0.0327841	NA	NA	NA	NA	NA	NA	NA	NA	NA
Manes.01G136700	AT5G66520	Tetratricopeptide repeat (TPR)-like superfamily protein	0.109358	0.168807	-0.0450274	0.009624	0.404696	0.587425	0.308244	0.770031	0.947109	0.007411	0.896714	0.655725	0.897796	1	0.022808	NA	NA	NA	NA	NA	NA	NA	NA	NA
Manes.01G136800	AT2G18260	syntaxin of plants 112	0.566807	-2.08577	-2.86029	NA	-2.12511	0.461322	0.407792	0.347073	0.28011	0.403738	0.820431	0.742252	0.519992	0.421398	0.536272	NA	NA	NA	NA	NA	NA	NA	NA	NA
Manes.01G136850	AT2G18250	4-phosphopantetheine adenylyltransferase	0.157018	-0.209995	-0.00182613	0.0680101	0.0353873	0.454187	0.158049	0.98831	0.705681	0.689562	0.815424	0.483386	1	0.825337	0.802774	NA	NA	NA	NA	NA	NA	NA	NA	NA
Manes.01G136900	AT2G18245	alpha/beta-Hydrolases superfamily protein	0.0949548	-0.362392	-0.708043	-0.582216	-0.292634	0.735112	0.009865	0.0004051	0.003059	0.0311735	0.976409	0.108942	0.004522	0.0140801	0.0724049	NA	NA	NA	NA	NA	NA	NA	NA	NA
Manes.01G137000			-0.669355	1.15097	0.620936	-0.250802	-0.221145	0.529224	0.0898225	0.350371	0.761559	0.781049	0.864687	0.360098	0.523127	0.873836	0.88536	NA	NA	NA	NA	NA	NA	NA	NA	NA
Manes.01G137100			-0.135483	0.0532925	0.398049	0.711552	0.977636	0.196889	0.582432	8.177e-05	0.007083	4.047e-07	0.683065	0.85454	0.001715	0.025388	6.322e-05	NA	NA	NA	NA	NA	NA	NA	NA	NA
Manes.01G137500	AT2G18230	pyrophosphorylase 2	-0.521547	-0.31295	-0.285181	-0.711176	-0.122091	0.0477083	0.0885275	0.188003	0.00497	0.427744	0.517457	0.357565	0.344119	0.0197225	0.56133	NA	NA	NA	NA	NA	NA	NA	NA	NA
Manes.01G137501			NA	NA	NA	NA	NA	0.373901	0.51649	0.51649	0.51649	0.51649	0.759476	0.804112	0.669146	0.65047	0.639037	NA	NA	NA	NA	NA	NA	NA	NA	NA
Manes.01G137600	AT4G36520	Chaperone DnaJ-domain superfamily protein	-0.0439284	0.311639	-0.323335	-0.398796	-0.406447	0.910309	0.259592	0.125234	0.101436	0.0790116	1	0.601576	0.257568	0.193792	0.146109	NA	NA	NA	NA	NA	NA	NA	NA	NA
Manes.01G137700	AT4G36500		-0.114212	-0.211715	0.743803	-0.150195	0.0379631	0.852998	0.563966	0.104606	0.695029	0.90094	1	0.841409	0.224935	0.815933	0.990626	NA	NA	NA	NA	NA	NA	NA	NA	NA
Manes.01G137800	AT3G50910		-0.130508	-0.234349	0.367009	0.240654	0.625155	0.359894	0.287585	0.0686984	0.240083	0.005464	0.759476	0.632972	0.164439	0.374473	0.0178992	NA	NA	NA	NA	NA	NA	NA	NA	NA
Manes.01G137900			-1.4112	0.963989	NA	0.803863	NA	0.333125	0.233004	0.194806	0.594887	0.194806	0.759476	0.570237	0.35278	0.724398	0.299747	NA	NA	NA	NA	NA	NA	NA	NA	NA
Manes.01G138000	AT1G04170	eukaryotic translation initiation factor 2 gamma subunit	0.0591911	-0.251107	-0.17258	0.0122501	0.306584	0.604445	0.0173771	0.0855569	0.925735	0.00221	0.906036	0.150133	0.193806	1	0.008919	Manes.01G138000.1.p	7	7	5;6	2	0.386179	0.0574585	0.284404	8.955
Manes.01G138100	AT5G66460	Glycosyl hydrolase superfamily protein	-0.619234	-0.591362	-0.425619	-1.50987	-0.9314	0.0395808	0.169313	0.24608	0.0167071	0.0534816	0.49998	0.491112	0.419681	0.0484717	0.106564	NA	NA	NA	NA	NA	NA	NA	NA	NA
Manes.01G138200	AT3G47840	Tetratricopeptide repeat (TPR)-like superfamily protein	0.111999	-0.70546	-1.52778	0.174916	-0.0174537	0.644926	0.0183184	0.001225	0.517157	0.951643	0.928378	0.154539	0.009229	0.651061	1	NA	NA	NA	NA	NA	NA	NA	NA	NA
Manes.01G138300	AT5G66450	Phosphatidic acid phosphatase (PAP2) family protein	-0.0433905	-0.462112	-0.619041	0.356667	0.597351	0.884715	0.105611	0.0612636	0.152331	0.0340667	1	0.391424	0.150927	0.266874	0.0777865	NA	NA	NA	NA	NA	NA	NA	NA	NA
Manes.01G138400	AT4G36470	S-adenosyl-L-methionine-dependent methyltransferases superfamily protein	-0.986029	-2.84915	-2.68923	-3.03524	-2.88444	0.235862	0.003843	0.004705	0.003663	0.003718	0.707857	0.0664597	0.0231405	0.01588	0.0132757	NA	NA	NA	NA	NA	NA	NA	NA	NA
Manes.01G138500	AT3G11480	S-adenosyl-L-methionine-dependent methyltransferases superfamily protein	NA	NA	NA	NA	NA	1	1	1	1	1	1	1	1	1	1	NA	NA	NA	NA	NA	NA	NA	NA	NA
Manes.01G138600	AT3G11480	S-adenosyl-L-methionine-dependent methyltransferases superfamily protein	NA	NA	NA	NA	NA	0.373901	0.44315	0.44315	0.44315	0.44315	0.759476	0.77166	0.612794	0.592998	0.577382	NA	NA	NA	NA	NA	NA	NA	NA	NA
Manes.01G138700			-0.491192	-0.373372	0.490527	-0.520792	-0.052667	0.286341	0.509559	0.452516	0.447399	0.921984	0.749196	0.804112	0.622318	0.597094	1	NA	NA	NA	NA	NA	NA	NA	NA	NA
Manes.01G138800			-1.26041	0.0665605	-0.122218	-0.374776	-0.520564	0.243271	0.960794	0.925726	0.801471	0.73758	0.713977	1	1	0.907769	0.846883	NA	NA	NA	NA	NA	NA	NA	NA	NA
Manes.01G138900	AT3G50930	cytochrome BC1 synthesis	-0.454087	0.556558	0.30756	1.39127	1.33657	0.175453	0.30328	0.440689	0.0205409	0.0783577	0.670052	0.650523	0.61037	0.0556989	0.145113	NA	NA	NA	NA	NA	NA	NA	NA	NA
Manes.01G139000	AT5G17760	P-loop containing nucleoside triphosphate hydrolases superfamily protein	-1.25259	-0.283033	-0.6574	-1.28138	-0.522004	0.12753	0.441892	0.115597	0.0459299	0.344599	0.640456	0.770773	0.242688	0.103664	0.473232	NA	NA	NA	NA	NA	NA	NA	NA	NA
Manes.01G139100			-0.846769	-0.675067	0.48201	-0.243893	1.13797	0.566676	0.70304	0.697171	0.888705	0.34537	0.885695	0.94	0.836498	0.979742	0.474118	NA	NA	NA	NA	NA	NA	NA	NA	NA
Manes.01G139200			NA	-1.58367	NA	NA	-0.460457	0.373901	0.513168	0.323946	0.323946	0.803239	0.759476	0.804112	0.503275	0.469641	0.904409	NA	NA	NA	NA	NA	NA	NA	NA	NA
Manes.01G139300	AT1G20230	Pentatricopeptide repeat (PPR) superfamily protein	0.119893	-0.335275	-0.376757	0.330445	0.0968056	0.496454	0.0532369	0.0245895	0.0336752	0.43436	0.84249	0.270597	0.0762509	0.0814446	0.568171	NA	NA	NA	NA	NA	NA	NA	NA	NA
Manes.01G139400	AT5G10160	Thioesterase superfamily protein	-0.132216	-0.0186374	0.288835	-0.590649	-1.33085	0.724794	0.956506	0.24691	0.147573	0.007196	0.971557	1	0.420797	0.260192	0.0222897	Manes.01G139400.1.p	5	5	1	1	-0.0358198	0.796856	0.712241	4.964
Manes.01G139500	AT2G18193	P-loop containing nucleoside triphosphate hydrolases superfamily protein	-0.445311	-1.4278	-2.88566	-2.27017	-1.69348	0.173498	0.049293	0.0121324	0.0181981	0.0312872	0.668173	0.26006	0.0454291	0.0515301	0.0726074	NA	NA	NA	NA	NA	NA	NA	NA	NA
Manes.01G139600	AT5G66410	phosducin-like protein 3 homolog	0.081953	-0.231561	-0.268093	-0.0374736	-0.43739	0.510711	0.167055	0.112749	0.822456	0.0300286	0.852094	0.491112	0.23809	0.925358	0.0702932	Manes.01G139600.1.p;Manes.01G139600.2.p	2	2	2	1	0.288471	0.405274	0.588673	1.992
Manes.01G139700	AT2G18180	Sec14p-like phosphatidylinositol transfer family protein	0.478672	-0.713514	-0.736986	0.216342	0.105131	0.153876	0.0182515	0.0142825	0.278768	0.637878	0.660151	0.154373	0.0512511	0.419803	0.755027	NA	NA	NA	NA	NA	NA	NA	NA	NA
Manes.01G139800			0.700695	-0.015086	-0.750167	1.36643	1.06186	0.284023	0.98325	0.350247	0.0106387	0.0338785	0.747183	1	0.523098	0.0343339	0.0775187	NA	NA	NA	NA	NA	NA	NA	NA	NA
Manes.01G139900	AT4G18905	Transducin/WD40 repeat-like superfamily protein	0.201547	-0.23463	-0.362909	0.268016	0.169048	0.0997089	0.0202436	0.0199046	0.009562	0.0429383	0.624108	0.162529	0.0653885	0.0316131	0.0900289	NA	NA	NA	NA	NA	NA	NA	NA	NA
Manes.01G140000	AT4G36440		0.152638	-0.176128	-0.0144875	0.249855	0.23465	0.175053	0.0586966	0.860059	0.048514	0.0128822	0.669392	0.285674	0.970596	0.108185	0.0354354	NA	NA	NA	NA	NA	NA	NA	NA	NA
Manes.01G140100	AT5G66390	Peroxidase superfamily protein	-1.0947	-0.035929	-1.82804	-2.80339	-2.07349	0.0459691	0.949634	0.0760808	0.0423036	0.0658532	0.510827	1	0.177286	0.0973	0.126025	Manes.01G140100.1.p	7	3	2;3	2	0.14013	0.783276	0.708926	7.565
Manes.01G140200	AT5G53070	Ribosomal protein L9/RNase H1	0.285274	-0.21612	-0.100883	0.159746	0.159254	0.0422364	0.172767	0.419436	0.168042	0.200041	0.501835	0.494256	0.589352	0.28746	0.306265	NA	NA	NA	NA	NA	NA	NA	NA	NA
Manes.01G140300	AT4G36420	Ribosomal protein L12 family protein	0.101462	-0.0675942	0.0483813	0.0300532	0.360807	0.665708	0.69309	0.721654	0.833638	0.0201143	0.940506	0.933328	0.858028	0.934979	0.0509419	NA	NA	NA	NA	NA	NA	NA	NA	NA
Manes.01G140400	AT5G66380	folate transporter 1	0.219022	-0.0433546	0.0747177	0.717504	0.380576	0.323303	0.657151	0.43256	1.099e-05	0.00984	0.759476	0.90766	0.6024	0.0005566	0.0285152	NA	NA	NA	NA	NA	NA	NA	NA	NA
Manes.01G140401			NA	NA	NA	NA	NA	1	1	1	1	1	1	1	1	1	1	NA	NA	NA	NA	NA	NA	NA	NA	NA
Manes.01G140500	AT3G51010		0.203681	-0.0264578	-0.183433	0.244086	0.440743	0.206369	0.861093	0.279645	0.140165	0.007803	0.686257	1	0.460045	0.249734	0.023765	NA	NA	NA	NA	NA	NA	NA	NA	NA
Manes.01G140600	AT4G36390	Methylthiotransferase	0.14071	0.601226	1.08132	0.896832	0.673122	0.257175	0.002452	4.442e-05	0.005651	0.0003681	0.724126	0.0524342	0.001197	0.0214782	0.002478	NA	NA	NA	NA	NA	NA	NA	NA	NA
Manes.01G140700	AT4G36400	FAD-linked oxidases family protein	-0.0956172	0.16889	0.242468	0.135625	0.340046	0.333677	0.0819803	0.046465	0.272632	0.0200145	0.759476	0.34155	0.123108	0.412799	0.0507288	Manes.01G140700.1.p;Manes.01G140700.2.p;Manes.01G140700.3.p	1	1	6	1	0.982961	0.630384	0.672963	0.997
Manes.01G140800			-0.208909	0.761483	0.976971	0.740568	1.2805	0.1897	2e-06	7.326e-08	1.55e-05	0.0001121	0.680352	0.002051	3.94e-05	0.0006681	0.001163	NA	NA	NA	NA	NA	NA	NA	NA	NA
Manes.01G140900	AT1G34360	translation initiation factor 3 (IF-3) family protein	0.327721	-0.310726	-0.263929	0.117414	0.241743	0.155331	0.0122736	0.001108	0.476497	0.00386	0.661113	0.122795	0.008638	0.626211	0.0136542	NA	NA	NA	NA	NA	NA	NA	NA	NA
Manes.01G141100	AT2G18390	ADP-ribosylation factor family protein	0.0819969	-0.344316	-0.78086	-1.09481	-1.09813	0.470006	0.00935	0.0001318	5.615e-05	4.359e-05	0.825952	0.105599	0.002286	0.001384	0.0006543	NA	NA	NA	NA	NA	NA	NA	NA	NA
Manes.01G141200	AT4G36360	beta-galactosidase 3	-0.301671	-1.28163	-3.06954	-3.70406	-3.41793	0.0659687	0.0391776	0.006553	0.005153	0.005682	0.560217	0.230694	0.02926	0.0202508	0.0184667	NA	NA	NA	NA	NA	NA	NA	NA	NA
Manes.01G141300	AT3G51030	thioredoxin H-type 1	0.327421	0.213654	-0.127137	-0.0213835	0.611584	0.182758	0.351939	0.599667	0.951136	0.0702993	0.674408	0.692043	0.747732	1	0.132851	NA	NA	NA	NA	NA	NA	NA	NA	NA
Manes.01G141400	AT3G51040	RTE1-homolog	-0.0704182	0.114327	0.42956	0.0232014	-0.144717	0.533362	0.212638	0.001164	0.903992	0.1967	0.867281	0.545922	0.008935	0.991854	0.302052	NA	NA	NA	NA	NA	NA	NA	NA	NA
Manes.01G141500	AT3G51060	Lateral root primordium (LRP) protein-related	-0.0687766	-0.156863	0.784595	-0.203163	0.849908	0.872131	0.790284	0.14904	0.657682	0.0466367	1	0.996781	0.29402	0.782534	0.0959316	NA	NA	NA	NA	NA	NA	NA	NA	NA
Manes.01G141600	AT3G51070	S-adenosyl-L-methionine-dependent methyltransferases superfamily protein	-0.281868	0.748317	1.25295	0.81069	1.3254	0.662731	0.13403	0.0473345	0.331224	0.123306	0.938888	0.444305	0.124824	0.477199	0.209675	NA	NA	NA	NA	NA	NA	NA	NA	NA
Manes.01G141700	AT1G77370	Glutaredoxin family protein	0.122449	-0.514857	-0.415427	-0.434969	-0.345886	0.536734	3.361e-05	0.001837	0.000667	0.002779	0.869048	0.006379	0.0122771	0.005764	0.010634	NA	NA	NA	NA	NA	NA	NA	NA	NA
Manes.01G141701			NA	NA	NA	2.7909	2.17071	0.134987	0.51649	0.51649	0.253715	0.322559	0.647017	0.804112	0.669146	0.390391	0.449471	NA	NA	NA	NA	NA	NA	NA	NA	NA
Manes.01G141900			NA	NA	NA	NA	NA	1	1	1	1	1	1	1	1	1	1	NA	NA	NA	NA	NA	NA	NA	NA	NA
Manes.01G142000			-0.053038	-0.0299658	0.301304	0.446904	0.34444	0.713067	0.738846	0.001551	0.0002774	0.0138108	0.966419	0.964767	0.0108998	0.003359	0.0375519	NA	NA	NA	NA	NA	NA	NA	NA	NA
Manes.01G142001			NA	NA	NA	NA	NA	1	1	1	1	1	1	1	1	1	1	NA	NA	NA	NA	NA	NA	NA	NA	NA
Manes.01G142100	AT5G66330	Leucine-rich repeat (LRR) family protein	-0.800085	-0.203872	-0.168632	-1.67122	-2.35903	0.0173801	0.516553	0.576208	0.008571	0.00319	0.429484	0.804116	0.725818	0.0291683	0.0117871	NA	NA	NA	NA	NA	NA	NA	NA	NA
Manes.01G142200			-0.0561671	-1.01708	-4.58235	0.652529	-1.37239	0.957686	0.284433	0.0352847	0.20329	0.211018	1	0.630036	0.100053	0.32941	0.319729	NA	NA	NA	NA	NA	NA	NA	NA	NA
Manes.01G142201			NA	0.966647	NA	NA	1.60098	1	0.638541	0.51649	0.51649	0.436981	1	0.894731	0.669146	0.65047	0.57094	NA	NA	NA	NA	NA	NA	NA	NA	NA
Manes.01G142400	AT4G36220	ferulic acid 5-hydroxylase 1	-1.99175	-0.392983	0.712597	0.604909	1.20698	0.004614	0.638491	0.264697	0.35284	0.0657652	0.362237	0.894731	0.442601	0.499652	0.125886	NA	NA	NA	NA	NA	NA	NA	NA	NA
Manes.01G142500			0.123139	-0.209693	-0.405313	-0.340278	-0.496909	0.200034	0.117463	0.014278	0.0286162	0.003395	0.683065	0.415659	0.0512405	0.0719022	0.0123729	Manes.01G142500.1.p	1	1	1	1	1.20714	0.279695	0.526688	0.997
Manes.01G142600	AT3G51100		0.172303	-0.155999	0.0894931	0.00633533	0.334649	0.19167	0.131372	0.30521	0.953182	0.0166482	0.680535	0.439538	0.488691	1	0.0437021	NA	NA	NA	NA	NA	NA	NA	NA	NA
Manes.01G142700	AT4G36210	Protein of unknown function (DUF726)	0.0532056	0.00561348	-0.191882	-0.347777	-0.30994	0.595373	0.947083	0.122794	0.002135	0.002018	0.901136	1	0.253805	0.0109984	0.008349	NA	NA	NA	NA	NA	NA	NA	NA	NA
Manes.01G142800	AT3G51120	DNA binding;zinc ion binding;nucleic acid binding;nucleic acid binding	-0.00632832	-0.165063	-0.251378	0.146404	0.0671611	0.96651	0.271141	0.045173	0.330215	0.486035	1	0.613937	0.120572	0.476122	0.623047	NA	NA	NA	NA	NA	NA	NA	NA	NA
Manes.01G142900	AT3G51140	Protein of unknown function (DUF3353)	0.293468	-0.372051	-0.65067	-0.181402	-0.0477298	0.0769348	0.007105	0.0002245	0.105903	0.661157	0.583587	0.0920212	0.003136	0.200493	0.77703	Manes.01G142900.6.p;Manes.01G142900.7.p;Manes.01G142900.8.p	1	1	1	1	0.0289979	0.588031	0.65803	0.975
Manes.01G143100			0.475044	0.137976	0.0717609	1.22398	0.102641	0.289497	0.894227	0.940386	0.08788	0.929234	0.751537	1	1	0.173231	1	NA	NA	NA	NA	NA	NA	NA	NA	NA
Manes.01G143200	AT4G36195	Serine carboxypeptidase S28 family protein	0.169276	-0.0847273	0.51807	0.66875	0.471999	0.0836952	0.322487	0.0001216	0.0001459	0.0002117	0.596029	0.666358	0.002183	0.002316	0.001725	Manes.01G143200.1.p;Manes.01G143200.2.p	7	7	6;7	2	0.415143	0.00667552	0.13029	10.866
Manes.01G143300			-0.138434	0.107622	-0.461607	NA	NA	0.935714	0.903662	0.672147	0.12274	0.12274	1	1	0.814066	0.225245	0.208983	NA	NA	NA	NA	NA	NA	NA	NA	NA
Manes.01G143350			NA	NA	NA	NA	NA	1	0.316241	0.316241	0.316241	0.316241	1	0.662362	0.497462	0.462337	0.44344	NA	NA	NA	NA	NA	NA	NA	NA	NA
Manes.01G143400			NA	NA	-0.824752	NA	NA	1	0.321945	0.678922	0.321945	0.321945	1	0.66613	0.820107	0.467589	0.448962	NA	NA	NA	NA	NA	NA	NA	NA	NA
Manes.01G143500			-0.526515	0.196097	0.121029	-1.39604	-1.58538	0.135891	0.497441	0.694602	0.0137171	0.0144206	0.647606	0.804112	0.834392	0.0416311	0.0389099	NA	NA	NA	NA	NA	NA	NA	NA	NA
Manes.01G143650			NA	NA	NA	NA	NA	1	1	1	1	1	1	1	1	1	1	NA	NA	NA	NA	NA	NA	NA	NA	NA
Manes.01G143800			NA	NA	NA	NA	NA	0.373901	0.51649	0.51649	0.51649	0.51649	0.759476	0.804112	0.669146	0.65047	0.639037	NA	NA	NA	NA	NA	NA	NA	NA	NA
Manes.01G143900	AT3G51150	ATP binding microtubule motor family protein	0.199815	-0.644241	-1.14508	-0.624816	-0.594078	0.539204	0.0730153	0.014734	0.096748	0.0790754	0.870373	0.320995	0.052407	0.186838	0.146219	NA	NA	NA	NA	NA	NA	NA	NA	NA
Manes.01G144100			NA	NA	NA	NA	NA	1	1	1	1	1	1	1	1	1	1	NA	NA	NA	NA	NA	NA	NA	NA	NA
Manes.01G144300			NA	NA	NA	NA	NA	1	1	1	1	1	1	1	1	1	1	NA	NA	NA	NA	NA	NA	NA	NA	NA
Manes.01G144400			0.17241	-0.223882	-0.362548	-0.812256	-0.873468	0.395411	0.0574085	0.008476	0.0002472	9.905e-05	0.77587	0.282056	0.035103	0.003165	0.001077	Manes.01G144400.1.p;Manes.02G102200.10.p;Manes.02G102200.6.p;Manes.02G102200.7.p;Manes.02G102200.9.p;Manes.02G164200.1.p;Manes.02G164200.2.p;Manes.04G082900.1.p;Manes.04G082900.2.p;Manes.05G151800.1.p;Manes.05G151800.2.p;Manes.11G081500.1.p;Manes.18G016750.1.p	2	2	1	1	0.364636	0.631611	0.673424	2.966
Manes.01G144500	AT2G18060	vascular related NAC-domain protein 1	-0.24635	0.633906	0.948735	0.645906	0.831443	0.637341	0.262069	0.11045	0.191255	0.131366	0.923906	0.603621	0.234347	0.314786	0.220828	NA	NA	NA	NA	NA	NA	NA	NA	NA
Manes.01G144600	AT2G18050	histone H1-3	-0.989297	0.464974	0.845133	1.05972	0.376062	0.107381	0.0973243	0.003432	0.001234	0.147088	0.633794	0.375703	0.0186244	0.00794	0.242315	Manes.01G144600.1.p	3	3	2	1	4.23698	0.0440117	0.254524	2.829
Manes.01G144700	AT3G51160	NAD(P)-binding Rossmann-fold superfamily protein	0.581761	-0.432865	-0.845285	-0.897798	-1.70685	0.072157	3.364e-05	4.165e-06	1.685e-05	9.134e-08	0.574601	0.006379	0.00032	0.0007016	3.367e-05	Manes.01G144700.1.p;Manes.02G102800.1.p	6	6	4;5	2	-0.92954	0.00932242	0.142412	6.875
Manes.01G144800	AT2G18040	peptidylprolyl cis/trans isomerase, NIMA-interacting 1	0.00809514	-0.265383	-0.788166	-0.27145	-0.12067	0.932934	0.0322298	0.0002899	0.0287629	0.346837	1	0.208211	0.003682	0.0721824	0.475828	Manes.01G144800.1.p	2	1	1	1	-0.380116	0.737324	0.702131	1.983
Manes.01G144900			NA	NA	NA	NA	NA	1	1	1	1	1	1	1	1	1	1	NA	NA	NA	NA	NA	NA	NA	NA	NA
Manes.01G145000			-0.535134	0.576414	-0.688752	0.215469	-0.459962	0.678734	0.464707	0.523034	0.866636	0.711933	0.946602	0.790866	0.675278	0.960928	0.82317	NA	NA	NA	NA	NA	NA	NA	NA	NA
Manes.01G145100	AT2G17990	(1 of 3) PTHR31161:SF6 - KINECTIN-RELATED PROTEIN	0.129447	0.134896	0.103342	0.00292519	-0.341796	0.0706054	0.283238	0.411491	0.983537	0.0538621	0.570147	0.628365	0.581251	1	0.107139	NA	NA	NA	NA	NA	NA	NA	NA	NA
Manes.01G145200			-0.0739359	0.244159	-0.630452	0.115833	0.858276	0.737661	0.567981	0.110244	0.734388	0.055638	0.977587	0.844421	0.234023	0.850272	0.109955	NA	NA	NA	NA	NA	NA	NA	NA	NA
Manes.01G145300	AT2G17975	zinc finger (Ran-binding) family protein	0.424541	-0.257163	-0.620413	-0.14166	0.452907	0.007779	0.295077	0.0368498	0.529836	0.032419	0.386577	0.640593	0.103382	0.663103	0.0748073	NA	NA	NA	NA	NA	NA	NA	NA	NA
Manes.01G145400	AT2G17970	2-oxoglutarate (2OG) and Fe(II)-dependent oxygenase superfamily protein	0.207713	-0.103239	0.0431646	0.546693	0.418925	0.155513	0.323869	0.634729	0.0002725	0.00189	0.661113	0.667392	0.781148	0.003332	0.007955	NA	NA	NA	NA	NA	NA	NA	NA	NA
Manes.01G145500	AT2G17950	Homeodomain-like superfamily protein	NA	NA	NA	NA	NA	1	1	1	0.170471	1	1	1	1	0.287995	1	NA	NA	NA	NA	NA	NA	NA	NA	NA
Manes.01G145600	AT2G17930	Phosphatidylinositol 3- and 4-kinase family protein with FAT domain	-0.0770842	0.0368374	0.02607	0.73264	0.577979	0.803344	0.804781	0.828454	0.0131043	0.001071	1	1	0.945092	0.0401725	0.00521	NA	NA	NA	NA	NA	NA	NA	NA	NA
Manes.01G145700	AT5G66230	Chalcone-flavanone isomerase family protein	-0.146638	-0.443233	-2.51947	-5.78574	-3.8656	0.721994	0.133211	0.0005732	0.0001745	0.0002514	0.970301	0.442714	0.005598	0.002563	0.001929	NA	NA	NA	NA	NA	NA	NA	NA	NA
Manes.01G145800	AT5G66210	calcium-dependent protein kinase 28	-0.421482	-0.0499112	-0.0893129	0.0575291	0.31007	0.160332	0.841894	0.601794	0.723992	0.124821	0.662183	1	0.749843	0.841801	0.211724	NA	NA	NA	NA	NA	NA	NA	NA	NA
Manes.01G145900	AT3G19860	basic helix-loop-helix (bHLH) DNA-binding superfamily protein	-0.107024	0.109784	-0.288623	0.147425	0.291606	0.602701	0.428856	0.0691606	0.373335	0.019686	0.905253	0.760754	0.165281	0.521426	0.0500464	NA	NA	NA	NA	NA	NA	NA	NA	NA
Manes.01G146000	AT4G36050	endonuclease/exonuclease/phosphatase family protein	-0.00481007	-0.272514	-0.189398	0.173681	-0.0179013	0.970256	0.103098	0.2346	0.179283	0.890713	1	0.38622	0.404927	0.299276	0.981651	NA	NA	NA	NA	NA	NA	NA	NA	NA
Manes.01G146100	AT2G17880	Chaperone DnaJ-domain superfamily protein	-0.123139	1.56708	1.8634	1.78125	2.84666	0.647153	0.001419	4.05e-06	5.258e-06	0.0003372	0.929747	0.0391107	0.0003141	0.0003958	0.00234	NA	NA	NA	NA	NA	NA	NA	NA	NA
Manes.01G146200	AT5G66200	armadillo repeat only 2	-0.102315	-0.0106746	-0.144604	-0.196959	-0.340388	0.282927	0.927752	0.253852	0.177687	0.0269102	0.746653	1	0.429612	0.297157	0.0643792	Manes.01G146200.2.p;Manes.01G146200.3.p;Manes.01G146300.1.p;Manes.02G105000.1.p	2	2	9	1	-0.312466	0.858262	0.721708	1.943
Manes.01G146300			-0.12337	0.52162	0.174589	-0.106229	-0.22921	0.336054	0.00476	0.23913	0.530675	0.114744	0.759476	0.0738466	0.410823	0.663875	0.197822	NA	NA	NA	NA	NA	NA	NA	NA	NA
Manes.01G146600	AT5G66190	ferredoxin-NADP(+)-oxidoreductase 1	-0.422955	0.434266	0.0168339	2.17099	0.465498	0.447887	0.626149	0.984321	0.034367	0.683436	0.812143	0.887063	1	0.0827396	0.797176	NA	NA	NA	NA	NA	NA	NA	NA	NA
Manes.01G146700	AT2G17870	cold shock domain protein 3	0.299982	0.193674	0.0221011	0.15058	0.123143	0.358304	0.161409	0.871514	0.370147	0.39111	0.759476	0.488576	0.978942	0.518168	0.523133	NA	NA	NA	NA	NA	NA	NA	NA	NA
Manes.01G146800	AT4G36010	Pathogenesis-related thaumatin superfamily protein	0.366222	0.689475	-0.159565	-1.70254	-1.51815	0.339356	0.0004737	0.53155	0.0003489	7.94e-05	0.759476	0.0237408	0.683694	0.003895	0.0009452	NA	NA	NA	NA	NA	NA	NA	NA	NA
Manes.01G146900			-0.610197	0.223349	-0.839179	-2.36232	-1.18275	0.13222	0.131645	0.005656	4.212e-05	0.0004146	0.644246	0.439986	0.0263603	0.001173	0.00268	NA	NA	NA	NA	NA	NA	NA	NA	NA
Manes.01G147000			0.00707184	0.497059	0.206084	0.105829	0.582972	0.971083	0.0312494	0.4018	0.680544	0.008449	1	0.204904	0.571648	0.803214	0.0252609	NA	NA	NA	NA	NA	NA	NA	NA	NA
Manes.01G147200	AT3G51290	Protein of unknown function (DUF630) ;Protein of unknown function (DUF632)	-0.178208	-0.242365	-1.36398	-2.10894	-1.86836	0.112724	0.0757774	0.0002011	6.896e-05	3.374e-05	0.633794	0.327736	0.002939	0.001535	0.0005579	NA	NA	NA	NA	NA	NA	NA	NA	NA
Manes.01G147300			-0.272038	0.0219777	0.539055	-0.809506	0.149969	0.504346	0.924884	0.0389279	0.0127266	0.502526	0.847379	1	0.10773	0.0393049	0.639037	Manes.01G147300.1.p	1	1	2	1	1.51702	0.319117	0.543736	0.997
Manes.01G147400	AT3G51280	Tetratricopeptide repeat (TPR)-like superfamily protein	0.0503651	-0.399467	-2.09857	-4.89872	-4.00118	0.899916	0.223184	0.002547	0.0005495	0.0006696	1	0.558536	0.0152415	0.005101	0.003733	NA	NA	NA	NA	NA	NA	NA	NA	NA
Manes.01G147500			-0.242223	1.35602	2.08058	0.211986	-0.171781	0.750901	0.150656	0.002572	0.779999	0.816417	0.98398	0.471725	0.0153312	0.889827	0.9163	NA	NA	NA	NA	NA	NA	NA	NA	NA
Manes.01G147600	AT2G17820	histidine kinase 1	0.261655	1.49468	1.7837	3.1394	3.24034	0.552915	0.003031	0.003785	0.002461	5.124e-08	0.878847	0.0584126	0.0198823	0.0121181	2.627e-05	NA	NA	NA	NA	NA	NA	NA	NA	NA
Manes.01G147700	AT2G17840	Senescence/dehydration-associated protein-related	-0.474054	0.00029564	-0.379607	0.0312922	0.325175	0.298349	0.998918	0.178054	0.907904	0.284179	0.758473	1	0.330078	0.995148	0.407236	NA	NA	NA	NA	NA	NA	NA	NA	NA
Manes.01G147800	AT1G52980	GTP-binding family protein	0.336337	-0.379492	-0.40195	-0.0580743	0.141101	0.109416	0.0281556	0.0287685	0.681641	0.243464	0.633794	0.193596	0.0857876	0.804126	0.358895	NA	NA	NA	NA	NA	NA	NA	NA	NA
Manes.01G147900	AT2G17850	Rhodanese/Cell cycle control phosphatase superfamily protein	-0.302259	-0.591805	-0.83586	-0.711977	-0.447432	0.207725	0.0602548	0.0279616	0.0343062	0.189691	0.687794	0.289829	0.0840924	0.0826418	0.293423	NA	NA	NA	NA	NA	NA	NA	NA	NA
Manes.01G148000	AT5G66160	receptor homology region transmembrane domain ring H2 motif protein 1	-0.329626	-0.026227	0.162667	0.528477	0.492635	0.146432	0.905438	0.439556	0.017515	0.0226203	0.657161	1	0.609504	0.0502256	0.0559453	NA	NA	NA	NA	NA	NA	NA	NA	NA
Manes.01G148100	AT5G66180	S-adenosyl-L-methionine-dependent methyltransferases superfamily protein	0.172614	-0.0215226	0.0831213	0.311565	0.33842	0.131558	0.837353	0.3861	0.0687792	0.005807	0.64333	1	0.556259	0.142524	0.0187841	NA	NA	NA	NA	NA	NA	NA	NA	NA
Manes.01G148200	AT4G11150	vacuolar ATP synthase subunit E1	0.082912	0.0513327	0.174453	-0.351802	0.0394005	0.581117	0.736487	0.200984	0.063843	0.775305	0.892473	0.963229	0.360919	0.134548	0.880248	Manes.01G148200.1.p	9	4	1;2	2	0.859078	0.0321449	0.224772	10.702
Manes.01G148300			3.51484	NA	NA	NA	NA	0.192617	0.170471	0.170471	0.170471	1	0.681657	0.491112	0.319779	0.287995	1	NA	NA	NA	NA	NA	NA	NA	NA	NA
Manes.01G148400			0.0787088	-0.127675	0.150267	-0.160555	0.0993671	0.649734	0.523966	0.416183	0.441261	0.634686	0.931864	0.809681	0.586017	0.591129	0.752145	NA	NA	NA	NA	NA	NA	NA	NA	NA
Manes.01G148500	AT5G66130	RADIATION SENSITIVE 17	0.140675	-0.375402	-0.67275	0.014379	0.0199379	0.238736	0.0115858	0.0008091	0.942988	0.875709	0.710232	0.118804	0.007041	1	0.969251	NA	NA	NA	NA	NA	NA	NA	NA	NA
Manes.01G148600	AT4G27750	binding	0.0635729	-0.0431556	-0.102306	0.0191595	0.24466	0.284656	0.596219	0.271524	0.840812	0.00939	0.747864	0.864786	0.45064	0.940843	0.0274438	NA	NA	NA	NA	NA	NA	NA	NA	NA
Manes.01G148700			0.0378976	-0.547337	-1.08853	-1.36778	-1.69857	0.828733	0.0127517	0.0001015	6.689e-05	1.661e-05	1	0.125433	0.001973	0.001514	0.0003797	NA	NA	NA	NA	NA	NA	NA	NA	NA
Manes.01G148800	AT2G17790	VPS35 homolog A	-0.0309114	-0.00527297	-0.0288201	0.137165	0.466357	0.732916	0.939398	0.705349	0.125575	3.344e-05	0.975433	1	0.84335	0.229153	0.0005548	NA	NA	NA	NA	NA	NA	NA	NA	NA
Manes.01G148900	AT5G66110	Heavy metal transport/detoxification superfamily protein	0.900724	-0.792752	-2.0285	0.680585	-0.689002	0.519894	0.484178	0.200046	0.44657	0.586242	0.858811	0.804112	0.359785	0.596342	0.704999	NA	NA	NA	NA	NA	NA	NA	NA	NA
Manes.01G149000			-0.281265	-1.2147	-2.30955	-3.49153	-2.70284	0.588634	0.239126	0.115522	0.078748	0.0974711	0.897424	0.577298	0.242571	0.158896	0.173447	NA	NA	NA	NA	NA	NA	NA	NA	NA
Manes.01G149100	AT4G35930	F-box family protein	-0.342699	-0.519926	-1.47777	-2.2749	-3.53131	0.332515	0.19784	0.0164536	0.00692	0.002532	0.759476	0.528755	0.0570028	0.0249162	0.009895	NA	NA	NA	NA	NA	NA	NA	NA	NA
Manes.01G149200	AT4G35920	PLAC8 family protein	-0.098435	-0.16596	-0.867908	-1.27103	-1.5033	0.300217	0.252404	0.0002388	1.61e-05	1.395e-05	0.759476	0.593132	0.003266	0.0006875	0.0003463	NA	NA	NA	NA	NA	NA	NA	NA	NA
Manes.01G149300	AT5G45890	senescence-associated gene 12	NA	-0.250403	-2.45929	NA	NA	0.373901	0.894748	0.452968	0.360806	0.360806	0.759476	1	0.622757	0.50804	0.49057	NA	NA	NA	NA	NA	NA	NA	NA	NA
Manes.01G149400	AT5G45890	senescence-associated gene 12	3.56713	0.0669478	0.86916	-0.0830561	0.0411332	0.413184	0.958429	0.339126	0.956747	0.978398	0.78819	1	0.512698	1	1	NA	NA	NA	NA	NA	NA	NA	NA	NA
Manes.01G149500	AT5G42190	E3 ubiquitin ligase SCF complex subunit SKP1/ASK1 family protein	0.226397	-0.0852708	-0.530324	-0.970468	-1.14978	0.0423352	0.38442	0.00104	0.0001069	1.892e-05	0.502281	0.721653	0.008292	0.00195	0.0004112	NA	NA	NA	NA	NA	NA	NA	NA	NA
Manes.01G149600	AT4G35905	(1 of 1) PTHR33505:SF1 - PROTEIN PREY, MITOCHONDRIAL	0.602926	-0.106305	-0.0957128	0.312284	0.278701	0.0273373	0.737673	0.743045	0.398675	0.306406	0.465208	0.964045	0.875591	0.547448	0.432552	NA	NA	NA	NA	NA	NA	NA	NA	NA
Manes.01G149700	AT3G51325	RING/U-box superfamily protein	-0.698242	-0.271848	-0.0112802	-0.160162	-0.538227	0.23393	0.433607	0.97046	0.621882	0.147709	0.706635	0.763793	1	0.749865	0.243179	NA	NA	NA	NA	NA	NA	NA	NA	NA
Manes.01G149800			0.0623868	0.650387	0.721743	1.24516	1.89301	0.720606	0.0224399	0.006446	0.0001035	9.62e-06	0.969706	0.172197	0.0289384	0.001911	0.000286	NA	NA	NA	NA	NA	NA	NA	NA	NA
Manes.01G149900	AT4G35900	Basic-leucine zipper (bZIP) transcription factor family protein	-0.0731618	1.26948	3.03859	3.23927	2.79718	0.887918	0.0587405	1.514e-05	1.022e-06	3.181e-05	1	0.285775	0.000635	0.0001716	0.0005399	NA	NA	NA	NA	NA	NA	NA	NA	NA
Manes.01G150000	AT4G35890	winged-helix DNA-binding transcription factor family protein	1.04248	-0.0896625	-1.53388	-1.31058	-1.91256	0.021824	0.796861	0.0153855	0.0231428	0.009498	0.446622	1	0.0541838	0.0610683	0.027709	NA	NA	NA	NA	NA	NA	NA	NA	NA
Manes.01G150100	AT1G63855	Putative methyltransferase family protein	-0.0317346	0.00994227	-0.249776	-0.389468	-0.130445	0.899015	0.942679	0.122853	0.0371719	0.583917	1	1	0.253822	0.0879942	0.702873	NA	NA	NA	NA	NA	NA	NA	NA	NA
Manes.01G150200			-0.77416	-0.460018	-1.02061	-1.45104	-1.32161	0.185398	0.26782	0.0695926	0.0304326	0.0314933	0.676512	0.610968	0.165987	0.0752557	0.0729977	Manes.01G150200.1.p	6	3	2;3	2	-0.151339	0.682535	0.69245	5.982
Manes.01G150300	AT4G35880	Eukaryotic aspartyl protease family protein	0.0897397	-0.310956	-0.528804	0.258542	-0.691852	0.707599	0.195658	0.0175577	0.335742	0.009288	0.963147	0.52594	0.0597274	0.481629	0.0272068	NA	NA	NA	NA	NA	NA	NA	NA	NA
Manes.01G150400	AT3G51370	Protein phosphatase 2C family protein	0.233471	-0.0533781	-0.384923	-0.474601	-0.317895	0.130938	0.704349	0.0450813	0.0187956	0.0739074	0.642896	0.94076	0.120382	0.0519277	0.138308	NA	NA	NA	NA	NA	NA	NA	NA	NA
Manes.01G150500			3.77487	NA	0.267054	0.323085	0.456925	0.182385	0.11137	0.774811	0.806376	0.73388	0.674408	0.40379	0.901656	0.911801	0.84357	NA	NA	NA	NA	NA	NA	NA	NA	NA
Manes.01G150600	AT4G35840	RING/U-box superfamily protein	-0.257275	-0.320025	0.640453	0.981007	0.525733	0.319482	0.328718	0.0396912	0.0128047	0.0543816	0.759476	0.671709	0.109201	0.039441	0.107996	NA	NA	NA	NA	NA	NA	NA	NA	NA
Manes.01G150700	AT5G66060	2-oxoglutarate (2OG) and Fe(II)-dependent oxygenase superfamily protein	0.323331	-0.0921488	-0.266195	-0.173928	-0.557737	0.0192613	0.394907	0.0399604	0.143371	0.002186	0.433611	0.730506	0.109708	0.254273	0.008848	Manes.01G150700.1.p	2	2	3	1	0.154743	0.94749	0.742233	1.762
Manes.01G150701			-0.723514	-1.46125	-0.217096	1.84418	-0.498574	0.610263	0.222375	0.801796	0.001845	0.651744	0.908539	0.557594	0.924077	0.009911	0.768501	NA	NA	NA	NA	NA	NA	NA	NA	NA
Manes.01G150900	AT2G17705		-0.761381	0.66782	0.780701	1.54542	0.380132	0.0527735	0.0269005	0.003231	5.144e-05	0.196341	0.531435	0.190352	0.0179359	0.00131	0.3016	NA	NA	NA	NA	NA	NA	NA	NA	NA
Manes.01G151000	AT4G35800	RNA polymerase II large subunit	0.0646144	0.0362871	0.0302124	0.451959	0.43749	0.587691	0.778781	0.795293	0.0128294	0.002826	0.896749	0.989845	0.918874	0.0395071	0.0107776	NA	NA	NA	NA	NA	NA	NA	NA	NA
Manes.01G151100	AT4G35790	phospholipase D delta	-0.0274248	-0.546649	-0.916144	-0.944374	-0.419851	0.855135	0.001884	0.0001429	0.0001702	0.006827	1	0.0449014	0.00241	0.002531	0.0213824	Manes.01G151100.1.p	17	13	3;9;10;11;12;13;14	7	0.286605	0.222911	0.471713	17.509
Manes.01G151200	AT4G35785	RNA-binding (RRM/RBD/RNP motifs) family protein	-0.0499306	-0.0116766	-0.252087	0.247089	0.307194	0.65864	0.904772	0.0177259	0.0607349	0.003064	0.93714	1	0.0600722	0.129318	0.0114363	NA	NA	NA	NA	NA	NA	NA	NA	NA
Manes.01G151300	AT5G66055	ankyrin repeat protein	-0.180798	-0.139484	-0.046589	0.38717	0.366681	0.308942	0.469576	0.772001	0.0257952	0.0449347	0.759476	0.794549	0.899407	0.0663384	0.0931432	NA	NA	NA	NA	NA	NA	NA	NA	NA
Manes.01G151500	AT5G66050	Wound-responsive family protein	-0.326466	-0.193857	-0.0985456	-0.246529	0.386996	0.152872	0.284765	0.463616	0.128748	0.0153926	0.659382	0.63043	0.633731	0.233772	0.04097	NA	NA	NA	NA	NA	NA	NA	NA	NA
Manes.01G151600			-2.25695	-1.80436	-1.18301	NA	0.329331	0.23043	0.571511	0.660966	0.427669	0.864153	0.704236	0.846502	0.804533	0.576973	0.959179	NA	NA	NA	NA	NA	NA	NA	NA	NA
Manes.01G151650			NA	NA	NA	NA	NA	1	1	1	1	1	1	1	1	1	1	NA	NA	NA	NA	NA	NA	NA	NA	NA
Manes.01G151700	AT4G35780	ACT-like protein tyrosine kinase family protein	0.35687	0.073535	0.0301097	-0.130475	0.0777858	0.0111361	0.687031	0.863576	0.458954	0.613598	0.407411	0.92905	0.973325	0.608643	0.731037	NA	NA	NA	NA	NA	NA	NA	NA	NA
Manes.01G151800	AT4G35770	Rhodanese/Cell cycle control phosphatase superfamily protein	-0.152819	0.392568	1.92555	2.25242	4.14567	0.837681	0.175836	0.0224135	0.0649435	0.003289	1	0.498341	0.0712706	0.136254	0.0120662	NA	NA	NA	NA	NA	NA	NA	NA	NA
Manes.01G151801			-0.362336	-1.12758	-0.474309	-1.44357	-2.64001	0.706164	0.297877	0.585568	0.24226	0.130286	0.962271	0.643963	0.73448	0.377044	0.21935	NA	NA	NA	NA	NA	NA	NA	NA	NA
Manes.01G152000	AT4G35760	NAD(P)H dehydrogenase (quinone)s	-0.179631	-0.17852	-0.192251	0.103346	-0.160428	0.534819	0.298631	0.206067	0.509773	0.283592	0.868276	0.645064	0.367773	0.65047	0.406468	NA	NA	NA	NA	NA	NA	NA	NA	NA
Manes.01G152100	AT4G35750	SEC14 cytosolic factor family protein / phosphoglyceride transfer family protein	-0.268821	-2.37434	-3.7025	-3.92005	-3.66691	0.264561	0.0002646	0.000108	9.717e-05	0.0001044	0.730872	0.0172017	0.002048	0.001831	0.001112	NA	NA	NA	NA	NA	NA	NA	NA	NA
Manes.01G152200			0.434057	0.248218	0.430024	0.48879	1.1908	0.29241	0.435056	0.173491	0.161503	0.004748	0.753343	0.764894	0.323853	0.278907	0.01601	NA	NA	NA	NA	NA	NA	NA	NA	NA
Manes.01G152300	AT4G35740	DEAD/DEAH box RNA helicase family protein	0.431847	-0.143856	0.174415	1.27707	1.33805	0.161428	0.680235	0.376487	0.000349	1.036e-05	0.662183	0.924596	0.545788	0.003896	0.0002975	NA	NA	NA	NA	NA	NA	NA	NA	NA
Manes.01G152400			-0.185247	0.330135	0.572735	0.549969	0.261582	0.536019	0.121669	0.005616	0.0248469	0.182205	0.86893	0.422634	0.0262273	0.0644656	0.283901	NA	NA	NA	NA	NA	NA	NA	NA	NA
Manes.01G152500	AT1G65770	ascorbic acid mannose pathway regulator 1	-0.298416	0.522103	0.980039	0.669501	0.603168	0.0816821	0.0313015	0.0002917	0.004494	0.008175	0.592362	0.205203	0.003694	0.0183388	0.0246398	NA	NA	NA	NA	NA	NA	NA	NA	NA
Manes.01G152600	AT3G14580	Pentatricopeptide repeat (PPR) superfamily protein	0.0499371	-0.00159126	-0.423552	0.206788	0.464988	0.921332	0.997415	0.45025	0.643057	0.27063	1	1	0.620112	0.769683	0.391206	NA	NA	NA	NA	NA	NA	NA	NA	NA
Manes.01G152700			NA	NA	NA	NA	NA	1	1	1	1	1	1	1	1	1	1	NA	NA	NA	NA	NA	NA	NA	NA	NA
Manes.01G152800			NA	NA	NA	NA	NA	0.373901	1	1	1	1	0.759476	1	1	1	1	NA	NA	NA	NA	NA	NA	NA	NA	NA
Manes.01G152900	AT3G58660	Ribosomal protein L1p/L10e family	0.382832	0.151925	0.0449054	0.207894	0.30035	0.330754	0.567117	0.848206	0.365551	0.201338	0.759476	0.843692	0.961121	0.513176	0.307846	NA	NA	NA	NA	NA	NA	NA	NA	NA
Manes.01G153000	AT4G35730	Regulator of Vps4 activity in the MVB pathway protein	-0.039247	0.0378094	-1.3542	-3.15434	-2.89052	0.916217	0.872526	0.005686	0.0006388	0.0007328	1	1	0.0264544	0.005599	0.003972	NA	NA	NA	NA	NA	NA	NA	NA	NA
Manes.01G153100	AT4G35720	Arabidopsis protein of unknown function (DUF241)	-1.59134	0.18386	-2.83343	NA	NA	0.060943	0.643513	0.005438	0.001417	0.001417	0.547286	0.898384	0.0256253	0.008391	0.006364	NA	NA	NA	NA	NA	NA	NA	NA	NA
Manes.01G153200	AT4G35680	Arabidopsis protein of unknown function (DUF241)	NA	NA	NA	NA	NA	1	1	1	1	1	1	1	1	1	1	NA	NA	NA	NA	NA	NA	NA	NA	NA
Manes.01G153300	AT2G17670	Tetratricopeptide repeat (TPR)-like superfamily protein	0.418315	0.0351215	0.134511	0.86589	1.10549	0.173015	0.860821	0.477147	0.000443	7.609e-05	0.667422	1	0.647244	0.004464	0.0009197	NA	NA	NA	NA	NA	NA	NA	NA	NA
Manes.01G153401			-0.176595	0.0248699	1.27708	1.91742	1.81684	0.750104	0.946987	0.0008891	0.002138	0.002815	0.983593	1	0.007469	0.0110115	0.0107472	NA	NA	NA	NA	NA	NA	NA	NA	NA
Manes.01G153500	AT2G17650	AMP-dependent synthetase and ligase family protein	0.0325569	1.12259	2.34349	2.9824	3.30346	0.892264	0.0001357	6.425e-07	0.0002755	2.136e-05	1	0.012298	0.0001133	0.003351	0.0004324	Manes.01G153500.1.p	1	1	3	1	0.132938	0.995841	0.750596	0.993
Manes.01G153600	AT4G35260	isocitrate dehydrogenase 1	0.228139	-0.0366303	-0.682406	-0.685587	-0.292992	0.0366117	0.751746	0.0005731	0.0005896	0.0301122	0.490412	0.973046	0.005598	0.005328	0.0704186	Manes.01G153600.1.p;Manes.01G153600.2.p	7	7	4	1	-0.223488	0.671098	0.68816	7.974
Manes.01G153700	AT5G66030	Golgi-localized GRIP domain-containing protein	0.161963	-0.258525	-0.0528019	0.243797	0.173579	0.369057	0.0228504	0.506546	0.100376	0.0145822	0.759476	0.174166	0.669146	0.192182	0.0392717	Manes.01G153700.10.p;Manes.01G153700.11.p;Manes.01G153700.12.p;Manes.01G153700.13.p;Manes.01G153700.14.p;Manes.01G153700.2.p;Manes.01G153700.5.p;Manes.01G153700.6.p;Manes.01G153700.8.p;Manes.01G153700.9.p	1	1	12	1	-0.798689	0.197117	0.459302	0.997
Manes.01G153800	AT4G35630	phosphoserine aminotransferase	0.17429	-0.00660917	0.216789	0.074933	0.154368	0.261899	0.954368	0.0629421	0.436177	0.286505	0.728309	1	0.15416	0.58585	0.409873	Manes.01G153800.1.p	16	12	1;2;3;4;5	5	0.272847	0.20606	0.461289	20.866
Manes.01G153900	AT2G17620	Cyclin B2;1	-0.0803583	-0.230737	-1.43714	-3.86794	-4.89845	0.746297	0.355119	0.00423	0.0004302	0.0003357	0.981568	0.695223	0.0215067	0.004387	0.002334	NA	NA	NA	NA	NA	NA	NA	NA	NA
Manes.01G154100	AT2G17580	Polynucleotide adenylyltransferase family protein	0.284492	-0.145875	-0.440255	0.127965	-0.116716	0.320213	0.141089	0.001805	0.203343	0.198955	0.759476	0.456073	0.0121446	0.329442	0.304916	NA	NA	NA	NA	NA	NA	NA	NA	NA
Manes.01G154200	AT2G17200	ubiquitin family protein	0.0289328	0.00938097	-0.0584566	-0.0433074	0.251022	0.611205	0.87618	0.299318	0.490826	0.001041	0.909188	1	0.483136	0.640501	0.005095	Manes.01G154200.2.p;Manes.01G154200.4.p;Manes.01G154200.5.p;Manes.01G154200.7.p;Manes.01G154200.8.p;Manes.01G154200.9.p	8	1	7;8	2	-0.338438	0.592694	0.65872	9.745
Manes.01G154400			-0.240788	NA	0.0648292	1.69976	0.355463	0.895513	0.362082	0.971313	0.372658	0.83891	1	0.701643	1	0.520857	0.937249	NA	NA	NA	NA	NA	NA	NA	NA	NA
Manes.01G154500	AT5G66020	Phosphoinositide phosphatase family protein	0.461692	-0.304024	-1.27951	-1.20876	-1.58786	0.0406059	0.14855	0.001477	0.001759	0.0006772	0.501045	0.468754	0.0105216	0.009618	0.003758	Manes.01G154500.1.p	6	6	8	1	-0.675686	0.309805	0.541071	5.807
Manes.01G154600			-0.289908	-0.130563	0.393783	0.078263	-0.106002	0.632037	0.799897	0.37276	0.872849	0.80709	0.920733	1	0.542015	0.966282	0.907996	NA	NA	NA	NA	NA	NA	NA	NA	NA
Manes.01G154700	AT2G17570	Undecaprenyl pyrophosphate synthetase family protein	0.044418	-0.155779	-0.0484532	0.441385	0.413167	0.846374	0.300589	0.764856	0.0154001	0.147608	1	0.647376	0.893272	0.045395	0.243025	NA	NA	NA	NA	NA	NA	NA	NA	NA
Manes.01G154800	AT4G33490	Eukaryotic aspartyl protease family protein	0.279724	-0.257473	-0.625984	-0.859655	-1.1359	0.0587514	0.256479	0.0246351	0.0104059	0.003479	0.544724	0.598353	0.0763635	0.0337317	0.0125979	NA	NA	NA	NA	NA	NA	NA	NA	NA
Manes.01G154900	AT2G45440	dihydrodipicolinate synthase	0.419657	0.27333	0.223461	0.500242	0.234719	0.0239909	0.0291437	0.127144	0.007855	0.128006	0.455981	0.19741	0.26062	0.0273984	0.216133	Manes.01G154900.1.p	1	1	3;4	2	-0.16881	0.577358	0.653358	0.996
Manes.01G155000	AT1G76360	Protein kinase superfamily protein	0.13407	0.436079	-0.10084	0.140151	0.0442081	0.212151	0.113875	0.744969	0.62408	0.88744	0.691106	0.408628	0.877134	0.751814	0.979294	NA	NA	NA	NA	NA	NA	NA	NA	NA
Manes.01G155100	AT3G06540	Rab escort protein	0.118865	0.0316879	0.578408	0.54748	0.742121	0.453765	0.714783	7.186e-05	0.0009103	0.000383	0.815297	0.947833	0.0016	0.007037	0.002546	Manes.01G155100.1.p	4	4	9	1	0.555835	0.238678	0.484667	3.95
Manes.01G155200	AT5G66010	RNA-binding (RRM/RBD/RNP motifs) family protein	0.0254792	0.106567	0.187637	0.535089	1.18572	0.887828	0.446074	0.0818769	0.002653	2.966e-07	1	0.77401	0.187345	0.012742	5.466e-05	NA	NA	NA	NA	NA	NA	NA	NA	NA
Manes.01G155300			-0.230903	0.172329	-0.106332	0.438032	1.08806	0.184327	0.111633	0.351871	0.004785	3.698e-07	0.676103	0.404218	0.523884	0.0192032	5.993e-05	NA	NA	NA	NA	NA	NA	NA	NA	NA
Manes.01G155400	AT5G66005	Expressed protein	0.249804	-0.263039	-0.505069	-0.2741	-0.55453	0.0870787	0.0366359	0.001262	0.030672	0.001589	0.599866	0.223349	0.009418	0.075705	0.006956	NA	NA	NA	NA	NA	NA	NA	NA	NA
Manes.01G155500	AT2G17550	(1 of 1) PTHR21726//PTHR21726:SF37 - PHOSPHATIDYLINOSITOL N-ACETYLGLUCOSAMINYLTRANSFERASE SUBUNIT P DOWN SYNDROME CRITICAL REGION PROTEIN 5 -RELATED	0.915119	-0.690243	-1.34388	-0.889547	-2.03917	0.0110297	0.0177116	0.001234	0.007186	0.0002704	0.407411	0.15162	0.009279	0.0256633	0.002021	NA	NA	NA	NA	NA	NA	NA	NA	NA
Manes.01G155700	AT4G35510		0.288516	-0.0275483	-0.119864	-0.433518	0.10644	0.200824	0.809588	0.244252	0.004386	0.507906	0.683065	1	0.417349	0.0180246	0.639037	NA	NA	NA	NA	NA	NA	NA	NA	NA
Manes.01G155800	AT2G17530	Protein kinase superfamily protein	-0.00155168	-0.271264	-0.591716	-1.25693	-1.62149	0.995908	0.39198	0.11413	0.0228814	0.008115	1	0.727942	0.240263	0.0605832	0.0245074	NA	NA	NA	NA	NA	NA	NA	NA	NA
Manes.01G155900	AT1G21630	Calcium-binding EF hand family protein	0.164177	-0.0990028	-0.349399	0.0493938	0.143917	0.116485	0.430181	0.0145491	0.754989	0.231799	0.633794	0.761344	0.0519067	0.867814	0.344986	Manes.01G155900.1.p	4	4	13;14	2	-0.87074	0.0157189	0.165399	3.096
Manes.01G156000			0.309684	0.484792	1.06631	1.12628	0.972564	0.316984	0.0232654	0.0001592	0.0004184	0.0003044	0.759476	0.176264	0.002566	0.004322	0.002184	NA	NA	NA	NA	NA	NA	NA	NA	NA
Manes.01G156100	AT2G17525	Pentatricopeptide repeat (PPR) superfamily protein	0.236872	-0.0634313	-0.553745	0.21303	0.242243	0.439045	0.755488	0.0305223	0.415122	0.311347	0.805769	0.975511	0.0896084	0.564186	0.438132	NA	NA	NA	NA	NA	NA	NA	NA	NA
Manes.01G156200	AT3G51470	Protein phosphatase 2C family protein	NA	-1.61731	-1.88109	NA	0.690066	0.161489	0.556857	0.519917	0.381846	0.624375	0.662183	0.835553	0.672312	0.530194	0.741695	NA	NA	NA	NA	NA	NA	NA	NA	NA
Manes.01G156300			-0.288148	-0.332008	-2.03025	0.662107	0.133114	0.641963	0.793271	0.301343	0.518539	0.905624	0.926238	0.998275	0.485323	0.652449	0.994477	NA	NA	NA	NA	NA	NA	NA	NA	NA
Manes.01G156400	AT2G17520	Endoribonuclease/protein kinase IRE1-like	-0.0851412	0.156143	0.356077	0.371304	0.745077	0.18589	0.160416	0.004496	0.009083	0.0001185	0.676512	0.487443	0.0224627	0.03046	0.001204	NA	NA	NA	NA	NA	NA	NA	NA	NA
Manes.01G156500	AT2G17510	ribonuclease II family protein	-0.0559099	-0.104535	-0.240723	0.459539	0.792293	0.543644	0.331345	0.0279557	0.0008625	4.744e-06	0.873335	0.674521	0.0840843	0.006793	0.0001996	Manes.01G156500.2.p	4	4	14	1	-0.0368621	0.611384	0.66653	3.252
Manes.01G156600	AT5G65980	Auxin efflux carrier family protein	-0.282914	0.030794	-0.26884	-0.575314	-0.19428	0.0284986	0.810768	0.386761	0.00539	0.294625	0.468629	1	0.556918	0.0208919	0.419004	NA	NA	NA	NA	NA	NA	NA	NA	NA
Manes.01G156700			NA	NA	-0.590357	NA	NA	0.373901	0.288851	0.740366	0.288851	0.288851	0.759476	0.63432	0.873563	0.4316	0.412654	NA	NA	NA	NA	NA	NA	NA	NA	NA
Manes.01G156800	AT5G65970	Seven transmembrane MLO family protein	-0.25846	0.331087	0.343859	0.38683	0.295382	0.119374	0.038256	0.005228	0.002047	0.0005082	0.633794	0.227727	0.0248677	0.0106939	0.003088	NA	NA	NA	NA	NA	NA	NA	NA	NA
Manes.01G156900			-0.370871	0.967454	0.517176	0.279509	1.11114	0.389051	0.001633	0.00385	0.280791	0.000177	0.771418	0.0419305	0.0201187	0.422049	0.001539	NA	NA	NA	NA	NA	NA	NA	NA	NA
Manes.01G157000	AT5G65960	GTP binding	-0.242724	0.441196	0.375248	0.411712	0.770266	0.079739	0.0113065	0.0334802	0.0145844	0.0004693	0.589228	0.117086	0.0961412	0.0435382	0.002916	NA	NA	NA	NA	NA	NA	NA	NA	NA
Manes.01G157100	AT3G55620	Translation initiation factor IF6	-0.00393456	0.254956	0.179531	0.52631	0.954981	0.965418	0.0155745	0.0169213	0.0009764	0.0002241	1	0.141061	0.0582112	0.007352	0.001795	Manes.01G157100.3.p;Manes.01G157100.4.p;Manes.01G157100.5.p	1	1	1	1	0.12168	0.63809	0.673536	0.988
Manes.01G157200	AT4G35470	plant intracellular ras group-related LRR 4	-0.0910326	-0.143155	0.00858912	0.00213049	0.294349	0.444981	0.264441	0.924461	0.98638	0.008044	0.809807	0.606811	1	1	0.0243536	Manes.01G157200.2.p;Manes.01G157200.5.p	3	3	9	1	-0.552918	0.29075	0.530882	2.989
Manes.01G157300	AT2G34750	RNA polymerase I specific transcription initiation factor RRN3 protein	0.0401328	0.151968	0.491077	0.846314	0.120849	0.79594	0.422628	0.0127692	0.003522	0.56482	1	0.75541	0.0470971	0.0155006	0.684912	NA	NA	NA	NA	NA	NA	NA	NA	NA
Manes.01G157400			0.208602	-0.182943	-0.329595	1.13266	1.08685	0.771276	0.753756	0.527946	0.0547996	0.006281	0.994057	0.974462	0.680174	0.119159	0.0200077	NA	NA	NA	NA	NA	NA	NA	NA	NA
Manes.01G157500			-1.18868	-0.452219	-0.658017	0.0979679	-2.30841	0.50497	0.36131	0.256029	0.82595	0.0251243	0.847865	0.701146	0.432338	0.928171	0.0608537	NA	NA	NA	NA	NA	NA	NA	NA	NA
Manes.01G157600	AT4G35460	NADPH-dependent thioredoxin reductase B	0.14339	-0.344066	-1.01618	-0.431353	-0.469211	0.292294	0.211791	0.00539	0.105916	0.066446	0.753178	0.544931	0.0254532	0.200501	0.126974	Manes.01G157600.1.p	5	5	2;3	2	-0.0571793	0.707783	0.698339	4.812
Manes.01G157700			-0.0668615	0.0394904	-0.068922	-0.697876	-0.607737	0.81903	0.855438	0.730078	0.048016	0.115285	1	1	0.865222	0.107329	0.198515	NA	NA	NA	NA	NA	NA	NA	NA	NA
Manes.01G157900	AT2G17410	ARID/BRIGHT DNA-binding domain-containing protein	-0.0912325	-0.0831722	-0.132458	0.227322	0.218576	0.469688	0.368706	0.272466	0.0163326	0.018734	0.825747	0.707594	0.4517	0.0475703	0.0481109	NA	NA	NA	NA	NA	NA	NA	NA	NA
Manes.01G158000			-1.41016	0.168476	-1.25706	-1.10448	-1.57705	0.252067	0.747272	0.190782	0.288783	0.153644	0.721371	0.969864	0.347797	0.431537	0.251274	NA	NA	NA	NA	NA	NA	NA	NA	NA
Manes.01G158100	AT3G51520	diacylglycerol acyltransferase family	-2.35674	0.151664	1.34443	0.662498	0.459894	0.160027	0.847949	0.0239863	0.290326	0.578542	0.662183	1	0.0748902	0.433112	0.697959	NA	NA	NA	NA	NA	NA	NA	NA	NA
Manes.01G158200	AT3G51520	diacylglycerol acyltransferase family	-0.159248	-0.00857119	0.210581	-0.215434	-0.381447	0.498586	0.957188	0.222688	0.173548	0.0207951	0.844035	1	0.389989	0.291783	0.0523388	NA	NA	NA	NA	NA	NA	NA	NA	NA
Manes.01G158400			-0.320653	0.110591	0.055343	-0.853228	-0.901196	0.475019	0.802505	0.880293	0.187147	0.142885	0.829569	1	0.985362	0.309491	0.236531	NA	NA	NA	NA	NA	NA	NA	NA	NA
Manes.01G158500			0.533954	-0.190012	-0.6428	-1.43101	-1.25598	0.0251161	0.432874	0.0461748	0.003784	0.005429	0.45996	0.763028	0.122484	0.0162031	0.0178084	NA	NA	NA	NA	NA	NA	NA	NA	NA
Manes.01G158600	AT3G51500		-0.22038	0.304703	0.757337	0.973701	1.34203	0.484022	0.16423	0.0006245	0.0001262	1.919e-06	0.834582	0.491112	0.005906	0.00215	0.000127	NA	NA	NA	NA	NA	NA	NA	NA	NA
Manes.01G158700	AT1G14130	2-oxoglutarate (2OG) and Fe(II)-dependent oxygenase superfamily protein	-0.0273869	-0.314666	-0.866011	-1.35116	-0.848014	0.888659	0.256606	0.0234491	0.007248	0.0243742	1	0.59837	0.0737038	0.0258123	0.0594142	Manes.01G158700.1.p	2	2	3;4	2	-0.00536202	0.843372	0.718908	1.994
Manes.01G158800	AT5G65930	kinesin-like calmodulin-binding protein (ZWICHEL)	0.367466	-0.524494	-1.52223	-1.10424	-1.28189	0.0367916	0.01126	0.000143	0.0004905	0.0002393	0.490829	0.117041	0.00241	0.004773	0.001868	NA	NA	NA	NA	NA	NA	NA	NA	NA
Manes.01G158900	AT1G78690	Phospholipid/glycerol acyltransferase family protein	0.266434	-0.400623	-0.616376	-0.00404692	0.221431	0.155114	0.0440416	0.007796	0.98152	0.112241	0.660956	0.245997	0.0331376	1	0.194212	NA	NA	NA	NA	NA	NA	NA	NA	NA
Manes.01G159000	AT2G21630	Sec23/Sec24 protein transport family protein	0.309673	-0.0673525	-0.447429	-0.316641	0.0252126	0.0264254	0.530038	0.006256	0.0208326	0.817017	0.462872	0.814431	0.0283472	0.0563361	0.916849	Manes.01G159000.1.p	3	2	11	1	-0.132233	0.400595	0.58611	2.991
Manes.01G159100	AT1G08460	histone deacetylase 8	-0.111811	0.186418	0.112522	0.342702	0.204116	0.425781	0.172622	0.456991	0.0526644	0.0938705	0.797368	0.494062	0.626922	0.115369	0.16839	NA	NA	NA	NA	NA	NA	NA	NA	NA
Manes.01G159200	AT1G17840	white-brown complex homolog protein 11	0.357504	0.286006	0.427105	0.344303	0.302444	0.148993	0.439662	0.0716893	0.1414	0.320222	0.657161	0.769029	0.169741	0.251458	0.447205	NA	NA	NA	NA	NA	NA	NA	NA	NA
Manes.01G159201	AT1G62045		NA	NA	NA	NA	NA	1	1	1	1	0.170471	1	1	1	1	0.268985	NA	NA	NA	NA	NA	NA	NA	NA	NA
Manes.01G159500	AT1G17830	Protein of unknown function (DUF789)	-0.459694	-0.118167	0.317739	1.09237	1.29811	0.173847	0.765791	0.374414	0.0159234	0.002848	0.668173	0.981783	0.543601	0.0466149	0.0108439	NA	NA	NA	NA	NA	NA	NA	NA	NA
Manes.01G159600	AT1G17820	Putative integral membrane protein conserved region (DUF2404)	-0.090547	-0.253804	-0.137338	-0.00511855	0.150296	0.555207	0.218247	0.381103	0.975811	0.254234	0.879962	0.553077	0.550859	1	0.371482	NA	NA	NA	NA	NA	NA	NA	NA	NA
Manes.01G159700			0.082316	0.381514	-0.516591	0.177572	0.684982	0.685574	0.220311	0.0005361	0.0687151	0.002443	0.95068	0.555282	0.005383	0.142427	0.009638	NA	NA	NA	NA	NA	NA	NA	NA	NA
Manes.01G159800	AT5G08370	alpha-galactosidase 2	1.07708	0.0101242	0.410715	NA	0.0726819	0.366257	0.988849	0.56771	0.0615556	0.940348	0.759476	1	0.717401	0.130676	1	NA	NA	NA	NA	NA	NA	NA	NA	NA
Manes.01G159900			0.0181426	-0.468855	-0.18448	0.307289	0.44524	0.907475	0.002812	0.0288777	0.115135	0.004845	1	0.0563166	0.085981	0.214494	0.0162821	NA	NA	NA	NA	NA	NA	NA	NA	NA
Manes.01G160000	AT1G17810	beta-tonoplast intrinsic protein	1.39125	-1.21698	-0.553464	0.233657	0.821588	0.0816054	0.264935	0.521677	0.739627	0.191806	0.592362	0.607562	0.673975	0.854618	0.295922	NA	NA	NA	NA	NA	NA	NA	NA	NA
Manes.01G160100			-0.521388	-1.00511	0.570119	0.579588	1.10784	0.653538	0.501751	0.518212	0.691908	0.286431	0.93369	0.804112	0.670682	0.813083	0.409802	NA	NA	NA	NA	NA	NA	NA	NA	NA
Manes.01G160200			-0.0461542	-0.0670708	-0.00575372	0.060255	0.326855	0.461008	0.256953	0.932983	0.254369	0.0131129	0.820431	0.598671	1	0.391232	0.0359854	NA	NA	NA	NA	NA	NA	NA	NA	NA
Manes.01G160300	AT2G29995		-1.02003	-0.657412	-1.26905	-2.84721	-4.32411	0.0217736	0.39241	0.161666	0.0545724	0.0383489	0.446578	0.728183	0.312888	0.118748	0.0826889	NA	NA	NA	NA	NA	NA	NA	NA	NA
Manes.01G160400	AT5G58640	Selenoprotein, Rdx type	-0.257203	0.632518	0.710176	0.734785	0.820629	0.0476006	0.0003009	0.0004446	0.0008144	0.0003997	0.517457	0.0183206	0.004774	0.00655	0.002615	NA	NA	NA	NA	NA	NA	NA	NA	NA
Manes.01G160501			-0.111856	-0.222247	0.14532	1.17708	0.553551	0.512885	0.140071	0.419894	0.001953	0.002883	0.853828	0.454774	0.589786	0.0103474	0.010939	NA	NA	NA	NA	NA	NA	NA	NA	NA
Manes.01G160600			-0.402111	-0.848441	-0.758155	-0.947873	-0.807549	0.253795	0.005564	0.004714	0.00464	0.006962	0.72218	0.0804404	0.0231535	0.0187689	0.021712	NA	NA	NA	NA	NA	NA	NA	NA	NA
Manes.01G160601			-1.10402	0.0775218	0.361891	-0.382631	-0.542108	0.08929	0.863082	0.189754	0.375399	0.125313	0.605625	1	0.346399	0.523591	0.212428	NA	NA	NA	NA	NA	NA	NA	NA	NA
Manes.01G160602			-0.595869	-0.575158	-0.504715	-1.20902	-1.07052	0.0628078	0.0876575	0.114669	0.0116127	0.017117	0.551377	0.355583	0.241151	0.0367008	0.044718	NA	NA	NA	NA	NA	NA	NA	NA	NA
Manes.01G160700			0.339404	-0.83833	-1.62285	-3.75837	-2.87145	0.279166	0.0104468	0.001763	0.0001612	0.0002625	0.743101	0.112485	0.0119492	0.002454	0.001982	NA	NA	NA	NA	NA	NA	NA	NA	NA
Manes.01G160800	AT5G58620	zinc finger (CCCH-type) family protein	-0.542709	-0.270404	-0.453747	0.0905161	0.496346	0.0939829	0.327749	0.0834237	0.635229	0.0218799	0.61298	0.670775	0.190097	0.76244	0.0544605	NA	NA	NA	NA	NA	NA	NA	NA	NA
Manes.01G160900			1.1928	0.383855	0.275756	-0.680492	-2.3508	0.023407	0.455689	0.609238	0.374654	0.0698412	0.454181	0.783403	0.757076	0.522867	0.132207	NA	NA	NA	NA	NA	NA	NA	NA	NA
Manes.01G161000	AT5G58700	phosphatidylinositol-speciwc phospholipase C4	0.141884	0.136779	-1.18317	-1.36038	-1.01669	0.386828	0.528353	0.004443	0.00598	0.008053	0.769784	0.813318	0.0222796	0.0223696	0.0243726	NA	NA	NA	NA	NA	NA	NA	NA	NA
Manes.01G161100			-0.0276901	-0.125691	0.303825	-0.522828	-0.107628	0.93004	0.285705	0.0207592	0.0138237	0.382723	1	0.631169	0.0673528	0.0418576	0.51439	NA	NA	NA	NA	NA	NA	NA	NA	NA
Manes.01G161200	AT5G01450	RING/U-box superfamily protein	-0.646039	0.0257529	0.182596	0.107787	0.2821	0.17207	0.908881	0.499564	0.701986	0.164819	0.666306	1	0.668879	0.822129	0.266389	NA	NA	NA	NA	NA	NA	NA	NA	NA
Manes.01G161300	AT5G58710	rotamase CYP 7	0.152807	-0.129846	-0.298514	-0.367879	-0.833978	0.232972	0.252638	0.0224478	0.0218334	0.0002518	0.705911	0.593382	0.0713473	0.0584165	0.001931	Manes.01G161300.1.p	6	2	1	1	-0.260805	0.967147	0.746899	5.885
Manes.01G161400	AT2G29950	ELF4-like 1	0.0494711	-0.218112	0.936526	2.10102	2.24958	0.872528	0.587851	0.0246093	1.299e-05	1.359e-06	1	0.858729	0.0762949	0.0006165	0.0001095	NA	NA	NA	NA	NA	NA	NA	NA	NA
Manes.01G161500	AT5G58720	smr (Small MutS Related) domain-containing protein	-0.111951	0.154393	0.518408	0.693823	0.6889	0.471085	0.175271	0.0004508	6.905e-05	9.844e-06	0.826988	0.497728	0.004817	0.001536	0.0002892	NA	NA	NA	NA	NA	NA	NA	NA	NA
Manes.01G161600	AT5G58730	pfkB-like carbohydrate kinase family protein	-0.329607	0.525406	-0.0458412	0.129579	-0.441259	0.323981	0.278354	0.884328	0.705109	0.242431	0.759476	0.62156	0.988705	0.824785	0.357715	NA	NA	NA	NA	NA	NA	NA	NA	NA
Manes.01G161700	AT5G58740	HSP20-like chaperones superfamily protein	0.123188	0.0151288	0.0578223	0.390145	0.48187	0.381323	0.854775	0.526372	0.008923	7.532e-05	0.765283	1	0.678546	0.0300716	0.0009148	NA	NA	NA	NA	NA	NA	NA	NA	NA
Manes.01G161800			-0.249905	0.550189	0.569797	-1.07249	-0.910141	0.54453	0.138287	0.100751	0.0637168	0.134926	0.873597	0.451482	0.21884	0.134325	0.225668	NA	NA	NA	NA	NA	NA	NA	NA	NA
Manes.01G161900			0.218363	-0.350928	-1.19036	-2.18813	-0.00298199	0.369441	0.541404	0.0854607	0.0231738	0.995247	0.759476	0.822982	0.193647	0.0611156	1	NA	NA	NA	NA	NA	NA	NA	NA	NA
Manes.01G162001			NA	NA	NA	NA	NA	1	1	1	1	0.170471	1	1	1	1	0.268985	NA	NA	NA	NA	NA	NA	NA	NA	NA
Manes.01G162100	AT5G58770	Undecaprenyl pyrophosphate synthetase family protein	-1.69695	0.468086	-0.812286	0.0287496	NA	0.355635	0.758055	0.712513	0.988006	0.39598	0.759476	0.976836	0.84966	1	0.528157	NA	NA	NA	NA	NA	NA	NA	NA	NA
Manes.01G162200			-0.242499	-0.300412	-0.860236	-1.43856	-1.67452	0.698148	0.519095	0.145708	0.064805	0.0470811	0.958123	0.806008	0.289046	0.136025	0.09667	NA	NA	NA	NA	NA	NA	NA	NA	NA
Manes.01G162300			0.415985	-1.71865	-2.46316	-2.57175	-2.58727	0.144569	0.002453	0.0007248	0.0006549	0.0006417	0.655416	0.0524342	0.006532	0.00568	0.003622	NA	NA	NA	NA	NA	NA	NA	NA	NA
Manes.01G162400	AT2G29760	Tetratricopeptide repeat (TPR)-like superfamily protein	-0.415247	-0.588519	-1.10194	0.025999	-0.354695	0.305323	0.0545614	0.0275595	0.930826	0.173656	0.759476	0.274144	0.0830966	1	0.273017	NA	NA	NA	NA	NA	NA	NA	NA	NA
Manes.01G162500	AT1G07250	UDP-glucosyl transferase 71C4	-0.00971982	-0.347186	-0.80032	-1.35883	-1.7689	0.977889	0.313378	0.0328906	0.009132	0.002154	1	0.66031	0.0948969	0.0305845	0.008753	Manes.01G162500.2.p;Manes.01G162500.3.p	2	2	5	1	0.00697266	0.642354	0.674515	1.931
Manes.01G162600	AT2G29700	pleckstrin homologue 1	0.00861835	-0.193186	-0.265156	-0.324975	-0.701389	0.947668	0.14453	0.096495	0.0355258	0.001556	1	0.462398	0.211698	0.0848753	0.006838	NA	NA	NA	NA	NA	NA	NA	NA	NA
Manes.01G162700	AT5G58800	Quinone reductase family protein	-0.220803	2.0419	3.29542	2.79418	3.20193	0.185246	1.457e-05	0.0007141	0.006542	0.003833	0.676512	0.004877	0.006469	0.0238725	0.0135837	NA	NA	NA	NA	NA	NA	NA	NA	NA
Manes.01G162750			0.231226	1.48255	2.81746	3.01545	2.30697	0.666763	0.005658	2.407e-05	0.0412446	0.0091	0.940887	0.081223	0.0008352	0.0954182	0.0267877	NA	NA	NA	NA	NA	NA	NA	NA	NA
Manes.01G162800	AT2G29690	anthranilate synthase 2	0.00360785	-0.0345172	-0.352853	-0.393778	-0.467397	0.961785	0.755038	0.0152188	0.0311442	0.003655	1	0.975274	0.0537524	0.0766259	0.0131011	Manes.01G162800.1.p	10	10	8	1	0.16501	0.317256	0.543422	10.737
Manes.01G162900			0.11047	NA	1.12683	NA	NA	0.949327	0.402861	0.404196	0.402861	0.402861	1	0.737854	0.574185	0.551579	0.535293	NA	NA	NA	NA	NA	NA	NA	NA	NA
Manes.01G163000	AT1G07270	Cell division control, Cdc6	0.686464	-0.342531	-1.80263	-3.14238	-3.43965	0.002866	0.269809	0.002913	0.0008242	0.0006215	0.347077	0.612714	0.0167035	0.006592	0.003541	NA	NA	NA	NA	NA	NA	NA	NA	NA
Manes.01G163200	AT2G29670	Tetratricopeptide repeat (TPR)-like superfamily protein	0.669867	-1.63825	-3.28121	-2.35078	-2.34521	0.18593	0.007193	0.001542	0.002822	0.002802	0.676512	0.0925719	0.0108589	0.0133024	0.010705	NA	NA	NA	NA	NA	NA	NA	NA	NA
Manes.01G163300	AT5G58850	myb domain protein 119	NA	NA	NA	NA	NA	1	1	1	1	1	1	1	1	1	1	NA	NA	NA	NA	NA	NA	NA	NA	NA
Manes.01G163500	AT2G29660	zinc finger (C2H2 type) family protein	0.045085	0.0344356	-0.0971485	-0.287567	-0.490444	0.835526	0.802257	0.427893	0.046291	0.025472	1	1	0.597728	0.104269	0.0615368	NA	NA	NA	NA	NA	NA	NA	NA	NA
Manes.01G163600	AT5G58860	cytochrome P450, family 86, subfamily A, polypeptide 1	-0.671989	-0.00833736	0.579817	0.139943	-0.794148	0.295221	0.986706	0.0766751	0.742653	0.0761196	0.755733	1	0.178304	0.857111	0.141728	Manes.01G163600.1.p	1	1	7	1	NA	0.123706	0.381515	0.997
Manes.01G163700	AT3G47070	(1 of 1) PF11493 - Thylakoid soluble phosphoprotein TSP9 (TSP9)	0.182916	-0.952962	-1.1979	-1.46623	-1.73659	0.474255	0.0200255	0.008129	0.003988	0.003255	0.829094	0.161549	0.0340958	0.0168034	0.0119763	NA	NA	NA	NA	NA	NA	NA	NA	NA
Manes.01G163850			0.482953	-1.02859	-2.91075	-4.56871	-3.48608	0.217798	0.099558	0.0128271	0.007757	0.0101198	0.694138	0.3799	0.0472452	0.0271427	0.0291476	NA	NA	NA	NA	NA	NA	NA	NA	NA
Manes.01G164000	AT1G07310	Calcium-dependent lipid-binding (CaLB domain) family protein	0.0224604	0.549116	0.299698	0.435371	0.962604	0.920862	0.00473	0.0459429	0.0009287	3.162e-06	1	0.073793	0.121978	0.007125	0.0001616	NA	NA	NA	NA	NA	NA	NA	NA	NA
Manes.01G164100	AT1G07320	ribosomal protein L4	0.0553145	0.16519	0.547924	-0.232663	-0.452901	0.872706	0.535094	0.011385	0.259245	0.039394	1	0.818166	0.0434639	0.397149	0.0840807	NA	NA	NA	NA	NA	NA	NA	NA	NA
Manes.01G164200	AT2G29630	thiaminC	-0.485301	0.0427312	0.361037	0.373167	0.81131	0.003599	0.858305	0.0891963	0.111399	0.0005442	0.347077	1	0.199924	0.20885	0.00324	NA	NA	NA	NA	NA	NA	NA	NA	NA
Manes.01G164300	AT5G58870	FTSH protease 9	-0.0193211	0.370081	0.338935	0.466599	0.463489	0.886157	0.0517515	0.0517254	0.0149875	0.0208782	1	0.266223	0.13317	0.0444631	0.0524967	NA	NA	NA	NA	NA	NA	NA	NA	NA
Manes.01G164500	AT2G29620		-1.7923	NA	0.936623	NA	NA	0.519194	0.203095	0.378724	0.203095	0.203095	0.858188	0.534715	0.548305	0.329226	0.310103	NA	NA	NA	NA	NA	NA	NA	NA	NA
Manes.01G164600			0.141623	-0.358963	-0.639257	-0.507425	-0.842371	0.260969	0.0513209	0.005732	0.0113675	0.002908	0.727094	0.264923	0.0266057	0.0361168	0.0110033	NA	NA	NA	NA	NA	NA	NA	NA	NA
Manes.01G164700	AT3G47000	Glycosyl hydrolase family protein	-0.0263497	-0.086516	-0.192312	0.334944	0.357995	0.908212	0.362147	0.0777679	0.0421274	0.0008164	1	0.701643	0.180206	0.0969953	0.004287	Manes.01G164700.1.p	2	2	9	1	0.0638477	0.99422	0.749882	1.994
Manes.01G164800	AT5G58900	Homeodomain-like transcriptional regulator	-0.146127	-1.50186	-2.94644	-2.139	-1.29055	0.642127	1.756e-05	2.441e-06	5.672e-06	8.704e-05	0.926238	0.005025	0.0002471	0.0004089	0.0009921	NA	NA	NA	NA	NA	NA	NA	NA	NA
Manes.01G164900	AT2G38080	Laccase/Diphenol oxidase family protein	-0.341009	-0.322505	0.444717	0.32784	-0.0405405	0.214578	0.384056	0.113905	0.366493	0.891731	0.692016	0.721447	0.239914	0.514059	0.982377	NA	NA	NA	NA	NA	NA	NA	NA	NA
Manes.01G165000			0.0613038	0.133504	0.549726	1.05338	1.03442	0.683501	0.345776	0.003047	0.0139861	0.00579	0.949422	0.686259	0.0172752	0.0422169	0.0187455	NA	NA	NA	NA	NA	NA	NA	NA	NA
Manes.01G165100	AT5G58930	Protein of unknown function (DUF740)	0.321817	-0.425758	-0.648695	-0.655664	-0.917301	0.122951	0.0004795	0.0001615	0.0003591	9.109e-06	0.635085	0.0238127	0.002586	0.003958	0.0002752	NA	NA	NA	NA	NA	NA	NA	NA	NA
Manes.01G165200	AT2G29580	CCCH-type zinc fingerfamily protein with RNA-binding domain	-0.0143324	-0.104004	-0.281008	0.0917342	0.534694	0.850727	0.343831	0.0198205	0.522618	0.0001612	1	0.684473	0.0652357	0.656449	0.001451	NA	NA	NA	NA	NA	NA	NA	NA	NA
Manes.01G165300	AT3G46960	RNA helicase, ATP-dependent, SK12/DOB1 protein	0.108147	-0.040414	-0.198701	0.788236	0.993194	0.58672	0.847706	0.363425	0.008357	0.0003857	0.896354	1	0.532707	0.0286093	0.002554	NA	NA	NA	NA	NA	NA	NA	NA	NA
Manes.01G165400	AT5G58960	Plant protein of unknown function (DUF641)	-0.409632	-0.547305	-0.763273	-1.10992	-1.70249	0.15514	0.135762	0.0635206	0.0260902	0.007801	0.660956	0.447155	0.15524	0.0668925	0.0237632	NA	NA	NA	NA	NA	NA	NA	NA	NA
Manes.01G165500	AT2G29570	proliferating cell nuclear antigen 2	0.246599	-0.429145	-1.53101	-2.2915	-2.38008	0.458649	0.152598	0.001991	0.0007214	0.0005874	0.818709	0.474906	0.0129694	0.006084	0.003411	Manes.01G165500.1.p	13	1	3	1	-0.198219	0.477454	0.620043	13.446
Manes.01G165601			1.62424	NA	-2.34173	0.193464	-2.03041	0.232944	0.0765987	0.145884	0.820787	0.180532	0.705911	0.329348	0.289272	0.923956	0.281775	NA	NA	NA	NA	NA	NA	NA	NA	NA
Manes.01G165700	AT2G29560	cytosolic enolase	0.169424	-0.0967173	-0.0669965	0.303644	0.318256	0.214252	0.160582	0.324011	0.0598249	0.0006009	0.692016	0.487641	0.503275	0.127729	0.003462	Manes.01G165700.1.p	4	4	7	1	-0.562579	0.255102	0.503965	3.988
Manes.01G165800	AT1G07380	Neutral/alkaline non-lysosomal ceramidase	-0.0935296	-0.155824	-0.23243	-0.463764	-0.735657	0.753125	0.18526	0.0324289	0.002324	0.0003596	0.985267	0.512347	0.0939018	0.0116532	0.002441	Manes.01G165800.1.p;Manes.02G123100.1.p	2	2	1	1	0.777674	0.388047	0.581332	1.932
Manes.01G165900	AT5G43240	Protein of unknown function (DUF674)	-1.6225	NA	-0.824484	0.824369	NA	0.272148	0.0869442	0.432138	0.373457	0.0869442	0.73802	0.353871	0.602093	0.521525	0.158061	NA	NA	NA	NA	NA	NA	NA	NA	NA
Manes.01G166000			NA	2.2859	-0.331918	NA	NA	1	0.306193	0.898425	0.51649	0.51649	1	0.653651	0.999214	0.65047	0.639037	NA	NA	NA	NA	NA	NA	NA	NA	NA
Manes.01G166100			0.0528114	-0.874154	-1.6567	-2.06927	-3.56878	0.880069	0.0101256	0.001077	0.0006598	0.0001797	1	0.110723	0.00847	0.005718	0.001555	Manes.01G166100.1.p	26	1	7;8;9;10;11;12;13	7	-0.844348	0.000151013	0.0323924	32.806
Manes.01G166300			NA	0.704019	-1.95578	NA	NA	0.298956	0.528901	0.338105	0.197275	0.197275	0.759048	0.813643	0.512383	0.322307	0.302767	NA	NA	NA	NA	NA	NA	NA	NA	NA
Manes.01G166400	AT5G59000	RING/FYVE/PHD zinc finger superfamily protein	-0.187717	-0.327722	-0.253149	-1.01219	-1.11546	0.688915	0.0951541	0.229114	0.002043	0.002525	0.952894	0.371246	0.398035	0.010686	0.009877	NA	NA	NA	NA	NA	NA	NA	NA	NA
Manes.01G166500	AT2G29540	RNApolymerase 14 kDa subunit	-0.123784	-0.474085	-0.23839	0.230862	0.0621685	0.213284	0.0166169	0.154649	0.069818	0.714085	0.692016	0.146144	0.302429	0.14424	0.825231	NA	NA	NA	NA	NA	NA	NA	NA	NA
Manes.01G166600	AT2G29530	Tim10/DDP family zinc finger protein	0.0117072	-0.0141608	-0.0466965	-0.152417	-0.42335	0.925973	0.913388	0.684214	0.240612	0.0202912	1	1	0.824904	0.375087	0.0513226	NA	NA	NA	NA	NA	NA	NA	NA	NA
Manes.01G166700	AT5G59010	Protein kinase protein with tetratricopeptide repeat domain	0.497854	-0.368275	-1.24681	-1.14468	-1.74881	0.0939751	0.30575	0.0205074	0.025929	0.008583	0.61298	0.653275	0.0667604	0.0665936	0.0255847	NA	NA	NA	NA	NA	NA	NA	NA	NA
Manes.01G166800	AT2G29510	Protein of unknown function (DUF3527)	0.282742	-0.429069	-0.845529	-0.859534	-1.49318	0.229329	0.0250653	0.002744	0.001979	0.00041	0.703242	0.18297	0.016001	0.010435	0.002661	NA	NA	NA	NA	NA	NA	NA	NA	NA
Manes.01G166900			-0.341977	1.02881	1.72218	1.22537	1.57058	0.308956	0.001897	4.597e-06	0.001722	0.0007297	0.759476	0.0449746	0.0003366	0.009496	0.003962	NA	NA	NA	NA	NA	NA	NA	NA	NA
Manes.01G167000	AT2G29500	HSP20-like chaperones superfamily protein	1.13527	0.880339	3.16044	NA	2.30274	0.541578	0.393782	0.0450095	0.194295	0.0222831	0.871961	0.729473	0.12022	0.318533	0.0552655	NA	NA	NA	NA	NA	NA	NA	NA	NA
Manes.01G167100	AT5G59590	UDP-glucosyl transferase 76E2	-2.09757	NA	2.15174	NA	-0.954827	0.362861	0.456453	0.127644	0.456453	0.717315	0.759476	0.783771	0.261334	0.606112	0.828166	NA	NA	NA	NA	NA	NA	NA	NA	NA
Manes.01G167200	AT5G59030	copper transporter 1	-0.257941	-0.681771	-0.27274	-0.91815	-1.73328	0.748268	0.0962856	0.501731	0.035168	0.006986	0.982495	0.373849	0.669146	0.0842475	0.0217631	NA	NA	NA	NA	NA	NA	NA	NA	NA
Manes.01G167300	AT5G59050		-0.243932	0.501736	0.977403	0.254612	0.908653	0.521607	0.0315613	0.0002055	0.152065	0.0004479	0.859691	0.205593	0.002975	0.266465	0.002821	NA	NA	NA	NA	NA	NA	NA	NA	NA
Manes.01G167401	AT2G29420	glutathione S-transferase tau 7	-0.498854	1.22133	1.51513	NA	1.67217	0.732424	0.172171	0.0630957	0.219533	0.136283	0.975433	0.493364	0.154455	0.349329	0.227624	NA	NA	NA	NA	NA	NA	NA	NA	NA
Manes.01G167500			0.885115	0.972779	-0.155563	NA	NA	0.303393	0.40556	0.898645	0.183531	0.183531	0.759476	0.740108	0.999391	0.304863	0.285641	NA	NA	NA	NA	NA	NA	NA	NA	NA
Manes.01G167601	AT5G59190	subtilase family protein	NA	NA	NA	NA	NA	1	1	1	0.170471	1	1	1	1	0.287995	1	NA	NA	NA	NA	NA	NA	NA	NA	NA
Manes.01G167604			NA	NA	NA	NA	NA	0.373901	1	1	1	1	0.759476	1	1	1	1	NA	NA	NA	NA	NA	NA	NA	NA	NA
Manes.01G167608	AT5G59140	BTB/POZ domain-containing protein	0.0891141	0.285532	0.123513	0.453813	1.03654	0.423656	0.0393813	0.411214	0.002699	1.983e-05	0.795821	0.231217	0.581034	0.0129047	0.0004203	NA	NA	NA	NA	NA	NA	NA	NA	NA
Manes.01G167900	AT1G07410	RAB GTPase homolog A2B	0.23557	-0.17547	0.0348031	0.125139	0.102728	0.143716	0.0472771	0.562462	0.365834	0.207871	0.654919	0.254751	0.712608	0.51342	0.315895	NA	NA	NA	NA	NA	NA	NA	NA	NA
Manes.01G168000			0.30132	0.223996	0.0553717	0.0809786	0.16373	0.0738934	0.0758216	0.632026	0.463632	0.211789	0.578748	0.327884	0.778552	0.613443	0.320748	NA	NA	NA	NA	NA	NA	NA	NA	NA
Manes.01G168100	AT3G46790	Tetratricopeptide repeat (TPR)-like superfamily protein	0.214294	-0.683812	-0.767538	-0.14168	-0.365598	0.431393	0.0683009	0.0304725	0.599995	0.206127	0.800716	0.309477	0.0895263	0.72921	0.313782	NA	NA	NA	NA	NA	NA	NA	NA	NA
Manes.01G168200	AT3G07800	Thymidine kinase	0.022187	0.141576	0.259982	0.108592	0.153735	0.936398	0.471691	0.280156	0.701903	0.431718	1	0.796593	0.460624	0.82212	0.56546	NA	NA	NA	NA	NA	NA	NA	NA	NA
Manes.01G168300	AT5G59210	myosin heavy chain-related	1.06046	-2.69249	-2.53016	0.109974	-0.847845	0.161681	0.001676	0.002072	0.707786	0.0553487	0.662183	0.0424573	0.0133087	0.827239	0.109462	NA	NA	NA	NA	NA	NA	NA	NA	NA
Manes.01G168400			0.666116	-1.91774	-2.5983	-2.38124	-3.76274	0.108153	0.0007634	0.0003129	0.0005259	0.0001635	0.633794	0.0289874	0.003853	0.004978	0.001465	NA	NA	NA	NA	NA	NA	NA	NA	NA
Manes.01G168500	AT1G07420	sterol 4-alpha-methyl-oxidase 2-1	0.681903	-1.02012	-1.1884	-1.26827	-1.79075	0.0493869	0.001413	0.001015	0.0005333	0.0003459	0.522988	0.0390092	0.008135	0.005023	0.002384	NA	NA	NA	NA	NA	NA	NA	NA	NA
Manes.01G168600	AT2G29380	highly ABA-induced PP2C gene 3	-0.298659	-0.644571	-3.74221	-3.51165	-4.16961	0.483899	0.276611	0.0117039	0.0128327	0.0102876	0.834582	0.61985	0.0442756	0.0395134	0.0295367	NA	NA	NA	NA	NA	NA	NA	NA	NA
Manes.01G168700	AT2G29360	NAD(P)-binding Rossmann-fold superfamily protein	0.235525	0.21189	-0.101402	-0.202038	0.245599	0.303949	0.365291	0.676283	0.430897	0.329852	0.759476	0.704905	0.817777	0.580159	0.457037	NA	NA	NA	NA	NA	NA	NA	NA	NA
Manes.01G168800	AT3G46140	Protein kinase superfamily protein	0.038097	-0.287214	-1.33634	0.201348	-0.450285	0.916746	0.239708	0.002254	0.523972	0.288798	1	0.577623	0.0140238	0.657747	0.412613	NA	NA	NA	NA	NA	NA	NA	NA	NA
Manes.01G168900	AT2G29260	NAD(P)-binding Rossmann-fold superfamily protein	0.351515	-0.103346	-1.03804	-0.683527	-1.15883	0.209171	0.687387	0.016487	0.047693	0.0280366	0.689358	0.929258	0.0570886	0.106804	0.0664744	NA	NA	NA	NA	NA	NA	NA	NA	NA
Manes.01G169000			NA	NA	NA	NA	NA	0.373901	0.51649	0.51649	0.51649	0.51649	0.759476	0.804112	0.669146	0.65047	0.639037	NA	NA	NA	NA	NA	NA	NA	NA	NA
Manes.01G169100	AT3G09290	telomerase activator1	NA	NA	NA	NA	NA	1	0.170471	0.170471	0.170471	1	1	0.491112	0.319779	0.287995	1	NA	NA	NA	NA	NA	NA	NA	NA	NA
Manes.01G169200	AT3G46780	plastid transcriptionally active 16	0.527847	0.452878	1.13652	2.34994	2.64066	0.138748	0.270947	0.002671	0.0002722	1.096e-05	0.651041	0.613831	0.0157107	0.003331	0.000307	NA	NA	NA	NA	NA	NA	NA	NA	NA
Manes.01G169300	AT2G29210	splicing factor PWI domain-containing protein	0.0731226	0.283531	0.321935	0.965628	1.16908	0.70209	0.18458	0.0770675	0.0005174	0.0001421	0.959843	0.511452	0.178993	0.004949	0.001345	NA	NA	NA	NA	NA	NA	NA	NA	NA
Manes.01G169400	AT1G07470	Transcription factor IIA, alpha/beta subunit	-0.0464235	-0.168746	0.0406457	0.644502	1.02511	0.283021	0.123176	0.680925	0.0001144	6.328e-07	0.746653	0.425203	0.822035	0.002033	7.508e-05	NA	NA	NA	NA	NA	NA	NA	NA	NA
Manes.01G169500	AT1G07476	(1 of 2) PTHR33912:SF1 - F22G5.17	NA	NA	NA	NA	NA	0.373901	1	1	1	1	0.759476	1	1	1	1	NA	NA	NA	NA	NA	NA	NA	NA	NA
Manes.01G169700			-0.275007	-0.297526	0.117788	-0.678423	-1.34456	0.664025	0.22341	0.620582	0.0708643	0.0009573	0.939726	0.558817	0.767799	0.145978	0.004792	NA	NA	NA	NA	NA	NA	NA	NA	NA
Manes.01G169800			0.153289	0.214624	-0.0669066	0.173561	-0.450992	0.0429943	0.369802	0.754897	0.413949	0.110296	0.504392	0.708396	0.885297	0.563012	0.191412	NA	NA	NA	NA	NA	NA	NA	NA	NA
Manes.01G169900	AT3G46740	translocon at the outer envelope membrane of chloroplasts 75-III	-0.100276	-0.114593	-0.0618257	0.670687	0.68678	0.620671	0.466448	0.630733	0.0007827	0.007486	0.914808	0.792513	0.777368	0.006387	0.022986	Manes.01G169900.1.p	23	23	8;10	2	-0.0747907	0.869995	0.726238	25.867
Manes.01G169950			NA	NA	NA	NA	NA	1	1	1	1	1	1	1	1	1	1	NA	NA	NA	NA	NA	NA	NA	NA	NA
Manes.01G170000	AT3G46640	Homeodomain-like superfamily protein	0.527888	1.1802	1.34281	3.19863	2.18501	0.0378633	0.00232	0.0133688	1.456e-06	0.0001048	0.492779	0.0508512	0.048713	0.0002032	0.001114	NA	NA	NA	NA	NA	NA	NA	NA	NA
Manes.01G170100	AT2G29180		-0.190437	0.580792	0.784363	1.31363	0.458355	0.647067	0.0396561	0.0511358	0.0003072	0.138645	0.929665	0.231867	0.132067	0.003581	0.230735	NA	NA	NA	NA	NA	NA	NA	NA	NA
Manes.01G170200	AT2G29190	pumilio 2	0.367913	-0.344579	-0.293904	0.364499	0.455574	0.0807382	0.0277964	0.0542165	0.0105532	0.002797	0.589624	0.192501	0.137884	0.0341216	0.0106874	NA	NA	NA	NA	NA	NA	NA	NA	NA
Manes.01G170300	AT2G29190	pumilio 2	0.264395	-0.287578	-0.255737	0.473948	0.640868	0.147567	0.0855394	0.099857	0.008578	0.00014	0.657161	0.350283	0.217445	0.0291811	0.001335	NA	NA	NA	NA	NA	NA	NA	NA	NA
Manes.01G170400			-0.14451	-0.422695	-0.257411	-0.280601	-0.350713	0.472004	0.0994023	0.29392	0.226358	0.15477	0.827685	0.379686	0.477046	0.357509	0.252762	NA	NA	NA	NA	NA	NA	NA	NA	NA
Manes.01G170500	AT5G59520	ZRT/IRT-like protein 2	-0.846608	-0.638238	0.0164127	-0.742303	-2.51258	0.440719	0.154828	0.970525	0.166278	0.004258	0.807094	0.478352	1	0.285275	0.0147067	NA	NA	NA	NA	NA	NA	NA	NA	NA
Manes.01G170600			-0.971737	0.842842	0.76348	0.0977184	-0.142982	0.217618	0.139365	0.0624228	0.828419	0.761335	0.694138	0.453514	0.153117	0.93028	0.868233	NA	NA	NA	NA	NA	NA	NA	NA	NA
Manes.01G170700	AT2G29125	ROTUNDIFOLIA like 2	NA	NA	NA	NA	NA	0.373901	4.563e-05	0.0186766	1	0.170471	0.759476	0.007188	0.0624236	1	0.268985	NA	NA	NA	NA	NA	NA	NA	NA	NA
Manes.01G170801			0.13174	0.553487	2.0392	2.77697	2.54121	0.917342	0.294553	0.002961	0.0478273	0.0005701	1	0.63984	0.016897	0.106991	0.00334	NA	NA	NA	NA	NA	NA	NA	NA	NA
Manes.01G170900	AT2G29090	cytochrome P450, family 707, subfamily A, polypeptide 2	1.39955	0.793162	1.78461	2.89701	1.5688	0.272803	0.429451	0.0270403	0.0189503	0.0868114	0.738762	0.761151	0.0819722	0.0522628	0.157863	NA	NA	NA	NA	NA	NA	NA	NA	NA
Manes.01G171100	AT5G59500	protein C-terminal S-isoprenylcysteine carboxyl O-methyltransferases	0.00771637	-0.252041	-0.508524	-0.0789972	-0.175253	0.977371	0.288241	0.056391	0.674137	0.384412	1	0.633677	0.141864	0.797485	0.516153	NA	NA	NA	NA	NA	NA	NA	NA	NA
Manes.01G171200	AT1G07510	FTSH protease 10	0.249996	0.00602045	-0.611997	-0.928605	-0.424228	0.0275619	0.957675	0.003178	0.00028	0.0195181	0.465208	1	0.0177728	0.003381	0.0497004	Manes.01G171200.1.p;Manes.09G092500.1.p	1	1	11	1	-0.959707	0.348071	0.563805	0.981
Manes.01G171300			-0.796714	-1.06144	-1.47326	-1.29165	-4.06444	0.213665	0.14072	0.0695447	0.111107	0.0155858	0.692016	0.455753	0.165969	0.208421	0.0413734	NA	NA	NA	NA	NA	NA	NA	NA	NA
Manes.01G171400	AT5G59480	Haloacid dehalogenase-like hydrolase (HAD) superfamily protein	-0.548925	0.0321342	-0.70584	-1.04572	-1.53291	0.360176	0.937849	0.127348	0.0606269	0.0212675	0.759476	1	0.260874	0.12913	0.0532541	NA	NA	NA	NA	NA	NA	NA	NA	NA
Manes.01G171500			0.142269	-0.0244749	-0.52037	0.710494	1.03904	0.70483	0.946155	0.0748038	0.0787547	0.000121	0.961332	1	0.175075	0.1589	0.001219	NA	NA	NA	NA	NA	NA	NA	NA	NA
Manes.01G171600	AT5G59460	scarecrow-like transcription factor 11 (SCL11)	0.327491	0.369569	0.482797	0.691701	0.643878	0.20296	0.0195914	0.004313	0.0007035	0.0007109	0.683523	0.159582	0.0218276	0.005972	0.003889	NA	NA	NA	NA	NA	NA	NA	NA	NA
Manes.01G171700			-0.817911	1.1435	0.0533106	1.287	-0.30572	0.290274	0.227432	0.917233	0.0613817	0.630775	0.752167	0.563258	1	0.130399	0.748348	NA	NA	NA	NA	NA	NA	NA	NA	NA
Manes.01G171800			0.181295	0.0438458	-2.07124	-4.12877	-2.95036	0.667304	0.950598	0.0137549	0.004189	0.008177	0.941067	1	0.0497679	0.017419	0.0246444	NA	NA	NA	NA	NA	NA	NA	NA	NA
Manes.01G171900			-0.192504	0.895403	0.389678	1.68465	1.18024	0.67998	0.188041	0.227526	0.00297	0.003975	0.947409	0.516091	0.39603	0.0137724	0.013972	NA	NA	NA	NA	NA	NA	NA	NA	NA
Manes.01G172000	AT1G07530	SCARECROW-like 14	-0.313477	0.427088	-0.127081	0.450682	0.254343	0.272898	0.261014	0.510622	0.0380963	0.14611	0.738762	0.602664	0.669146	0.0897293	0.240922	NA	NA	NA	NA	NA	NA	NA	NA	NA
Manes.01G172100	AT1G07540	TRF-like 2	-0.221882	-0.138666	-0.689893	-0.420698	0.288724	0.221085	0.408981	0.004675	0.0179956	0.0408156	0.696655	0.743415	0.0230563	0.0512986	0.0864456	NA	NA	NA	NA	NA	NA	NA	NA	NA
Manes.01G172200	AT5G59420	OSBP(oxysterol binding protein)-related protein 3C	0.242109	-0.105953	-0.484572	-0.196433	-0.137892	0.0531787	0.213286	0.001053	0.0559268	0.153456	0.531949	0.546501	0.008363	0.121085	0.251052	NA	NA	NA	NA	NA	NA	NA	NA	NA
Manes.01G172300	AT5G59420	OSBP(oxysterol binding protein)-related protein 3C	0.321666	-0.0367071	-0.207233	0.421168	0.352139	0.0294782	0.838165	0.216954	0.0278371	0.0509261	0.472236	1	0.38231	0.0703976	0.102682	Manes.01G172300.1.p;Manes.01G172300.2.p	7	2	6;7	2	-0.237569	0.387797	0.581332	6.942
Manes.01G172400	AT5G59410	Rab5-interacting family protein	0.252972	0.158533	0.192865	0.000582417	-0.0991766	0.0145622	0.35859	0.23594	0.997187	0.581636	0.421027	0.698714	0.406514	1	0.700744	NA	NA	NA	NA	NA	NA	NA	NA	NA
Manes.01G172500	AT2G29050	RHOMBOID-like 1	0.472697	-0.566518	-1.71977	-2.81271	-5.72068	0.142226	0.215668	0.008929	0.003685	0.001449	0.653661	0.549429	0.0364247	0.0159287	0.00647	NA	NA	NA	NA	NA	NA	NA	NA	NA
Manes.01G172600			0.510999	-0.00732419	-0.727697	-1.33943	-1.4197	0.0172303	0.972066	0.0404536	0.0115522	0.001774	0.429484	1	0.110692	0.036573	0.00757	NA	NA	NA	NA	NA	NA	NA	NA	NA
Manes.01G172650			3.84078	NA	NA	NA	NA	0.0953975	0.337311	0.337311	0.337311	0.337311	0.615192	0.679072	0.511785	0.483378	0.465188	NA	NA	NA	NA	NA	NA	NA	NA	NA
Manes.01G172700	AT2G39700	expansin A4	0.450837	-0.287144	-1.20547	-2.97598	-3.04014	0.0577858	0.209614	0.0009283	5.345e-05	4.943e-05	0.543467	0.542531	0.007657	0.00134	0.0007081	NA	NA	NA	NA	NA	NA	NA	NA	NA
Manes.01G172800	AT2G34500	cytochrome P450, family 710, subfamily A, polypeptide 1	0.13855	-0.138609	-0.559497	-0.706242	-0.540667	0.463406	0.708401	0.0412654	0.0123965	0.0427499	0.821614	0.943766	0.112434	0.0384627	0.0897312	NA	NA	NA	NA	NA	NA	NA	NA	NA
Manes.01G172900	AT1G30290	Tetratricopeptide repeat (TPR)-like superfamily protein	0.453942	-0.163632	-0.160544	0.487416	0.623241	0.0161243	0.335422	0.36894	0.006514	0.001357	0.425754	0.677431	0.538129	0.023831	0.006169	NA	NA	NA	NA	NA	NA	NA	NA	NA
Manes.01G173000			0.5743	0.143138	0.390491	1.11408	1.24442	0.0437145	0.541073	0.0693583	0.0161907	0.001736	0.504604	0.822784	0.165645	0.0472374	0.007444	NA	NA	NA	NA	NA	NA	NA	NA	NA
Manes.01G173100			0.0188027	0.466967	0.523036	0.707356	0.796405	0.950114	0.009541	0.004304	0.0009794	0.0009209	1	0.10692	0.021789	0.007362	0.004654	NA	NA	NA	NA	NA	NA	NA	NA	NA
Manes.01G173200			NA	NA	NA	NA	NA	1	1	1	1	1	1	1	1	1	1	NA	NA	NA	NA	NA	NA	NA	NA	NA
Manes.01G173300	AT2G28940	Protein kinase superfamily protein	-0.00853111	0.0389197	-0.332867	-0.0391907	0.510888	0.920667	0.826639	0.0737623	0.84736	0.003785	1	1	0.173224	0.946206	0.0134505	NA	NA	NA	NA	NA	NA	NA	NA	NA
Manes.01G173400	AT2G28930	protein kinase 1B	0.262148	0.564403	0.823891	1.16616	0.938963	0.209533	0.003009	0.0002997	0.0002523	5.178e-05	0.689477	0.0582117	0.003757	0.003196	0.000725	NA	NA	NA	NA	NA	NA	NA	NA	NA
Manes.01G173500	AT3G55440	triosephosphate isomerase	0.0998717	-0.43858	-1.24399	-1.71808	-2.12028	0.553785	0.0275918	0.0001568	6.878e-05	2.278e-05	0.879413	0.192263	0.002543	0.001534	0.0004467	Manes.01G173500.1.p;Manes.01G173500.2.p	9	5	1	1	0.517573	0.0979297	0.347467	12.957
Manes.01G173566			3.28261	NA	NA	NA	NA	0.42255	1	0.170471	1	0.170471	0.794734	1	0.319779	1	0.268985	NA	NA	NA	NA	NA	NA	NA	NA	NA
Manes.01G173632	AT3G46580	methyl-CPG-binding domain protein 5	0.0102517	-0.259522	-0.252581	-0.350308	-0.210178	0.848177	0.095174	0.108286	0.0362527	0.125574	1	0.371246	0.230836	0.0862414	0.21276	NA	NA	NA	NA	NA	NA	NA	NA	NA
Manes.01G173700	AT3G55430	O-Glycosyl hydrolases family 17 protein	0.357039	-0.74035	-1.16915	-1.59045	-2.74737	0.189703	5.207e-05	1.584e-06	9.749e-06	9.622e-08	0.680352	0.007626	0.0001948	0.0005325	3.431e-05	Manes.01G173700.1.p	2	2	3;4	2	0.108234	0.941583	0.741068	1.99
Manes.01G173800	AT2G28910	CAX interacting protein 4	-0.0820482	0.537448	0.79833	0.928368	1.40891	0.774403	0.009139	8.27e-06	0.00104	3.911e-08	0.995472	0.104306	0.0004702	0.007647	2.3e-05	NA	NA	NA	NA	NA	NA	NA	NA	NA
Manes.01G173900	AT3G46560	Tim10/DDP family zinc finger protein	0.360142	-0.497648	-0.773174	-0.83614	-1.00557	0.0312982	0.0203946	0.00376	0.002765	0.001227	0.476179	0.163182	0.0198041	0.0131261	0.00574	NA	NA	NA	NA	NA	NA	NA	NA	NA
Manes.01G174000	AT2G28900	outer plastid envelope protein 16-1	-0.140428	-2.53903	-4.21822	-4.41567	-3.78423	0.616439	0.0509653	0.030567	0.0296996	0.033142	0.912064	0.264043	0.0897076	0.073911	0.0761787	Manes.01G174000.1.p	7	2	1	1	0.0793243	0.617641	0.668805	7.965
Manes.01G174100	AT1G07590	Tetratricopeptide repeat (TPR)-like superfamily protein	0.430618	-0.308172	-0.634819	-0.427195	-0.426033	0.0242676	0.149388	0.008953	0.0665234	0.0890716	0.456812	0.470155	0.0364713	0.138973	0.161267	NA	NA	NA	NA	NA	NA	NA	NA	NA
Manes.01G174200			-0.00628256	-0.977356	-0.0701837	0.783378	0.957707	0.989764	0.105448	0.862385	0.0607014	0.0153497	1	0.391093	0.972417	0.129264	0.0408756	NA	NA	NA	NA	NA	NA	NA	NA	NA
Manes.01G174266			0.331076	-0.109855	-0.252117	0.368339	0.558998	0.122692	0.798181	0.377458	0.0625922	0.0524766	0.634814	1	0.546787	0.132371	0.104944	NA	NA	NA	NA	NA	NA	NA	NA	NA
Manes.01G174332			0.186437	-0.118641	-0.358964	0.23896	0.321774	0.546637	0.661615	0.259594	0.48016	0.284235	0.875307	0.910911	0.436247	0.629764	0.407278	NA	NA	NA	NA	NA	NA	NA	NA	NA
Manes.01G174400			-0.319764	-0.502267	0.0882752	1.31208	1.56659	0.387948	0.287739	0.808624	0.003885	0.002836	0.770658	0.633168	0.929384	0.0164949	0.0108076	NA	NA	NA	NA	NA	NA	NA	NA	NA
Manes.01G174600	AT1G07615	GTP-binding protein Obg/CgtA	2.23936	-0.204697	0.251875	0.792594	0.896441	0.0116422	0.592833	0.568617	0.291078	0.023734	0.409314	0.862382	0.718274	0.434039	0.0581505	NA	NA	NA	NA	NA	NA	NA	NA	NA
Manes.01G174700	AT2G27020	20S proteasome alpha subunit G1	0.041272	-0.394167	-0.584076	-0.537198	-0.504499	0.4876	0.0363683	0.0116281	0.0114073	0.0202385	0.836765	0.222628	0.0440994	0.0362105	0.0512096	Manes.01G174700.1.p;Manes.07G090500.2.p	9	1	1;2	2	0.414163	0.386168	0.580359	9.945
Manes.01G174800	AT4G31080	Protein of unknown function (DUF2296)	0.168989	-0.107101	0.506701	1.2011	0.978945	0.275732	0.369904	0.0002587	0.0003782	8.334e-06	0.740552	0.708396	0.003422	0.004078	0.0002624	NA	NA	NA	NA	NA	NA	NA	NA	NA
Manes.01G174850			NA	NA	NA	NA	NA	1	1	1	1	1	1	1	1	1	1	NA	NA	NA	NA	NA	NA	NA	NA	NA
Manes.01G174900			-0.0572634	0.118482	0.61675	0.843902	1.31008	0.832006	0.633885	0.0533333	0.0789817	5.152e-05	1	0.892149	0.1362	0.159232	0.0007228	NA	NA	NA	NA	NA	NA	NA	NA	NA
Manes.01G175000	AT2G26990	proteasome family protein	0.0889555	-0.296912	-0.277133	0.196138	0.162678	0.179611	0.022436	0.0217134	0.146636	0.092327	0.673257	0.172197	0.069636	0.258845	0.16618	NA	NA	NA	NA	NA	NA	NA	NA	NA
Manes.01G175100	AT2G26980	CBL-interacting protein kinase 3	-0.209778	0.874792	1.9042	1.74733	2.18924	0.396642	0.003019	6.4e-05	2.864e-05	9.623e-06	0.776706	0.0582661	0.001491	0.0009394	0.000286	Manes.01G175100.2.p;Manes.01G175100.3.p;Manes.01G175100.6.p	1	1	6	1	0.934285	0.19236	0.452968	0.997
Manes.01G175200	AT1G71210	Pentatricopeptide repeat (PPR) superfamily protein	0.303664	-0.135699	-0.209181	0.189477	0.00425815	0.182722	0.233272	0.130147	0.320106	0.972698	0.674408	0.570392	0.264986	0.465701	1	NA	NA	NA	NA	NA	NA	NA	NA	NA
Manes.01G175300	AT1G08400	RINT-1 / TIP-1 family	-0.0603662	0.141269	0.411014	0.619559	0.829031	0.800875	0.42672	0.005856	0.002244	1.413e-05	1	0.758893	0.0269857	0.011383	0.0003492	REV_Manes.01G175300.1.p;REV_Manes.01G175300.3.p;REV_Manes.01G175300.4.p;REV_Manes.01G175300.6.p;REV_Manes.01G175300.7.p	1	1	5;8;12	3	1.88973	0.854489	0.721606	0.997
Manes.01G175300	AT1G08400	RINT-1 / TIP-1 family	-0.0603662	0.141269	0.411014	0.619559	0.829031	0.800875	0.42672	0.005856	0.002244	1.413e-05	1	0.758893	0.0269857	0.011383	0.0003492	Manes.01G175300.1.p;Manes.01G175300.3.p;Manes.01G175300.4.p;Manes.01G175300.6.p;Manes.01G175300.7.p	1	1	3	1	0.930591	0.573857	0.653156	0.765
Manes.01G175400	AT1G21840	urease accessory protein F	-0.609389	0.0524924	-0.214146	0.562141	-0.868586	0.330135	0.936269	0.702933	0.261507	0.236395	0.759476	1	0.841241	0.399904	0.35047	NA	NA	NA	NA	NA	NA	NA	NA	NA
Manes.01G175500	AT5G20250	Raffinose synthase family protein	0.0324501	0.605084	1.12328	1.03966	-0.0544557	0.781893	0.0007863	4.927e-05	7.595e-06	0.595021	0.998901	0.0295766	0.001271	0.0004622	0.713438	NA	NA	NA	NA	NA	NA	NA	NA	NA
Manes.01G175600	AT2G05100	photosystem II light harvesting complex gene 2.1	-0.443447	1.06033	3.41558	2.76417	4.54745	0.741477	0.20156	0.0003878	0.094253	0.0160556	0.979518	0.53251	0.004401	0.183108	0.0424022	NA	NA	NA	NA	NA	NA	NA	NA	NA
Manes.01G175700	AT2G05100	photosystem II light harvesting complex gene 2.1	-2.53512	1.22149	1.68758	1.98908	2.63255	0.197409	0.325787	0.270269	0.318046	0.0544296	0.683065	0.668885	0.449102	0.464083	0.108064	NA	NA	NA	NA	NA	NA	NA	NA	NA
Manes.01G175800			NA	NA	NA	NA	NA	1	1	1	1	1	1	1	1	1	1	NA	NA	NA	NA	NA	NA	NA	NA	NA
Manes.01G175900			0.396464	-0.241848	-0.726499	-0.397214	-0.471534	0.269036	0.430633	0.0306097	0.192823	0.0818499	0.735356	0.761543	0.0898088	0.316673	0.150417	NA	NA	NA	NA	NA	NA	NA	NA	NA
Manes.01G176050			NA	NA	NA	NA	NA	1	1	1	1	1	1	1	1	1	1	NA	NA	NA	NA	NA	NA	NA	NA	NA
[truncated: 31,034 more rows]

## Sheet: SD2D
Supplementary Dataset S2D: Transcriptomic and proteomic profiling of pruned cassava plants. d, gene ontology (GO) terms enriched in the 5 clusters of differentially expressed genes. Data visualised in Supplementary Fig. S3
Only transcripts with a best Arabidopsis blast hit were assessed in each cluster.
[truncated: 33 more rows]

## Sheet: SD2E
Supplementary Dataset S2E: Transcriptomic and proteomic profiling of pruned cassava plants. e, gene ontology (GO) terms enriched in the sets of up- or downregulated proteins. Proteins quantified for protemics were filtered for those that are at least 1.5x more (group_upregulated) or less abundant (group_downregulated) at 10DAP compared to 0DAP with a p-value < 0.05. Only proteins with a best Arab…
[truncated: 10 more rows]
