# Supplementary material for: Understanding and modifying starch metabolism to limit yield losses in field-grown cassava
Source: Plant Physiol. 2026 Jun 4;201(3):kiag341. doi: 10.1093/plphys/kiag341 (PMC13368610; doi:10.1093/plphys/kiag341)
Supplement: kiag341_Supplementary_Data [file kiag341_supplementary_data.zip › DAVID_Supplementary_Dataset S3.xlsx]

## Sheet: SD3A
Supplementary Dataset S3A: Expression and biochemical properties of cassava AMY3 isoforms. Induction of AMY3A upon pruning, as assessed by RNAseq and qPCR. Data shown in Fig. 4A.
Method	RNA-seq				qPCR
Target	AMY3A		AMY3B		AMY3A		AMY3B
	0 DAP	10 DAP	0 DAP	10 DAP	0 DAP	10 DAP	0 DAP	10 DAP
Value 1	0.808604	10.7926	0.81271	0.126278	1.02088	19.7541	0.732835	0.236922
Value 2	0.969034	14.8118	0.84877	0.180096	1.00429	25.5473	1.40582	0.136351
Value 3	1.04483	9.21711	1.01912	0.255638	0.972656	29.3185	0.967956	0.337215
Value 4	1.15085		1.38919
Value 5	0.95495		0.970124
Value 6	1.07173		0.960082
	RNA-seq AMY3A 0 DAP	RNA-seq AMY3A 10 DAP	RNA-seq AMY3B 0 DAP	RNA-seq AMY3B 10 DAP	qPCR AMY3A 0 DAP	qPCR AMY3A 10 DAP	qPCR AMY3B 0 DAP	qPCR AMY3B 10 DAP
Average	1	11.6072	1	0.187337	0.999274	24.8733	1.03554	0.236829
SD	0.117925	2.88492	0.206043	0.0649833	0.0244982	4.81767	0.341546	0.100432
n	6	3	6	3	3	3	3	3
sqrt(n)	2.44949	1.73205	2.44949	1.73205	1.73205	1.73205	1.73205	1.73205
SEM	0.0481428	1.66561	0.0841166	0.0375181	0.0141441	2.78148	0.197192	0.0579847

## Sheet: SD3B
Supplementary Dataset S3B: Expression and biochemical properties of cassava AMY3 isoforms. Induction of AMY3A upon pruning, as assessed by mass spectrometry- (MS) and immunoblot- (WB) derived data. Data shown in Fig. 4B.
RAW values		Method	MS	MS		WB	WB
		Genotype	WT	WT		WT	WT
		Target	AMY3A	AMY3A		AMY3A	AMY3A
		DAP	0 DAP	10 DAP		0 DAP	9 DAP
		Value 1	0.0001279	0.0033451		0.231645	1
		Value 2	0.0001897	0.0015247		0.108642	1.56474
		Value 3	0.0004204	0.0025813		0.105911	0.480687
		Value 4				0.00090885	0.95089
		Value 5				0.164172	0.630719
		Value 6				0.0524085	1.32374
		Value 7				0.0600746	0.434303
		Value 8					1.86164
		Value 9					0.482194
		Value 10					0.496841
Normalized values		Method	MS	MS		WB	WB
		Genotype	WT	WT		WT	WT
		Target	AMY3A	AMY3A		AMY3A	AMY3A
		DAP	0 DAP	10 DAP		0 DAP	9 DAP
		Fold change 1	0.519919	13.598		2.2404	9.67169
		Fold change 2	0.771138	6.19797		1.05075	15.1337
		Fold change 3	1.70894	10.4931		1.02434	4.64906
		Fold change 4				0.00879012	9.19672
		Fold change 5				1.58782	6.10012
		Fold change 6				0.506879	12.8028
		Fold change 7				0.581023	4.20044
		Fold change 8					18.0052
		Fold change 9					4.66363
		Fold change 10					4.8053
		Average	1	10.0963		1	8.92287
		SEM	0.361814	2.14539		0.279817	1.56483
		Average log2	3.20343e-16	3.33576		0	3.15751
Example blot: signals for AMY3 and for Actin were acquired separately on diffrent channels (see Materials and Methods), combined, and converted to a greyscale image.

## Sheet: SD3C
Supplementary Dataset S3C: Expression and biochemical properties of cassava AMY3 isoforms. Activity of cassava AMY3A against blocked p-nitrophenyl maltoheptaoside under reducing and oxidizing conditions. 90 min timepoint. Data shown in Fig 4D.
Raw Data values
Redox status	Protein	Helper_column	PNP released [nmols min-1 mg-1]
Reduced	AtAMY3	AtAMY3_Reduced	27.488
Reduced	AtAMY3	AtAMY3_Reduced	28.9908
Reduced	AtAMY3	AtAMY3_Reduced	29.7422
Reduced	MeAMY3A	MeAMY3A_Reduced	31.7459
Reduced	MeAMY3A	MeAMY3A_Reduced	32.8729
Reduced	MeAMY3A	MeAMY3A_Reduced	33.1234
Reduced	MeAMY3A D675N	MeAMY3A D675N_Reduced	0
Reduced	MeAMY3A D675N	MeAMY3A D675N_Reduced	0.0626151
Reduced	MeAMY3A D675N	MeAMY3A D675N_Reduced	0
Oxidized	AtAMY3	AtAMY3_Oxidized	0.0626151
Oxidized	AtAMY3	AtAMY3_Oxidized	0.12523
Oxidized	AtAMY3	AtAMY3_Oxidized	0
Oxidized	MeAMY3A	MeAMY3A_Oxidized	1.18969
Oxidized	MeAMY3A	MeAMY3A_Oxidized	1.37753
Oxidized	MeAMY3A	MeAMY3A_Oxidized	1.31492
Oxidized	MeAMY3A D675N	MeAMY3A D675N_Oxidized	0
Oxidized	MeAMY3A D675N	MeAMY3A D675N_Oxidized	0.0626151
Oxidized	MeAMY3A D675N	MeAMY3A D675N_Oxidized	0.12523
Summary statistics
	Mean PNP released	SD PNP released	SQRT(3)	SE
AtAMY3_Reduced	28.7403	1.14775	1.73205	0.662656
AtAMY3_Oxidized	0.0626151	0.0626151		0.0361508
MeAMY3A_Reduced	32.5807	0.733782		0.423649
MeAMY3A_Oxidized	1.29405	0.0956461		0.0552213
MeAMY3A D675N_Reduced	0.0208717	0.0361508		0.0208717
MeAMY3A D675N_Oxidized	0.0626151	0.0626151		0.0361508
