# Supplementary material for: Understanding and modifying starch metabolism to limit yield losses in field-grown cassava
Source: Plant Physiol. 2026 Jun 4;201(3):kiag341. doi: 10.1093/plphys/kiag341 (PMC13368610; doi:10.1093/plphys/kiag341)
Supplement: kiag341_Supplementary_Data [file kiag341_supplementary_data.zip › DAVID_Supplementary_Dataset S4.xlsx]

## Sheet: SD4A
Supplementary Dataset S4A: AMY3 protein expression in storage roots and stems of glasshouse-grown cassava upon pruning. Quantification of AMY3 levels in storage roots at 0 DAP and 9 DAP as assessed by immunoblotting. Data for the wild type are the same as in Supplamentary Dataset S3B. Example blots are shown below. Data shown in Fig. 5B.
Line	Timepoint	AMY3A/actin				Average		Std. deviation		n		sqrt(n)		SE
WT	0 DAP	0.231645			Line	0 DAP	9 DAP	0 DAP	9 DAP	0 DAP	9 DAP	0 DAP	9 DAP	0 DAP	9 DAP
WT	0 DAP	0.108642			WT	0.103394	0.922576	0.0765457	0.511642	7	10	2.64575	3.16228	0.0289315	0.161795
WT	0 DAP	0.105911			A21	0.0796025	0.522107	0.0439156	0.492587	3	4	1.73205	2	0.0253547	0.246294
WT	0 DAP	0.00090885			A25	0.103737	0.671942	0.0550745	0.123583	3	4	1.73205	2	0.0317973	0.0617913
WT	0 DAP	0.164172			A2	0.0617736	0.0928022	0.0387615	0.0310109	3	3	1.73205	1.73205	0.022379	0.0179041
WT	0 DAP	0.0524085			A20	0.0522308	0.0285939	0.0298629	0.0107366	3	5	1.73205	2.23607	0.0172413	0.00480157
WT	0 DAP	0.0600746			A29	0.028246	0.132451	0.00900156	0.0367155	4	4	2	2	0.00450078	0.0183578
WT	9 DAP	1			A31	0.029846	0.0577788	0.0114801	0.015951	4	6	2	2.44949	0.00574006	0.00651195
WT	9 DAP	1.56474
WT	9 DAP	0.630719
WT	9 DAP	0.434303
WT	9 DAP	0.482194
WT	9 DAP	0.95089
WT	9 DAP	1.32374
WT	9 DAP	1.86164
WT	9 DAP	0.496841
WT	9 DAP	0.480687
A2	0 DAP	0.105317
A2	0 DAP	0.0489712
A2	0 DAP	0.0310328
A2	9 DAP	0.127145
A2	9 DAP	0.08441
A2	9 DAP	0.0668511
A20	0 DAP	0.0678461
A20	0 DAP	0.0177977
A20	0 DAP	0.0710485
A20	9 DAP	0.0335068
A20	9 DAP	0.0309804
A20	9 DAP	0.0240045
A20	9 DAP	0.0129817
A20	9 DAP	0.0414961
A21	0 DAP	0.122073
A21	0 DAP	0.0823621
A21	0 DAP	0.0343722
A21	9 DAP	1.24749				T.test: 0 DAP - 9 DAP			*0.01 < p-value < 0.05
A21	9 DAP	0.320124			Line	p-value	Significance		**0.001 < p-value < 0.01
A21	9 DAP	0.150914			WT	0.000832271	***		***p-value < 0.001
A21	9 DAP	0.369901			A21	0.190339
A25	0 DAP	0.116664			A25	0.000753749	***
A25	0 DAP	0.151198			A2	0.339864
A25	0 DAP	0.0433486			A20	0.145283
A25	9 DAP	0.584817			A29	0.00149656	**
A25	9 DAP	0.551094			A31	0.0171428	*
A25	9 DAP	0.807522
A25	9 DAP	0.744336				T.test: comparison to WT
A29	0 DAP	0.0320518			Line	0 DAP p value	Significance	9 DAP p-value	Significance
A29	0 DAP	0.0391909			WT
A29	0 DAP	0.0209649			A21	0.634771		0.206561
A29	0 DAP	0.0207764			A25	0.994655		0.362344
A29	9 DAP	0.101125			A2	0.407951		0.0198398	*
A29	9 DAP	0.166116			A20	0.306987		0.00207083	**
A29	9 DAP	0.100243			A29	0.0882137		0.0108313	*
A29	9 DAP	0.162319			A31	0.0947452		0.00112259	**
A31	0 DAP	0.0296465
A31	0 DAP	0.0459102				T.test: comparison to A25
A31	0 DAP	0.0243056			Line	0 DAP p value	Significance	9 DAP p-value	Significance
A31	0 DAP	0.019522			WT	0.994655		0.362344
A31	9 DAP	0.06448			A21	0.584816		0.576674
A31	9 DAP	0.0732755			A25
A31	9 DAP	0.0414683			A2	0.341222		0.000568413	***
A31	9 DAP	0.0431481			A20	0.227561		7.13737e-06	***
A31	9 DAP	0.0774606			A29	0.0387905	*	0.00015826	***
A31	9 DAP	0.0468405			A31	0.0432382	*	1.66781e-06	***
Example blots: signals for AMY3 and for actin were acquired separately on diffrent channels (see Materials and Methods), combined, and converted to greyscale images. Note that these blots also include transgenic lines that were isolated but not analysed further.

## Sheet: SD4B
Supplementary Dataset S4B: AMY3 protein expression in storage roots and stems of glasshouse-grown cassava upon pruning, as assessed by immunoblotting. Quantification of AMY3 levels in stems at 0 DAP and 9 DAP. Data shown in Supplementary Fig. S5C.
Line	Signal	Timepoint
WT	0.121677	0 DAP
WT	0.241132	0 DAP			Mean		SD		n		sqrt(n)		SE
WT	0.0291102	0 DAP		Line	0 DAP	9 DAP	0 DAP	9 DAP	0 DAP	9 DAP	0 DAP	9 DAP	0 DAP	9 DAP
WT	0.221902	0 DAP		WT	0.111929	0.374459	0.0860667	0.333204	12	13	3.4641	3.60555	0.0248453	0.0924141
WT	0.196081	0 DAP		A21	ND	ND	ND	ND	ND	ND	ND	ND	ND	ND
WT	0.00742591	0 DAP		A25	0.114862	0.358474	0.0920783	0.143294	3	4	1.73205	2	0.0531614	0.071647
WT	0.152734	0 DAP		A2	0.0780396	0.0657733	0.0200276	0.0484922	3	3	1.73205	1.73205	0.0115629	0.027997
WT	0.0563246	0 DAP		A20	0.0312187	0.0312012	0.0272563	0.0252687	3	5	1.73205	2.23607	0.0157365	0.0113005
WT	0.0246809	0 DAP		A29	0.0533574	0.0843299	0.0407956	0.0527917	4	4	2	2	0.0203978	0.0263958
WT	0.196464	0 DAP		A31	0.0768296	0.12665	0.0319242	0.104542	4	6	2	2.44949	0.0159621	0.0426793
WT	0.0477496	0 DAP
WT	0.0478658	0 DAP
WT	0.273662	9 DAP
WT	0.536948	9 DAP
WT	0.115453	9 DAP
WT	0.73735	9 DAP
WT	0.054774	9 DAP
WT	0.22749	9 DAP
WT	0.595119	9 DAP
WT	0.152662	9 DAP
WT	0.388628	9 DAP
WT	0.147534	9 DAP
WT	0.264294	9 DAP
WT	1.24203	9 DAP
WT	0.13203	9 DAP
A2	0.101099	0 DAP
A2	0.0680297	0 DAP
A2	0.0649902	0 DAP
A2	0.0296366	9 DAP
A2	0.0467998	9 DAP
A2	0.120884	9 DAP
A20	0	0 DAP	-0.00212437
A20	0.0433705	0 DAP
A20	0.0502855	0 DAP
A20	0.0133681	9 DAP			T.test 0 DAP - 9 DAP			*0.01 < p-value < 0.05
A20	0.0384678	9 DAP		Line	p-value	Significance		**0.001 < p-value < 0.01
A20	0	9 DAP	-0.0257051	WT	0.0144673	*		***p-value < 0.001
A20	0.0650739	9 DAP		A21	ND	ND
A20	0.0390964	9 DAP		A25	0.051598
A25	0.0266359	0 DAP		A2	0.706236
A25	0.107588	0 DAP		A20	0.999295
A25	0.210361	0 DAP		A29	0.388992
A25	0.323562	9 DAP		A31	0.390021
A25	0.308772	9 DAP
A25	0.5656	9 DAP			T.test: comparison to WT
A25	0.235962	9 DAP		Line	0 DAP p value	Significance	9 DAP p-value	Significance
A29	0.0421124	0 DAP		WT
A29	0.106485	0 DAP		A21
A29	0.0082622	0 DAP		A25	0.959154		0.928141
A29	0.0565705	0 DAP		A2	0.520835		0.14119
A29	0.0296654	9 DAP		A20	0.126369		0.038247	*
A29	0.0514626	9 DAP		A29	0.217676		0.110287
A29	0.112905	9 DAP		A31	0.44705		0.0967624
A29	0.143287	9 DAP
A31	0.106442	0 DAP			T.test: comparison to A25
A31	0.0449374	0 DAP		Line	0 DAP p value	Significance	9 DAP p-value	Significance
A31	0.102062	0 DAP		WT	0.959154		0.928141
A31	0.0538775	0 DAP		A21
A31	0.0553511	9 DAP		A25
A31	0.0296297	9 DAP		A2	0.53564		0.0208242	*
A31	0.114328	9 DAP		A20	0.205881		0.0014055	**
A31	0.0508212	9 DAP		A29	0.278468		0.0114982	*
A31	0.280949	9 DAP		A31	0.466899		0.0176178	*
A31	0.228822	9 DAP
