# Supplementary material for: Understanding and modifying starch metabolism to limit yield losses in field-grown cassava
Source: Plant Physiol. 2026 Jun 4;201(3):kiag341. doi: 10.1093/plphys/kiag341 (PMC13368610; doi:10.1093/plphys/kiag341)
Supplement: kiag341_Supplementary_Data [file kiag341_supplementary_data.zip › DAVID_Supplementary_Dataset S5.xlsx]

## Sheet: SD5A
Supplementary Dataset S5A: AMY3 protein expression in storage roots and starch mobilization of field-grown cassava upon pruning. Quantification of AMY3 levels in storage roots at 0 DAP and 10 DAP, as assessed by immunoblotting. Data shown in Fig. 6A.
Line	Timepoint	MeAMY3A/Actin		Summary
A2	0 DAP	0.0885085
A2	0 DAP	0.0369539		Line	Mean 0 DAP	Mean 10 DAP	SD 0 DAP	SD 10 DAP	n 0 DAP	n 10 DAP	sqrt(n) 0 DAP	sqrt(n) 10 DAP	SE 0 DAP	SE 10 DAP
A2	0 DAP	0.00388607		WT	0.34335	0.706401	0.19196	0.245027	5	5	2.23607	2.23607	0.0858473	0.109579
A2	0 DAP	0.0170392		A21	0.085099	0.274426	0.0479012	0.180728	5	5	2.23607	2.23607	0.0214221	0.0808242
A2	0 DAP	0.048413		A25	0.130117	0.546618	0.0749851	0.274525	4	5	2	2.23607	0.0374925	0.122771
A2	10 DAP	0.0901421		A2	0.0389601	0.0307398	0.0326311	0.0367459	5	5	2.23607	2.23607	0.0145931	0.0164332
A2	10 DAP	0.00296216		A20	0.0433385	0.0367551	0.0432693	0.0287555	5	5	2.23607	2.23607	0.0193506	0.0128598
A2	10 DAP	0.0214806		A29	0.0347249	0.0268577	0.0300877	0.0239855	5	4	2.23607	2	0.0134556	0.0119927
A2	10 DAP	0		A31	0.0341724	0.0206972	0.0334881	0.0153814	5	4	2.23607	2	0.0149763	0.00769072
A2	10 DAP	0.039114
A20	0 DAP	0.109726
A20	0 DAP	0.0170915
A20	0 DAP	0
A20	0 DAP	0.0608958
A20	0 DAP	0.0289788
A20	10 DAP	0.075442
A20	10 DAP	0.0598744
A20	10 DAP	0.0175607
A20	10 DAP	0.0155399
A20	10 DAP	0.0153583
A21	0 DAP	0.101922
A21	0 DAP	0.0275532
A21	0 DAP	0.0464766
A21	0 DAP	0.103046
A21	0 DAP	0.146498
A21	10 DAP	0.559327
A21	10 DAP	0.23985		Statistics (unpaired t-tests)
A21	10 DAP	0.148811
A21	10 DAP	0.100869			T.test 0 DAP - 10 DAP			*0.01 < p-value < 0.05
A21	10 DAP	0.323272		Line	p-value	Significance		**0.001 < p-value < 0.01
A25	0 DAP	0.0431518		WT	0.0312237	*		***p-value < 0.001
A25	0 DAP	0.108248		A21	0.0533653
A25	0 DAP	0.222643		A25	0.0226105	*
A25	0 DAP	0.146425		A2	0.718097
A25	10 DAP	0.992658		A20	0.784101
A25	10 DAP	0.344628		A29	0.68406
A25	10 DAP	0.631658		A31	0.484898
A25	10 DAP	0.369391
A25	10 DAP	0.394755			T.test: comparison to A25					*0.01 < p-value < 0.05
A29	0 DAP	0		Line	0 DAP p-value	Significance	10 DAP p-value	Significance		**0.001 < p-value < 0.01
A29	0 DAP	0.0193262		WT	0.0766445		0.360005			***p-value < 0.001
A29	0 DAP	0.0783468		A21	0.307649		0.101196
A29	0 DAP	0.0267034		A25
A29	0 DAP	0.049248		A2	0.0426146	*	0.00314442	**
A29	10 DAP	0		A20	0.0358205	*	0.00329684	**
A29	10 DAP	0.0499864		A29	0.0339913	*	0.00742658	**
A29	10 DAP	0.0135123		A31	0.0359685	*	0.00695132	**
A29	10 DAP	0.0439321
A31	0 DAP	0.0039433			T.test: comparison to WT
A31	0 DAP	0.00648089		Line	0 DAP p-value	Significance	10 DAP p-value	Significance
A31	0 DAP	0.0860937		WT
A31	0 DAP	0.0304127		A21	0.019328		0.0131451	*
A31	0 DAP	0.0439314		A25	0.0766445		0.360005
A31	10 DAP	0.0180743		A2	0.00813175	**	0.000290186	**
A31	10 DAP	0.0312174		A20	0.00923439	**	0.000299415	**
A31	10 DAP	0		A29	0.00749101	**	0.000956453	**
A31	10 DAP	0.0334971		A31	0.0075325	**	0.000896476	**
WT	0 DAP	0.0940668
WT	0 DAP	0.304715
WT	0 DAP	0.319049
WT	0 DAP	0.368254
WT	0 DAP	0.630665
WT	10 DAP	0.442464
WT	10 DAP	0.816566
WT	10 DAP	0.459883
WT	10 DAP	0.81309
WT	10 DAP	1

## Sheet: SD5B
Supplementary Dataset S5B: AMY3 protein expression in storage roots and starch mobilization of field-grown cassava upon pruning. Starch mobilization in the storage roots of AMY3 RNAi lines. Data shown in Fig. 6B.
Line	Timepoint	Starch [mg g FW-1]		Summary
A2	0 DAP	60.1515
A2	0 DAP	76.3534		Line	Mean 0 DAP	Mean 10 DAP	SD 0 DAP	SD 10 DAP	n 0 DAP	n 10 DAP	sqrt(n) 0 DAP	sqrt(n) 10 DAP	SE 0 DAP	SE 10 DAP	Percentage of total mobilised starch at 10 DAP
A2	0 DAP	81.5874		WT	115.849	81.5597	32.9253	21.5654	5	5	2.23607	2.23607	14.7246	9.64435	29.5985
A2	0 DAP	139.956		A21	123.327	91.968	18.5504	18.1738	5	5	2.23607	2.23607	8.296	8.12757	25.4274
A2	0 DAP	81.6576		A25	99.7259	72.3413	10.6654	24.4692	4	5	2	2.23607	5.33269	10.943	27.4599
A2	10 DAP	96.6853		A2	87.9413	73.6548	30.3808	26.2021	5	5	2.23607	2.23607	13.5867	11.7179	16.2455
A2	10 DAP	33.9094		A20	124.595	103.083	48.7992	15.854	5	5	2.23607	2.23607	21.8236	7.09011	17.2655
A2	10 DAP	84.2693		A29	97.9743	93.9942	36.4076	22.6404	5	4	2.23607	2	16.282	11.3202	4.06246
A2	10 DAP	92.5926		A31	90.3084	76.9946	18.6709	11.9873	5	4	2.23607	2	8.34987	5.99367	14.7426
A2	10 DAP	60.8173
A20	0 DAP	62.3683
A20	0 DAP	144.532
A20	0 DAP	89.9442
A20	0 DAP	139.667
A20	0 DAP	186.465
A20	10 DAP	102.981
A20	10 DAP	89.6984
A20	10 DAP	88.9526
A20	10 DAP	127.964
A20	10 DAP	105.82
A21	0 DAP	95.2577
A21	0 DAP	141.024
A21	0 DAP	114.452
A21	0 DAP	135.34
A21	0 DAP	130.561
A21	10 DAP	119.896
A21	10 DAP	71.9095
A21	10 DAP	94.5458
A21	10 DAP	80.5149
A21	10 DAP	92.9739
A25	0 DAP	96.8976		Statistics (unpaired t-tests)
A25	0 DAP	94.6772
A25	0 DAP	115.428			T.test 0 DAP - 10 DAP			*0.05 < p-value < 0.1
A25	0 DAP	91.9014		Line	p-value	Significance		**0.01 < p-value < 0.05
A25	10 DAP	41.8224		WT	0.0872533	*		***p-value < 0.01
A25	10 DAP	90.2897		A21	0.0270689	**
A25	10 DAP	100.913		A25	0.0778137	*
A25	10 DAP	54.415		A2	0.448858
A25	10 DAP	74.2658		A20	0.375943
A29	0 DAP	70.6954		A29	0.854844
A29	0 DAP	138.162		A31	0.258776
A29	0 DAP	136.923
A29	0 DAP	78.4208			T.test: comparison to A25
A29	0 DAP	65.6705		Line	0 DAP p-value	Significance	10 DAP p-value	Significance
A29	10 DAP	125.595		WT	0.383419		0.545028
A29	10 DAP	81.1498		A21	0.0595556	*	0.187868
A29	10 DAP	74.659		A25
A29	10 DAP	94.573		A2	0.488021		0.93672
A31	0 DAP	116.589		A20	0.356308		0.0461247	*
A31	0 DAP	78.5473		A29	0.929305		0.215465
A31	0 DAP	78.033		A31	0.402237		0.740058
A31	0 DAP	74.8299
A31	0 DAP	103.543			T.test: comparison to WT
A31	10 DAP	82.0726		Line	0 DAP p-value	Significance	10 DAP p-value	Significance
A31	10 DAP	91.43		WT
A31	10 DAP	69.0463		A21	0.669894		0.433146
A31	10 DAP	65.4296		A25	0.383419		0.545028
WT	0 DAP	87.0347		A2	0.201124		0.616564
WT	0 DAP	117.885		A20	0.748263		0.109868
WT	0 DAP	147.209		A29	0.439064		0.427975
WT	0 DAP	148.971		A31	0.169771		0.717957
WT	0 DAP	78.1476
WT	10 DAP	75.4579
WT	10 DAP	66.8047
WT	10 DAP	105.808
WT	10 DAP	57.374
WT	10 DAP	102.354
