# Supplementary material for: Understanding and modifying starch metabolism to limit yield losses in field-grown cassava
Source: Plant Physiol. 2026 Jun 4;201(3):kiag341. doi: 10.1093/plphys/kiag341 (PMC13368610; doi:10.1093/plphys/kiag341)
Supplement: kiag341_Supplementary_Data [file kiag341_supplementary_data.zip › DAVID_Supplementary_Dataset S6.xlsx]

## Sheet: SD6A
Supplementary Dataset S6A: Data underlying Table 1. Field-grown plants were uprooted, the 40 cm stem directly aboveground removed, and the remaining shoot and storage root fresh weights (FW) recorded. Stem cuttings for propagation were prepared from the part immediately above 40 cm stem aboveground, stored for 1 week in plastic bags, and then used in replanting and sprouting tests (Supplementary …
						averages					standard deviations			standard errors			t.tests to A25			t.tests to WT
Plant Line	Shoot fresh weight [kg per plant]	Storage root fresh weight [kg per plant]	Harvest index (HI)		Plant Line	shoot FW [kg per plant]	storage root FW [kg per plant]	harvest index (HI)	N	sqrt(n)	shoot FW [kg per plant]	storage root FW [KG per plant]	Harvest index (HI)	shoot FW [kg per plant]	storage root FW [KG per plant]	Harvest index (HI)	shoot FW [kg per plant]	storage root FW [KG per plant]	Harvest index (HI)	shoot FW [kg per plant]	storage root FW [KG per plant]	Harvest index (HI)
2	3.63	1.1	0.232558		WT	4.492	1.914	0.29707	5	2.23607	1.75817	0.806027	0.0211541	0.786279	0.360466	0.00946041	0.584629	0.103464	0.0315706
2	3.65	1.12	0.234801		A21	5.552	1.406	0.205075	5	2.23607	1.27774	0.242136	0.029244	0.571423	0.108287	0.0130783	0.103801	0.304151	0.296921	0.307225	0.214059	0.000454713
2	5.2	1.81	0.258203		A25	3.892	1.16	0.233961	5	2.23607	1.56784	0.438577	0.0499614	0.701159	0.196138	0.0223434				0.584629	0.103464	0.0315706
2	4.81	1.61	0.250779		A2	4.382	1.376	0.237589	5	2.23607	0.708922	0.317537	0.0180775	0.317039	0.142007	0.00808452	0.54206	0.398421	0.882436	0.899968	0.202381	0.00139098
2	4.62	1.24	0.211604		A20	4.548	1.21	0.212653	5	2.23607	1.83927	0.421189	0.0365364	0.822547	0.188361	0.0163396	0.560719	0.858694	0.463544	0.961956	0.121707	0.00208023
20	7.75	1.75	0.184211		A29	3.136	0.854	0.215915	5	2.23607	0.529179	0.123612	0.0352964	0.236656	0.0552811	0.015785	0.33687	0.171592	0.527993	0.137261	0.0196899	0.0022566
20	4.39	1.53	0.258446		A31	4.296	1.158	0.211239	5	2.23607	1.22425	0.364856	0.0125241	0.5475	0.163169	0.00560095	0.661796	0.993937	0.352821	0.843019	0.0924384	5.2039e-05
20	3.63	1.13	0.237395
20	3.76	0.77	0.169978			Summary					Summary (incl. statistics)
20	3.21	0.87	0.213235		Plant Line	shoot FW [kg per plant]	storage root FW [kg per plant]	harvest index (HI)		Plant Line	shoot FW [kg per plant]	storage root FW [kg per plant]	harvest index (HI)
21	7.13	1.83	0.204241		WT	4.49 ± 0.79	1.91 ± 0.36	0.3 ± 0.01		WT	4.49 ± 0.79	1.91 ± 0.36	0.3 ± 0.01*
21	6.75	1.24	0.155194		A21	5.55 ± 0.57	1.41 ± 0.11	0.21 ± 0.01		A21	5.55 ± 0.57	1.41 ± 0.11	0.21 ± 0.01
21	4.76	1.37	0.223491		A25	3.89 ± 0.7	1.16 ± 0.2	0.23 ± 0.02		A25	3.89 ± 0.7	1.16 ± 0.2	0.23 ± 0.02
21	4.63	1.27	0.215254		A2	4.38 ± 0.32	1.38 ± 0.14	0.24 ± 0.01		A2	4.38 ± 0.32	1.38 ± 0.14	0.24 ± 0.01
21	4.49	1.32	0.227194		A20	4.55 ± 0.82	1.21 ± 0.19	0.21 ± 0.02		A20	4.55 ± 0.82	1.21 ± 0.19	0.21 ± 0.02
25	3.62	0.72	0.165899		A29	3.14 ± 0.24	0.85 ± 0.06	0.22 ± 0.02		A29	3.14 ± 0.24	0.85 ± 0.06	0.22 ± 0.02
25	2.28	0.83	0.266881		A31	4.3 ± 0.55	1.16 ± 0.16	0.21 ± 0.01		A31	4.3 ± 0.55	1.16 ± 0.16	0.21 ± 0.01
25	6.34	1.84	0.224939
25	4.32	1.19	0.215971
25	2.9	1.22	0.296117
29	3.67	0.93	0.202174
29	3.68	0.86	0.189427
29	2.76	0.64	0.188235
29	3.06	0.9	0.227273
29	2.51	0.94	0.272464
31	2.36	0.61	0.205387
31	4.63	1.1	0.191972
31	4.03	1.12	0.217476
31	4.83	1.38	0.222222
31	5.63	1.58	0.21914
wt	3.52	1.58	0.309804
wt	6.65	2.54	0.276387
wt	6.14	2.99	0.327492
wt	3.2	1.26	0.282511
wt	2.95	1.2	0.289157

## Sheet: SD6B
Supplementary Dataset S6B: Data underlying Table 1. Field-grown plants were pruned by cutting their stems 40 cm aboveground. Stem cuttings for propagation were prepared from the part immediately above the 40 cm cutting site and used in direct replanting and sprouting tests (Supplementary Dataset 6C). At 10 DAP, the fraction of nodes that had resprouted in the 40 cm remaining stem was assessed.
Plant Line	Number of nodes in lowest 40 cm of stem	Number of nodes sprouting	% nodes sprouting		Plant Line	Mean % of nodes resprouting	SD of % of nodes resprouting	N	sqrt(N)	SE of % of nodes resprouting	Summary: % of nodes resprouting	% of nodes resprouting: t.test comparison to A25	% of nodes resprouting: t.test comparison to WT	Summary: % of nodes resprouting incl. Statistics	Plant Line	Mean number of nodes	SD of number of nodes	N	sqrt(N)	SE of number of nodes	number of nodes: t.test comparison to A25	number of nodes: t.test comparison to WT
A2	19	7	36.8421		WT	62.2381	12.8655	5	2.23607	5.75363	62.24 ± 5.75	0.203894		62.24 ± 5.75	WT	18.2	2.28035	5	2.23607	1.0198	0.523742
A2	18	9	50		A21	46.8009	7.0391	5	2.23607	3.14798	46.8 ± 3.15	0.360977	0.0464074	46.8 ± 3.15	A21	20.6	0.894427	5	2.23607	0.4	0.0649694	0.0598379
A2	17	8	47.0588		A25	52.127	10.0769	5	2.23607	4.50654	52.13 ± 4.51		0.203894	52.13 ± 4.51	A25	19	1.41421	5	2.23607	0.632456		0.523742
A2	22	9	40.9091		A2	48.962	12.8359	5	2.23607	5.74038	48.96 ± 5.74	0.67598	0.14101	48.96 ± 5.74	A2	19.2	1.92354	5	2.23607	0.860233	0.856076	0.474998
A2	20	14	70		A20	57.0905	17.4766	5	2.23607	7.81577	57.09 ± 7.82	0.597233	0.610236	57.09 ± 7.82	A20	20.8	1.09545	5	2.23607	0.489898	0.0545673	0.050621
A20	21	16	76.1905		A29	68.8095	16.8138	5	2.23607	7.51935	68.81 ± 7.52	0.093533	0.507295	68.81 ± 7.52	A29	19.4	1.34164	5	2.23607	0.6	0.658564	0.340182
A20	21	10	47.619		A31	55.9956	19.5243	5	2.23607	8.73153	56 ± 8.73	0.704077	0.567026	56 ± 8.73	A31	19.8	2.58844	5	2.23607	1.15758	0.561009	0.330006
A20	21	14	66.6667
A20	19	12	63.1579
A20	22	7	31.8182
A21	20	10	50
A21	20	11	55
A21	22	9	40.9091
A21	20	10	50
A21	21	8	38.0952
A25	18	11	61.1111
A25	18	11	61.1111
A25	21	9	42.8571
A25	18	10	55.5556
A25	20	8	40
A29	21	11	52.381
A29	18	17	94.4444
A29	20	11	55
A29	18	13	72.2222
A29	20	14	70
A31	22	15	68.1818
A31	23	10	43.4783
A31	17	14	82.3529
A31	18	6	33.3333
A31	19	10	52.6316
WT	21	16	76.1905
WT	20	12	60
WT	18	9	50
WT	16	8	50
WT	16	12	75

## Sheet: SD6C
Supplementary Dataset S6C: Data underlying Table 1. Stem cuttings prepared from the field-grown plants in Supplementary Dataset 6B were assessed for the number of nodes present and planted directly into the field. The fraction of sprouted nodes was recorded over time, as was the final total sprout weight after 40 days (d) in the field.
																10	14	21	40
Plant line	Number of nodes on stick	Number of sprouts at 10 d	Number of sprouts at 14 d	Number of sprouts at 21 d	Number of sprouts at 40 d	% sprouted nodes at 10 d	% sprouted nodes at 14 d	% sprouted at nodes 21 d	% sprouted nodes at 40 d	Total weight of sprouts		Plant line	N (number of nodes on stick, stick diameter, number of sprouts at 10 d, 14 d, 21 d)	N (number of sprouts at 40 d, total weight of sprouts)	Mean number of nodes on stick	Mean % sprouted nodes at 10 d	Mean % sprouted nodes at 14 d	Mean % sprouted nodes at 21 d	Mean % sprouted nodes at 40 d	Mean total weight of sprouts
A2	8	1	2	3	3	12.5	25	37.5	37.5	12.9		WT	10	9	5.1	29.619	37.9762	39.9762	62.672	29.8222
A2	5	1	2	3	3	20	40	60	60	10		A21	10	10	5.7	24.5238	38.8571	38.8571	37.1905	24.57
A2	5	1	2	2	2	20	40	40	40	27.4		A25	10	10	5	22.5	45.7222	45.7222	45.7222	21.25
A2	4	1	2	2	2	25	50	50	50	28.4		A2	10	10	5.8	20.1786	35.881	41.9881	47.3214	20.7
A2	7	0	1	2	2	0	14.2857	28.5714	28.5714	24.6		A20	10	9	6.4	18.881	31.3214	34	33.4127	21.4667
A2	7	1	3	4	4	14.2857	42.8571	57.1429	57.1429	11.4		A29	10	8	5.6	25.7143	41.4048	42.8333	58.7202	21.05
A2	5	1	2	2	2	20	40	40	40	23.5		A31	10	10	5.3	24.5	40.8333	47.3333	49.8333	33.57
A2	6	1	2	2	3	16.6667	33.3333	33.3333	50	26.8
A2	6	2	2	2	3	33.3333	33.3333	33.3333	50	21.1
A2	5	2	2	2	3	40	40	40	60	20.9
A20	8	1	1	2	2	12.5	12.5	25	25	10.9		Plant line	SD of number of nodes on stick	SD of % sprouted nodes at 10 d	SD of % sprouted nodes at 14 d	SD of % sprouted nodes at 21 d	SD of % sprouted nodes at 40 d	SD of total weight of sprouts
A20	7	2	2	2	2	28.5714	28.5714	28.5714	28.5714	23.4		WT	1.19722	8.55466	16.046	14.7506	26.3619	7.51545
A20	4	0	2	2	2	0	50	50	50	23		A21	0.674949	8.54862	7.07801	7.07801	6.05031	6.49377
A20	6	1	2	2	2	16.6667	33.3333	33.3333	33.3333	40.2		A25	1.63299	10.5482	15.5248	15.5248	15.5248	4.45377
A20	7	1	2	3	2	14.2857	28.5714	42.8571	28.5714	24.7		A2	1.22927	11.0678	10.0753	10.4355	10.513	6.88364
A20	7	1	2	2	2	14.2857	28.5714	28.5714	28.5714	17.5		A20	1.26491	11.732	9.73678	8.11529	7.57988	8.82567
A20	5	2	2	2	2	40	40	40	40	19.5		A29	1.17379	9.72473	15.8104	13.5751	24.7982	7.80659
A20	6	1	2	2	2	16.6667	33.3333	33.3333	33.3333	10.5		A31	0.674949	8.16686	7.90569	8.86107	12.4833	13.2482
A20	8	1	2	2	NA	12.5	25	25	NA	NA
A20	6	2	2	2	2	33.3333	33.3333	33.3333	33.3333	23.5
A21	6	2	2	2	2	33.3333	33.3333	33.3333	33.3333	28.7		Plant line	SE of number of nodes on stick	SE of % sprouted nodes at 10 d	SE of % sprouted nodes at 14 d	SE of % sprouted nodes at 21 d	SE of % sprouted nodes at 40 d	SE of total weight of sprouts
A21	5	1	2	2	2	20	40	40	40	21.5		WT	0.378594	2.70522	5.07419	4.66454	8.78731	2.50515
A21	6	1	3	3	2	16.6667	50	50	33.3333	24.9		A21	0.213437	2.70331	2.23826	2.23826	1.91327	2.05351
A21	7	2	2	2	2	28.5714	28.5714	28.5714	28.5714	20.2		A25	0.516398	3.33565	4.90936	4.90936	4.90936	1.40841
A21	6	2	2	2	2	33.3333	33.3333	33.3333	33.3333	27.6		A2	0.38873	3.49996	3.1861	3.30001	3.3245	2.1768
A21	5	1	2	2	2	20	40	40	40	28.8		A20	0.4	3.70998	3.07904	2.56628	2.52663	2.94189
A21	6	1	3	3	3	16.6667	50	50	50	12.3		A29	0.371184	3.07523	4.99968	4.29283	8.76747	2.76005
A21	5	1	2	2	2	20	40	40	40	23		A31	0.213437	2.58259	2.5	2.80212	3.94757	4.18946
A21	6	1	2	2	2	16.6667	33.3333	33.3333	33.3333	36.7
A21	5	2	2	2	2	40	40	40	40	22
A25	9	0	2	2	2	0	22.2222	22.2222	22.2222	20.1		Plant line	Mean % of sprouted nodes at 40 d	t.test: % of sprouted nodes at 40 d compared to line A25	t.test: % of sprouted nodes at 40 d compared to WT	Mean % of sprouted nodes at 40 d	Mean total sprout weight at 40 d	t.test: total sprout weight at 40 d compared to line A25	t.test: total sprout weight at 40 d compared to WT	Mean total sprout weight at 40 d
A25	4	1	3	3	3	25	75	75	75	26.3		WT	62.67 ± 8.79	0.10172		62.67 ± 8.79	29.82 ± 2.51	0.00702865		29.82 ± 2.51**
A25	4	1	2	2	2	25	50	50	50	14.5		A21	37.19 ± 1.91	0.122785	0.00841102	37.19 ± 1.91	24.57 ± 2.05	0.199066	0.120512	24.57 ± 2.05
A25	5	2	2	2	2	40	40	40	40	18.3		A25	45.72 ± 4.91		0.10172	45.72 ± 4.91	21.25 ± 1.41		0.00702865	21.25 ± 1.41
A25	5	1	2	2	2	20	40	40	40	25.6		A2	47.32 ± 3.32	0.790442	0.107068	47.32 ± 3.32	20.7 ± 2.18	0.834386	0.0133246	20.7 ± 2.18
A25	3	1	2	2	2	33.3333	66.6667	66.6667	66.6667	24.7		A20	33.41 ± 2.53	0.0458426	0.00557698	33.41 ± 2.53*	21.47 ± 2.94	0.946054	0.0460771	21.47 ± 2.94
A25	5	1	2	2	2	20	40	40	40	15.5		A29	58.72 ± 8.77	0.191981	0.755514	58.72 ± 8.77	21.05 ± 2.76	0.946189	0.0323045	21.05 ± 2.76
A25	6	1	2	2	2	16.6667	33.3333	33.3333	33.3333	26.6		A31	49.83 ± 3.95	0.522264	0.185238	49.83 ± 3.95	33.57 ± 4.19	0.01216	0.465762	33.57 ± 4.19*
A25	5	1	2	2	2	20	40	40	40	21.8
A25	4	1	2	2	2	25	50	50	50	19.1
A29	6	2	3	3	3	33.3333	50	50	50	14.5
A29	4	1	3	3	3	25	75	75	75	28.2
A29	5	2	2	2	NA	40	40	40	NA	NA
A29	7	1	2	2	3	14.2857	28.5714	28.5714	42.8571	8.8
A29	6	1	2	2	2	16.6667	33.3333	33.3333	33.3333	14.9
A29	7	1	1	2	2	14.2857	14.2857	28.5714	28.5714	19.8
A29	5	2	2	2	3	40	40	40	60	25
A29	5	1	2	2	4	20	40	40	80	26
A29	4	1	2	2	4	25	50	50	100	31.2
A29	7	2	3	3	NA	28.5714	42.8571	42.8571	NA	NA
A31	5	2	2	2	2	40	40	40	40	30.4
A31	5	1	2	3	2	20	40	60	40	18.6
A31	6	2	3	3	3	33.3333	50	50	50	43
A31	6	2	3	3	3	33.3333	50	50	50	30.5
A31	5	1	2	3	3	20	40	60	60	65.7
A31	4	1	1	2	3	25	25	50	75	30.3
A31	5	1	2	2	2	20	40	40	40	31.7
A31	6	1	3	3	3	16.6667	50	50	50	35.5
A31	6	1	2	2	2	16.6667	33.3333	33.3333	33.3333	20
A31	5	1	2	2	3	20	40	40	60	30
WT	5	2	2	2	4	40	40	40	80	27.5
WT	7	2	2	2	3	28.5714	28.5714	28.5714	42.8571	15.7
WT	7	1	3	3	3	14.2857	42.8571	42.8571	42.8571	28.3
WT	4	1	1	1	NA	25	25	25	NA	NA
WT	4	1	2	2	3	25	50	50	75	31.6
WT	5	2	1	2	5	40	20	40	100	36.5
WT	4	1	3	3	4	25	75	75	100	21.9
WT	5	2	2	2	2	40	40	40	40	35.4
WT	4	1	1	1	2	25	25	25	50	31.7
WT	6	2	2	2	2	33.3333	33.3333	33.3333	33.3333	39.8

## Sheet: SD6D
Supplementary Dataset S6D: Data underlying Table 1. Stem cuttings prepared from the field-grown plants in Supplementary Dataset 6A, assessed for the number of nodes present and stored for one week, were planted into the field. The fraction of sprouted nodes was recorded over time, as was the final total sprout weight after 30 days (d) in the field.
															4	11	30
Plant line	Number of nodes on stick	Number of sprouts at 4 d	Number of sprouts at 11 d	Number of sprouts at 30 d	% sprouted nodes at 4 d	% sprouted nodes at 11 d	% sprouted nodes at 30 d	Total weight of sprouts			Plant line	N (number of nodes on stick, stick diameter, number of sprouts before planting, at 4 d, 11 d)	N (number of sprouts at 30 d, total weight of sprouts)	Mean number of nodes on stick	Mean % sprouted nodes at 4 d	Mean % sprouted nodes at 11 d	Mean % sprouted nodes at 30 d	Mean total weight of sprouts
A2	5	0	2	NA	0	40	NA	NA			WT	10	10	5.6	12.6667	36.5833	58.5	29.782
A2	6	0	1	1	0	16.6667	16.6667	6.9			A21	10	10	5.4	13.1905	39.5238	65.4524	25.65
A2	7	0	1	4	0	14.2857	57.1429	17.9			A25	10	8	5.3	14.1667	36.6667	57.2917	21.0375
A2	6	0	1	4	0	16.6667	66.6667	18.8			A2	10	8	5.6	13.5	30.9286	57.9762	14.975
A2	6	2	3	5	33.3333	50	83.3333	18.8			A20	10	10	6.2	17.4762	32.2381	52.619	19.9
A2	6	0	1	3	0	16.6667	50	8.6			A29	10	8	5.8	12.9286	33.3095	54.4643	21.8125
A2	4	1	1	NA	25	25	NA	NA			A31	10	9	5.2	15.6667	31.8333	50.9259	19.8667
A2	5	2	2	4	40	40	80	17.1
A2	6	1	3	3	16.6667	50	50	8.8
A2	5	1	2	3	20	40	60	22.9
A20	5	1	1	5	20	20	100	39.5			Plant line	SD of number of nodes on stick	SD of % sprouted nodes at 4 d	SD of % sprouted nodes at 11 d	SD of % sprouted nodes at 30 d	SD of total weight of sprouts
A20	6	1	2	3	16.6667	33.3333	50	30.1			WT	1.3499	11.1721	8.55673	22.6139	15.2031
A20	6	1	3	3	16.6667	50	50	18.5			A21	0.843274	16.773	11.6296	28.4137	7.02745
A20	6	1	2	3	16.6667	33.3333	50	6.9			A25	1.1595	13.6366	10.5409	16.3284	8.68314
A20	6	0	1	1	0	16.6667	16.6667	6.7			A2	0.843274	15.6041	14.5168	20.8466	5.96556
A20	6	1	2	3	16.6667	33.3333	50	21.6			A20	0.632456	7.96835	12.8032	21.0115	10.6858
A20	6	1	3	4	16.6667	50	66.6667	24.2			A29	1.0328	12.2315	9.9371	15.1099	6.58319
A20	7	2	3	3	28.5714	42.8571	42.8571	27			A31	0.632456	18.4625	12.4833	13.6705	8.4263
A20	7	1	1	4	14.2857	14.2857	57.1429	13.9
A20	7	2	2	3	28.5714	28.5714	42.8571	10.6
A21	7	2	2	3	28.5714	28.5714	42.8571	21.5			Plant line	SE of number of nodes on stick	SE of % sprouted nodes at 4 d	SE of % sprouted nodes at 11 d	SE of % sprouted nodes at 30 d	SE of total weight of sprouts
A21	5	0	1	4	0	20	80	14.5			WT	0.426875	3.53291	2.70587	7.15115	4.80764
A21	5	0	2	2	0	40	40	26.3			A21	0.266667	5.30408	3.67761	8.9852	2.22227
A21	6	1	3	4	16.6667	50	66.6667	27.9			A25	0.366667	4.31227	3.33333	5.77297	3.06995
A21	6	0	2	3	0	33.3333	50	24.8			A2	0.266667	4.93445	4.59063	7.37038	2.10914
A21	4	2	2	5	50	50	125	20.4			A20	0.2	2.51981	4.04874	6.64443	3.37915
A21	5	1	2	2	20	40	40	31.3			A29	0.326599	3.86795	3.14239	5.34215	2.32751
A21	5	0	2	3	0	40	60	27			A31	0.2	5.83836	3.94757	4.55684	2.80877
A21	6	1	2	3	16.6667	33.3333	50	22.2
A21	5	0	3	5	0	60	100	40.6
A25	6	1	1	NA	16.6667	16.6667	NA	NA			Plant line	mean % of sprouted nodes at 30 d	t.test: % of sprouted nodes at 30 d compared to line A25	t.test: % of sprouted nodes at 30 d compared to WT	Mean % of sprouted nodes at 30 d	Mean total sprout weight at 30 d	t.test: total sprout weight at 30 d compared to line A25	t.test: total sprout weight at 30 d compared to WT	Mean total sprout weight at 30 d
A25	6	2	2	3	33.3333	33.3333	50	29.5			WT	58.5 ± 7.15	0.900764		58.5 ± 7.15	29.78 ± 4.81	0.16805		29.78 ± 4.81
A25	6	1	2	5	16.6667	33.3333	83.3333	13			A21	65.45 ± 8.99	0.481839	0.552458	65.45 ± 8.99	25.65 ± 2.22	0.230189	0.44544	25.65 ± 2.22
A25	6	0	2	3	0	33.3333	50	14			A25	57.29 ± 5.77		0.900764	57.29 ± 5.77	21.04 ± 3.07		0.16805	21.04 ± 3.07
A25	6	1	2	3	16.6667	33.3333	50	26.4			A2	57.98 ± 7.37	0.942748	0.960333	57.98 ± 7.37	14.98 ± 2.11	0.125884	0.019852	14.98 ± 2.11
A25	4	1	2	NA	25	50	NA	NA			A20	52.62 ± 6.64	0.613167	0.554381	52.62 ± 6.64	19.9 ± 3.38	0.810929	0.109906	19.9 ± 3.38
A25	6	0	3	3	0	50	50	33.3			A29	54.46 ± 5.34	0.72461	0.671375	54.46 ± 5.34	21.81 ± 2.33	0.843461	0.187617	21.81 ± 2.33
A25	4	0	2	3	0	50	75	24.8			A31	50.93 ± 4.56	0.395295	0.396205	50.93 ± 4.56	19.87 ± 2.81	0.781862	0.101922	19.87 ± 2.81
A25	3	0	1	1	0	33.3333	33.3333	9.2
A25	6	2	2	4	33.3333	33.3333	66.6667	18.1
A29	6	2	3	4	33.3333	50	66.6667	22.3
A29	7	0	2	3	0	28.5714	42.8571	14.1
A29	7	1	1	NA	14.2857	14.2857	NA	NA
A29	6	0	2	3	0	33.3333	50	30.1
A29	6	1	2	2	16.6667	33.3333	33.3333	22.2
A29	5	1	2	3	20	40	60	14.7
A29	7	0	2	3	0	28.5714	42.8571	16.9
A29	4	1	1	NA	25	25	NA	NA
A29	5	0	2	3	0	40	60	31.8
A29	5	1	2	4	20	40	80	22.4
A31	6	2	2	3	33.3333	33.3333	50	7.7
A31	5	0	1	2	0	20	40	32.5
A31	5	1	2	3	20	40	60	29.6
A31	5	0	1	3	0	20	60	22.9
A31	6	3	3	2	50	50	33.3333	9.5
A31	4	0	1	3	0	25	75	22.4
A31	6	2	3	NA	33.3333	50	NA	NA
A31	5	0	2	3	0	40	60	13.4
A31	5	1	1	2	20	20	40	20.1
A31	5	0	1	2	0	20	40	20.7
WT	6	1	2	3	16.6667	33.3333	50	20.8
WT	5	1	2	3	20	40	60	43.4
WT	5	0	2	2	0	40	40	42.4
WT	8	2	3	4	25	37.5	50	12.9
WT	5	0	2	4	0	40	80	31
WT	5	1	1	2	20	20	40	11.52
WT	5	1	2	3	20	40	60	42.5
WT	4	0	2	4	0	50	100	54.1
WT	8	2	2	2	25	25	25	13.5
WT	5	0	2	4	0	40	80	25.7
